# Supplementary material for: Targeting EGFR-dependent tumors by disrupting an ARF6-mediated sorting system
Source: Nat Commun. 2022 Oct 12;13:6004. doi: 10.1038/s41467-022-33788-7 (PMC9556547; doi:10.1038/s41467-022-33788-7)
Supplement: Supplementary file 4 — Supplementary Data 1 [file 41467_2022_33788_MOESM4_ESM.xlsx]

## Sheet: Supplementary Fig. 2a
Identification of the palmitoylation sites of EGFR (Supplementary Fig.2a).
Protein Accession	Peptide	PTM	Unique	-10lgP	Mass	Length	ppm	m/z	z	RT	1/k0 Range	Area GHL-1	Fraction	Precursor Id	#Feature	#Feature GHL-1	Start	End	AScore	Found By
P00533	L.A(+42.01)LLAALC(+57.02)PASR.A	Acetylation (Protein N-term); Carbamidomethylation	Y	46.78	1183.64	11	0	592.826	2	59.61	0.9297-0.9524	1041.2	1	137240	1	1	13	23	A1:Acetylation (Protein N-term):1000.00;C7:Carbamidomethylation:1000.00	PEAKS DB
P00533	A.LLAALC(+125.05)PASR.A	NEM	Y	32.1	1138.62	10	-2.5	570.314	2	38.24	0.9024-0.9251	150.02	1	93681	1	1	14	23	C6:NEM:1000.00	PEAKS DB
P00533	R.ALEEKKVC(+57.02)QGTSNK.L	Carbamidomethylation	Y	70.42	1590.8	14	-2.6	531.274	3	8.66	0.7778-0.8005	367.65	1	939	1	1	24	37	C8:Carbamidomethylation:1000.00	PEAKS DB
P00533	R.ALEEKKVC(+125.05)QGTSNK.L	NEM	Y	34.18	1658.83	14	1.7	553.952	3	10.35	0.8033-0.8260	272.09	1	5987	1	1	24	37	C8:NEM:1000.00	PEAKS DB
P00533	A.LEEKKVC(+57.02)QGTSNK.L	Carbamidomethylation	Y	67.15	1519.77	13	-4.1	507.594	3	8.43	0.7604-0.7832	2721.3	1	486	1	1	25	37	C7:Carbamidomethylation:1000.00	PEAKS DB
P00533	A.LEEKKVC(+125.05)QGTSNK.L	NEM	Y	47.46	1587.79	13	1.7	530.272	3	9.57	0.7805-0.8033	922.92	1	3556	1	1	25	37	C7:NEM:1000.00	PEAKS DB
P00533	K.VC(+57.02)QGTSNKLTQLGTFEDHFLSLQR.M	Carbamidomethylation	Y	82.59	2778.38	24	-1.4	695.6	4	43.4	0.9097-0.9324	2335.5	1	110197	1	1	30	53	C2:Carbamidomethylation:1000.00	PEAKS DB
P00533	K.VC(+125.05)QGTSNK.L	NEM	Y	50.02	960.433	8	2.3	481.225	2	8.84	0.8051-0.8278	217.8	1	1481	1	1	30	37	C2:NEM:1000.00	PEAKS DB
P00533	N.KLTQLGTFEDHFLSLQR.M		Y	38.73	2032.07	17	0.1	678.365	3	40.47	0.9097-0.9324	717.17	1	100947	1	1	37	53		PEAKS DB
P00533	K.LTQLGTFEDHFLSLQR.M		Y	98.98	1903.98	16	-0.5	952.996	2	45.34	1.2112-1.2338	1388600	1	115849	20	20	38	53		PEAKS DB
P00533	K.LTQLGTFEDHF.L		Y	50.54	1306.62	11	4.1	654.32	2	39.85	0.9524-0.9750	1688.4	1	98790	1	1	38	48		PEAKS DB
P00533	L.TQLGTFEDHFLSLQR.M		Y	91.29	1790.9	15	0	896.455	2	45.22	1.1606-1.1832	135470	1	115974	3	3	39	53		PEAKS DB
P00533	T.QLGTFEDHFLSLQR.M		Y	80.11	1689.85	14	-6.6	845.925	2	45.22	1.0774-1.1001	190300	1	115851	3	3	40	53		PEAKS DB
P00533	Q.LGTFEDHFLSLQR.M		Y	81.7	1561.79	13	-6.5	781.897	2	45.22	1.0412-1.0639	219440	1	115863	5	5	41	53		PEAKS DB
P00533	L.GTFEDHFLSLQR.M		Y	78.04	1448.7	12	-8.4	725.354	2	45.22	1.0158-1.0385	283740	1	115954	6	6	42	53		PEAKS DB
P00533	G.TFEDHFLSLQR.M		Y	73.33	1391.68	11	0.4	696.849	2	45.22	0.9868-1.0095	55183	1	115978	5	5	43	53		PEAKS DB
P00533	T.FEDHFLSLQR.M		Y	69.14	1290.64	10	-1.9	646.324	2	45.22	0.9351-0.9578	45842	1	115875	2	2	44	53		PEAKS DB
P00533	F.EDHFLSLQR.M		Y	56.42	1143.57	9	-3.7	572.789	2	45.21	0.8960-0.9188	11417	1	115957	3	3	45	53		PEAKS DB
P00533	E.DHFLSLQR.M		Y	51.37	1014.52	8	-2.1	508.269	2	45.21	0.8560-0.8788	9886.4	1	116008	2	2	46	53		PEAKS DB
P00533	D.HFLSLQR.M		Y	44.81	899.498	7	-2.3	450.755	2	45.21	0.7923-0.8151	7094	1	115970	1	1	47	53		PEAKS DB
P00533	R.M(+15.99)FNNC(+125.05)EVVLGNLEITYVQR.N	Oxidation (M); NEM	Y	70.2	2382.13	19	-1.9	1192.07	2	55.74	1.2464-1.2689	0	1	134360	0	0	54	72	M1:Oxidation (M):1000.00;C5:NEM:1000.00	PEAKS DB
P00533	R.M(+15.99)FNNC(+57.02)EVVLGNLEITYVQR.N	Oxidation (M); Carbamidomethylation	Y	42.08	2314.11	19	-1.5	1158.06	2	49.58	1.2464-1.2689	0	1	126841	0	0	54	72	M1:Oxidation (M):1000.00;C5:Carbamidomethylation:1000.00	PEAKS DB
P00533	C.EVVLGNLEITYVQR.N		Y	45.71	1631.89	14	-1.3	816.95	2	45.6	1.0548-1.0774	251.92	1	117233	1	1	59	72		PEAKS DB
P00533	E.VVLGNLEITYVQR.N		Y	38.89	1502.85	13	4	752.433	2	42.79	1.0177-1.0403	188.35	1	108261	1	1	60	72		PEAKS DB
P00533	V.LGNLEITYVQR.N		Y	45.3	1304.71	11	5.8	653.365	2	33.54	0.9396-0.9623	756.11	1	77923	1	1	62	72		PEAKS DB
P00533	L.GNLEITYVQR.N		Y	53.64	1191.62	10	0	596.82	2	26.94	0.9160-0.9387	3961.8	1	56619	1	1	63	72		PEAKS DB
P00533	G.NLEITYVQR.N		Y	44.17	1134.6	9	3.1	568.311	2	27.57	0.8742-0.8970	3014.4	1	59016	1	1	64	72		PEAKS DB
P00533	N.LEITYVQR.N		Y	42.68	1020.56	8	3.7	511.289	2	25.79	0.8479-0.8706	15102	1	52476	1	1	65	72		PEAKS DB
P00533	Q.RNYDLSFLK.T		Y	38.59	1154.61	9	1.7	578.312	2	30.29	0.8879-0.9106	3324.7	1	67551	2	2	72	80		PEAKS DB
P00533	R.NYDLSFLK.T		Y	55.62	998.507	8	-0.2	500.261	2	40.19	0.8351-0.8579	449510	1	102345	16	16	73	80		PEAKS DB
P00533	N.YDLSFLK.T		Y	36.18	884.464	7	-0.3	443.239	2	39.37	0.7923-0.8151	92575	1	97238	2	2	74	80		PEAKS DB
P00533	K.TIQEVAGYVLIALNTVER.I		Y	99.29	1988.09	18	-1.6	995.053	2	64.1	1.1742-1.1968	256360	1	141327	4	4	81	98		PEAKS DB
P00533	K.TIQEVAGYVLIALNTVERIPLENLQIIR.G		Y	67.38	3177.81	28	0.1	1060.28	3	66.06	1.0811-1.1037	0	1	142939	0	0	81	108		PEAKS DB
P00533	G.YVLIALNTVER.I		Y	44.21	1289.73	11	2.1	645.876	2	41.61	0.9542-0.9769	869.69	1	104290	1	1	88	98		PEAKS DB
P00533	Y.VLIALNTVER.I		Y	39.54	1126.67	10	1.5	564.344	2	34.73	0.8879-0.9106	1166.5	1	81830	1	1	89	98		PEAKS DB
P00533	N.TVERIPLENLQIIR.G		Y	37.75	1692.99	14	-4.2	565.335	3	41.5	0.8042-0.8269	389.59	1	103837	1	1	95	108		PEAKS DB
P00533	V.ERIPLENLQIIR.G		Y	58.84	1492.87	12	-2.3	498.63	3	39.43	0.7796-0.8023	0	1	97731	0	0	97	108		PEAKS DB
P00533	E.RIPLENLQIIR.G		Y	46.32	1363.83	11	-1.4	682.921	2	37.61	0.9841-1.0068	15164	1	91260	2	2	98	108		PEAKS DB
P00533	R.IPLENLQIIR.G		Y	69.7	1207.73	10	-1.8	604.87	2	42.92	0.8960-0.9188	1033600	1	107242	13	13	99	108		PEAKS DB
P00533	R.IPLENLQIIRG.N		Y	59.35	1264.75	11	4.4	633.385	2	42.74	0.9333-0.9560	2591.9	1	108227	1	1	99	109		PEAKS DB
P00533	I.PLENLQIIR.G		Y	51.99	1094.64	9	-1.5	548.329	2	42.61	0.8779-0.9006	360390	1	107545	3	3	100	108		PEAKS DB
P00533	P.LENLQIIR.G		Y	34.51	997.592	8	1.4	499.804	2	42.61	0.8306-0.8533	28020	1	107692	1	1	101	108		PEAKS DB
P00533	R.GNM(+15.99)YYENSYALAVLSNYDANKTGLK.E	Oxidation (M)	Y	97.4	2814.32	25	1.1	939.114	3	44.32	1.1426-1.1652	27703	1	113274	1	1	109	133	M3:Oxidation (M):1000.00	PEAKS DB
P00533	R.GNM(+15.99)YYENSYALAVLSNYDANK.T	Oxidation (M)	Y	93.16	2415.07	21	-1.3	806.029	3	46.8	1.0476-1.0702	336510	1	120560	12	12	109	129	M3:Oxidation (M):1000.00	PEAKS DB
P00533	R.GNMYYENSYALAVLSNYDANK.T		Y	92.79	2399.07	21	-1.7	1200.54	2	49.4	1.2951-1.3176	168520	1	126372	8	8	109	129		PEAKS DB
P00533	R.GNMYYENSYALAVLSNYDANKTGLK.E		Y	87.91	2798.32	25	3.2	933.784	3	46.53	1.1462-1.1688	9589.1	1	119591	1	1	109	133		PEAKS DB
P00533	R.GNMYYENSYALAVLSN.Y		Y	49.71	1807.81	16	-7.8	904.904	2	51.74	1.1218-1.1444	135.08	1	129962	1	1	109	124		PEAKS DB
P00533	R.GNM(+15.99)YYENSYALAVLSN.Y	Oxidation (M)	Y	44.98	1823.8	16	-3.8	912.906	2	48.66	1.1299-1.1525	485.78	1	125251	1	1	109	124	M3:Oxidation (M):1000.00	PEAKS DB
P00533	R.GNM(+15.99)YYENSYAL.A	Oxidation (M)	Y	33.86	1339.54	11	1.3	670.778	2	34.5	0.9614-0.9841	5198.8	1	81112	1	1	109	119	M3:Oxidation (M):1000.00	PEAKS DB
P00533	G.NMYYENSYALAVLSNYDANK.T		Y	56.18	2342.05	20	-2.6	1172.03	2	49.4	1.2509-1.2734	0	1	126523	0	0	110	129		PEAKS DB
P00533	G.NM(+15.99)YYENSYALAVLSNYDANK.T	Oxidation (M)	Y	41.35	2358.05	20	0.3	787.023	3	46.6	1.0276-1.0503	0	1	120074	0	0	110	129	M2:Oxidation (M):1000.00	PEAKS DB
P00533	N.MYYENSYALAVLSNYDANK.T		Y	81.35	2228.01	19	-0.1	1115.01	2	48.64	1.2347-1.2572	206.84	1	125212	1	1	111	129		PEAKS DB
P00533	N.M(+15.99)YYENSYALAVLSNYDANK.T	Oxidation (M)	Y	67.8	2244	19	0.4	1123.01	2	46.4	1.2220-1.2446	0	1	119337	0	0	111	129	M1:Oxidation (M):1000.00	PEAKS DB
P00533	M.YYENSYALAVLSNYDANK.T		Y	65.46	2096.97	18	2.3	1049.49	2	45.94	1.1950-1.2175	317.49	1	118090	1	1	112	129		PEAKS DB
P00533	Y.ENSYALAVLSNYDANK.T		Y	36.89	1770.84	16	-1.1	886.428	2	41.48	1.0892-1.1118	926.02	1	104140	1	1	114	129		PEAKS DB
P00533	E.NSYALAVLSNYDANK.T		Y	68.58	1641.8	15	-4.2	821.904	2	39.75	1.1236-1.1462	1277.3	1	98628	2	2	115	129		PEAKS DB
P00533	N.SYALAVLSNYDANK.T		Y	81.03	1527.76	14	1.9	764.887	2	39.11	1.0901-1.1127	31485	1	96754	2	2	116	129		PEAKS DB
P00533	N.SYALAVLSNYDANKTGLK.E		Y	54.07	1927.01	18	-2.5	964.507	2	37.17	1.2428-1.2653	1155.6	1	90031	2	2	116	133		PEAKS DB
P00533	Y.ALAVLSNYDANK.T		Y	56.4	1277.66	12	4	639.841	2	29.16	0.9387-0.9614	12374	1	63981	1	1	118	129		PEAKS DB
P00533	A.VLSNYDANK.T		Y	42.79	1022.5	9	-0.8	512.259	2	11.69	0.8306-0.8533	4870	1	10120	1	1	121	129		PEAKS DB
P00533	L.SNYDANKTGLK.E		Y	39.83	1209.6	11	0.6	605.807	2	9.66	0.8960-0.9188	157.57	1	3825	1	1	123	133		PEAKS DB
P00533	K.TGLKELPMR.N		Y	58.78	1043.58	9	-3.5	522.795	2	18.88	0.8579-0.8806	97787	1	31164	2	2	130	138		PEAKS DB
P00533	K.TGLKELPM(+15.99)R.N	Oxidation (M)	Y	48.43	1059.57	9	2.9	530.796	2	13.51	0.8415-0.8642	57663	1	15635	2	2	130	138	M8:Oxidation (M):1000.00	PEAKS DB
P00533	K.ELPM(+15.99)RNLQEILHGAVR.F	Oxidation (M)	Y	49.43	1891.01	16	1.7	631.345	3	33.98	0.8788-0.9015	1258.1	1	79183	1	1	134	149	M4:Oxidation (M):1000.00	PEAKS DB
P00533	P.MRNLQEILHGAVR.F		Y	36.96	1535.84	13	4.3	512.955	3	29.32	0.8033-0.8260	0	1	64645	0	0	137	149		PEAKS DB
P00533	P.M(+15.99)RNLQEILHGAVR.F	Oxidation (M)	Y	35.07	1551.83	13	-3.3	518.282	3	25.33	0.8224-0.8451	249.03	1	51155	1	1	137	149	M1:Oxidation (M):1000.00	PEAKS DB
P00533	M.RNLQEILHGAVR.F		Y	49.43	1404.79	12	-0.7	469.272	3	24.16	0.7878-0.8105	1331.4	1	47486	1	1	138	149		PEAKS DB
P00533	R.NLQEILHGAVR.F		Y	80.17	1248.69	11	-1.2	625.354	2	30.95	0.9469-0.9696	1317900	1	69767	34	34	139	149		PEAKS DB
P00533	R.NLQEILHGAVRF.S		Y	56.19	1395.76	12	1.9	698.89	2	43.48	0.9950-1.0177	1757.4	1	110543	1	1	139	150		PEAKS DB
P00533	R.NLQEILHG.A		Y	33.51	922.487	8	-1.5	462.25	2	29.98	0.7805-0.8033	10296	1	66592	1	1	139	146		PEAKS DB
P00533	R.NLQEILHGA.V		Y	32.97	993.524	9	2.8	497.771	2	32.79	0.8224-0.8451	2876.1	1	75402	1	1	139	147		PEAKS DB
P00533	N.LQEILHGAVR.F		Y	66.19	1134.65	10	2.9	568.334	2	30.65	0.8988-0.9215	139020	1	68384	5	5	140	149		PEAKS DB
P00533	L.QEILHGAVR.F		Y	58.87	1021.57	9	-4.4	511.788	2	30.67	0.8533-0.8760	157830	1	68385	4	4	141	149		PEAKS DB
P00533	Q.EILHGAVR.F		Y	39.81	893.508	8	-2.7	447.76	2	30.64	0.7951-0.8178	26002	1	68386	2	2	142	149		PEAKS DB
P00533	R.FSNNPALC(+57.02)NVESIQWR.D	Carbamidomethylation	Y	97.81	1933.91	16	-1.5	967.961	2	41.26	1.1254-1.1480	158310	1	103246	11	11	150	165	C8:Carbamidomethylation:1000.00	PEAKS DB
P00533	R.FSNNPALC(+125.05)NVESIQWR.D	NEM	Y	90.49	2001.94	16	1.5	1001.98	2	46.56	1.1398-1.1624	302510	1	119579	6	6	150	165	C8:NEM:1000.00	PEAKS DB
P00533	R.FSNNPALCNVESIQWR.D		Y	60.12	1876.89	16	-0.9	939.451	2	43.67	1.1127-1.1353	0	1	111325	0	0	150	165		PEAKS DB
P00533	R.FSNNPALC(+57.02)NVES.I	Carbamidomethylation	Y	35.75	1350.59	12	2.9	676.303	2	28.73	0.9387-0.9614	600.67	1	62658	1	1	150	161	C8:Carbamidomethylation:1000.00	PEAKS DB
P00533	R.FSNNPALC(+57.02)NVE.S	Carbamidomethylation	Y	32.59	1263.56	11	1	632.786	2	29.39	0.9051-0.9278	2142.3	1	64617	1	1	150	160	C8:Carbamidomethylation:1000.00	PEAKS DB
P00533	F.SNNPALC(+57.02)NVESIQWR.D	Carbamidomethylation	Y	75.5	1786.84	15	-1.6	894.427	2	37.75	1.0702-1.0928	3200.2	1	91945	1	1	151	165	C7:Carbamidomethylation:1000.00	PEAKS DB
P00533	F.SNNPALC(+125.05)NVESIQWR.D	NEM	Y	53.96	1854.87	15	-3	928.439	2	43.73	1.0901-1.1127	492.14	1	111422	1	1	151	165	C7:NEM:1000.00	PEAKS DB
P00533	S.NNPALC(+125.05)NVESIQWR.D	NEM	Y	64.81	1767.84	14	-7.3	884.919	2	43.75	1.0702-1.0928	0	1	111546	0	0	152	165	C6:NEM:1000.00	PEAKS DB
P00533	N.NPALC(+57.02)NVESIQWR.D	Carbamidomethylation	Y	76.34	1585.77	13	0.6	793.891	2	37.41	1.0186-1.0412	7624	1	90804	1	1	153	165	C5:Carbamidomethylation:1000.00	PEAKS DB
P00533	N.NPALC(+125.05)NVESIQWR.D	NEM	Y	61.89	1653.79	13	-0.5	827.904	2	44.22	1.0575-1.0802	2360.5	1	112974	2	2	153	165	C5:NEM:1000.00	PEAKS DB
P00533	N.PALC(+57.02)NVESIQWR.D	Carbamidomethylation	Y	71.14	1471.72	12	2.8	736.871	2	36.62	0.9914-1.0140	12354	1	87954	1	1	154	165	C4:Carbamidomethylation:1000.00	PEAKS DB
P00533	N.PALC(+125.05)NVESIQWR.D	NEM	Y	65.17	1539.75	12	0.9	770.883	2	44.27	1.0149-1.0376	7049.4	1	112837	1	1	154	165	C4:NEM:1000.00	PEAKS DB
P00533	P.ALC(+57.02)NVESIQWR.D	Carbamidomethylation	Y	39.84	1374.67	11	-0.7	688.342	2	33.84	0.9560-0.9787	1927.8	1	78914	1	1	155	165	C3:Carbamidomethylation:1000.00	PEAKS DB
P00533	A.LC(+125.05)NVESIQWR.D	NEM	Y	53.36	1371.66	10	1.9	686.839	2	39.84	0.9424-0.9651	12619	1	98803	2	2	156	165	C2:NEM:1000.00	PEAKS DB
P00533	A.LC(+57.02)NVESIQWR.D	Carbamidomethylation	Y	51.46	1303.63	10	2.1	652.826	2	31.5	0.9278-0.9505	2262.1	1	71421	1	1	156	165	C2:Carbamidomethylation:1000.00	PEAKS DB
P00533	L.C(+125.05)NVESIQWR.D	NEM	Y	40.58	1258.58	9	-2.7	630.294	2	42.74	0.9342-0.9569	0	1	108191	0	0	157	165	C1:NEM:1000.00	PEAKS DB
P00533	C.NVESIQWR.D		Y	41.87	1030.52	8	3.2	516.269	2	24.77	0.8087-0.8315	5713.6	1	49417	1	1	158	165		PEAKS DB
P00533	R.DIVSSDFLSNM(+15.99)SMDFQNHLGSC(+57.02)QK.C	Oxidation (M); Carbamidomethylation	Y	86.52	2775.19	24	0	926.072	3	45.33	0.9678-0.9905	31428	1	116293	2	2	166	189	M11:Oxidation (M):39.76;C22:Carbamidomethylation:1000.00	PEAKS DB
P00533	R.DIVSSDFLSNM(+15.99)SM(+15.99)DFQNHLGSC(+57.02)QK.C	Oxidation (M); Carbamidomethylation	Y	85.16	2791.19	24	0.7	931.404	3	41.55	0.9660-0.9886	80133	1	104021	7	7	166	189	M11:Oxidation (M):1000.00;M13:Oxidation (M):1000.00;C22:Carbamidomethylation:1000.00	PEAKS DB
P00533	R.DIVSSDFLSNMSM(+15.99)DFQNHLGSC(+125.05)QK.C	Oxidation (M); NEM	Y	77.5	2843.22	24	-7.1	948.74	3	56.55	0.9796-1.0022	0	1	135046	0	0	166	189	M13:Oxidation (M):24.32;C22:NEM:1000.00	PEAKS DB
P00533	R.DIVSSDFLSNM(+15.99)SM(+15.99)DFQNHLGSC(+125.05)QK.C	Oxidation (M); NEM	Y	74.5	2859.22	24	3.3	954.082	3	45.34	1.0041-1.0267	11166	1	116581	1	1	166	189	M11:Oxidation (M):1000.00;M13:Oxidation (M):1000.00;C22:NEM:1000.00	PEAKS DB
P00533	R.DIVSSDFLSNMSM(+15.99)DFQNHLGSC(+57.02)QK.C	Oxidation (M); Carbamidomethylation	Y	69.23	2775.19	24	-0.7	926.071	3	52.97	0.9977-1.0204	11089	1	131335	2	2	166	189	M13:Oxidation (M):14.04;C22:Carbamidomethylation:1000.00	PEAKS DB
P00533	R.DIVSSDFLSNMSMDFQNHLGSC(+57.02)QK.C	Carbamidomethylation	Y	66.52	2759.2	24	0.3	920.74	3	54.46	0.9769-0.9995	3292.9	1	133093	1	1	166	189	C22:Carbamidomethylation:1000.00	PEAKS DB
P00533	R.DIVSSDFLSNMSMDFQNHLGSC(+125.05)QK.C	NEM	Y	59.18	2827.23	24	-5.2	943.411	3	57.36	0.9941-1.0167	0	1	135630	0	0	166	189	C22:NEM:1000.00	PEAKS DB
P00533	R.DIVSSDFLSNM(+15.99)SMDFQNHLGSC(+125.05)QK.C	Oxidation (M); NEM	Y	48.51	2843.22	24	-1.9	948.745	3	56.1	1.0041-1.0267	2601.5	1	134623	2	2	166	189	M11:Oxidation (M):11.10;C22:NEM:1000.00	PEAKS DB
P00533	R.DIVSSDFLSNMSMDFQNHLGS.C		Y	44.73	2343.01	21	-4.3	1172.51	2	61.35	1.2725-1.2951	0	1	138503	0	0	166	186		PEAKS DB
P00533	R.DIVSSDFLSNM(+15.99)SM(+15.99)DFQNHLGS.C	Oxidation (M)	Y	42.2	2375	21	5.2	1188.52	2	48.25	1.2473-1.2698	0	1	124506	0	0	166	186	M11:Oxidation (M):1000.00;M13:Oxidation (M):1000.00	PEAKS DB
P00533	R.DIVSSDFLSNMSMDFQNHLGSC(+57.02)QKC.D	Carbamidomethylation	Y	40.26	2862.21	25	2.8	955.079	3	47.32	0.9741-0.9968	496.24	1	122097	2	2	166	190	C22:Carbamidomethylation:5.08	PEAKS DB
P00533	R.DIVSSDFLSNM(+15.99)SMDFQNHLGSCQKC(+57.02).D	Oxidation (M); Carbamidomethylation	Y	39.72	2878.2	25	-1.1	960.407	3	45.67	0.9896-1.0122	1159.5	1	117445	1	1	166	190	M11:Oxidation (M):14.04;C25:Carbamidomethylation:3.29	PEAKS DB
P00533	R.DIVSSDFLSNMSM(+15.99)DFQNHLGSC(+57.02)QKC.D	Oxidation (M); Carbamidomethylation	Y	36.87	2878.2	25	-0.6	960.408	3	45.74	0.9805-1.0032	481.5	1	117539	1	1	166	190	M13:Oxidation (M):5.99;C22:Carbamidomethylation:0.00	PEAKS DB
P00533	R.DIVSSDFLSNM(+15.99)S.M	Oxidation (M)	Y	35.69	1329.58	12	-1.9	665.794	2	46.42	0.9197-0.9424	0	1	119388	0	0	166	177	M11:Oxidation (M):1000.00	PEAKS DB
P00533	R.DIVSSDFLSNM(+15.99)SM(+15.99)D.F	Oxidation (M)	Y	32.91	1591.64	14	8.6	796.833	2	46.73	1.0068-1.0294	102.51	1	120308	1	1	166	179	M11:Oxidation (M):1000.00;M13:Oxidation (M):1000.00	PEAKS DB
P00533	F.LSNM(+15.99)SM(+15.99)DFQNHLGSC(+125.05)QK.C	Oxidation (M); NEM	Y	40.67	2095.88	17	-0.1	1048.95	2	45.23	1.1778-1.2004	60.353	1	116149	1	1	173	189	M4:Oxidation (M):1000.00;M6:Oxidation (M):1000.00;C15:NEM:1000.00	PEAKS DB
P00533	N.MSM(+15.99)DFQNHLGSC(+57.02)QK.C	Oxidation (M); Carbamidomethylation	Y	54.19	1697.7	14	-3.9	566.904	3	16.6	0.7869-0.8096	415.9	1	24692	1	1	176	189	M3:Oxidation (M):32.28;C12:Carbamidomethylation:1000.00	PEAKS DB
P00533	N.MSMDFQNHLGSC(+57.02)QK.C	Carbamidomethylation	Y	54.07	1681.7	14	3.3	841.861	2	24.46	1.0711-1.0937	1442.5	1	48428	2	2	176	189	C12:Carbamidomethylation:1000.00	PEAKS DB
P00533	N.M(+15.99)SMDFQNHLGSC(+57.02)QK.C	Oxidation (M); Carbamidomethylation	Y	49.2	1697.7	14	-1.2	566.905	3	19.33	0.7841-0.8069	0	1	32774	0	0	176	189	M1:Oxidation (M):32.28;C12:Carbamidomethylation:1000.00	PEAKS DB
P00533	M.SMDFQNHLGSC(+57.02)QK.C	Carbamidomethylation	Y	72.47	1550.66	13	-0.7	776.337	2	18.37	1.0004-1.0231	7389.1	1	29953	2	2	177	189	C11:Carbamidomethylation:1000.00	PEAKS DB
P00533	M.SMDFQNHLGSC(+125.05)QK.C	NEM	Y	63.27	1618.69	13	-1.4	810.35	2	25.48	1.0340-1.0566	1358.4	1	51643	1	1	177	189	C11:NEM:1000.00	PEAKS DB
P00533	M.SM(+15.99)DFQNHLGSC(+57.02)QK.C	Oxidation (M); Carbamidomethylation	Y	57.87	1566.66	13	-5.6	523.223	3	12.81	0.7477-0.7705	3195	1	13590	1	1	177	189	M2:Oxidation (M):1000.00;C11:Carbamidomethylation:1000.00	PEAKS DB
P00533	M.DFQNHLGSC(+57.02)QK.C	Carbamidomethylation	Y	74.79	1332.59	11	-0.1	667.301	2	12.47	0.9224-0.9451	2592.8	1	12463	1	1	179	189	C9:Carbamidomethylation:1000.00	PEAKS DB
P00533	D.FQNHLGSC(+57.02)QK.C	Carbamidomethylation	Y	48.7	1217.56	10	0.3	609.788	2	9.4	0.9051-0.9278	432	1	3127	1	1	180	189	C8:Carbamidomethylation:1000.00	PEAKS DB
P00533	K.C(+57.02)DPSC(+57.02)PNGSC(+57.02)WGAGEENC(+57.02)QK.L	Carbamidomethylation	Y	91.2	2311.84	20	-4.1	1156.92	2	19.03	1.1661-1.1886	9125	1	31777	2	2	190	209	C1:Carbamidomethylation:1000.00;C5:Carbamidomethylation:1000.00;C10:Carbamidomethylation:1000.00;C18:Carbamidomethylation:1000.00	PEAKS DB
P00533	K.C(+125.05)DPSC(+57.02)PNGSC(+57.02)WGAGEENC(+125.05)QK.L	NEM; Carbamidomethylation	Y	85.42	2447.89	20	-0.9	1224.95	2	35.99	1.2193-1.2419	5858.8	1	85875	1	1	190	209	C1:NEM:38.26;C5:Carbamidomethylation:38.26;C10:Carbamidomethylation:86.34;C18:NEM:86.34	PEAKS DB
P00533	K.C(+125.05)DPSC(+57.02)PNGSC(+57.02)WGAGEENC(+57.02)QK.L	NEM; Carbamidomethylation	Y	85.29	2379.86	20	-2.6	1190.93	2	31	1.2103-1.2329	10688	1	70045	2	2	190	209	C1:NEM:42.68;C5:Carbamidomethylation:42.68;C10:Carbamidomethylation:126.05;C18:Carbamidomethylation:247.06	PEAKS DB
P00533	K.C(+125.05)DPSC(+125.05)PNGSC(+125.05)WGAGEENC(+125.05)QK.L	NEM	Y	80.63	2583.94	20	-9.4	1292.97	2	48.7	1.2581-1.2806	1057.8	1	125376	2	2	190	209	C1:NEM:1000.00;C5:NEM:1000.00;C10:NEM:1000.00;C18:NEM:1000.00	PEAKS DB
P00533	K.C(+125.05)DPSC(+57.02)PNGSC(+125.05)WGAGEENC(+125.05)QK.L	NEM; Carbamidomethylation	Y	79.13	2515.91	20	-0.5	1258.96	2	43.07	1.2392-1.2617	1882.6	1	109326	2	2	190	209	C1:NEM:14.19;C5:Carbamidomethylation:14.19;C10:NEM:61.26;C18:NEM:78.91	PEAKS DB
P00533	K.C(+57.02)DPSC(+57.02)PNGSC(+57.02)WGAGEENC(+125.05)QK.L	Carbamidomethylation; NEM	Y	76.42	2379.86	20	-0.1	1190.94	2	24.61	1.2004-1.2229	5369.9	1	48659	1	1	190	209	C1:Carbamidomethylation:90.25;C5:Carbamidomethylation:73.29;C10:Carbamidomethylation:53.45;C18:NEM:53.45	PEAKS DB
P00533	K.C(+57.02)DPSC(+57.02)PNGSC(+125.05)WGAGEENC(+125.05)QK.L	Carbamidomethylation; NEM	Y	73.34	2447.89	20	-2.7	1224.95	2	31.31	1.2265-1.2491	2440.7	1	70792	1	1	190	209	C1:Carbamidomethylation:50.04;C5:Carbamidomethylation:17.91;C10:NEM:17.91;C18:NEM:54.18	PEAKS DB
P00533	K.C(+125.05)DPSC(+125.05)PNGSC(+57.02)WGAGEENC(+57.02)QK.L	NEM; Carbamidomethylation	Y	72.15	2447.89	20	-2.5	1224.95	2	38.63	1.2293-1.2518	3435.7	1	94773	2	2	190	209	C1:NEM:51.20;C5:NEM:47.64;C10:Carbamidomethylation:47.64;C18:Carbamidomethylation:49.25	PEAKS DB
P00533	K.C(+57.02)DPSC(+125.05)PNGSC(+125.05)WGAGEENC(+57.02)QK.L	Carbamidomethylation; NEM	Y	66.68	2447.89	20	-4.1	1224.95	2	38.88	1.1941-1.2166	5508.4	1	95476	1	1	190	209	C1:Carbamidomethylation:0.00;C5:NEM:0.00;C10:NEM:14.29;C18:Carbamidomethylation:37.54	PEAKS DB
P00533	K.C(+125.05)DPSC(+125.05)PNGSC(+57.02)WGAGEENC(+125.05)QK.L	NEM; Carbamidomethylation	Y	60.95	2515.91	20	0.2	1258.96	2	42.72	1.2419-1.2644	177.23	1	108111	1	1	190	209	C1:NEM:23.02;C5:NEM:23.70;C10:Carbamidomethylation:23.70;C18:NEM:30.66	PEAKS DB
P00533	K.C(+125.05)DPSC(+125.05)PNGSC(+125.05)WGAGEENC(+57.02)QK.L	NEM; Carbamidomethylation	Y	55.83	2515.91	20	-8.7	1258.95	2	45.45	1.2428-1.2653	0	1	116898	0	0	190	209	C1:NEM:41.22;C5:NEM:32.63;C10:NEM:24.66;C18:Carbamidomethylation:24.66	PEAKS DB
P00533	K.C(+57.02)DPSC(+125.05)PNGSC(+57.02)WGAGEENC(+57.02)QK.L	Carbamidomethylation; NEM	Y	55.4	2379.86	20	-5	1190.93	2	25.89	1.1931-1.2157	1162.6	1	52922	1	1	190	209	C1:Carbamidomethylation:11.12;C5:NEM:8.08;C10:Carbamidomethylation:23.70;C18:Carbamidomethylation:39.32	PEAKS DB
P00533	K.C(+57.02)DPSC(+125.05)PNGSC(+57.02)WGAGEENC(+125.05)QK.L	Carbamidomethylation; NEM	Y	54.92	2447.89	20	-0.9	1224.95	2	35.99	1.2302-1.2527	5858.8	1	86431	1	1	190	209	C1:Carbamidomethylation:8.26;C5:NEM:10.19;C10:Carbamidomethylation:22.07;C18:NEM:35.10	PEAKS DB
P00533	K.C(+125.05)DPSC(+57.02)PNGSC(+125.05)WGAGEENC(+57.02)QK.L	NEM; Carbamidomethylation	Y	50.99	2447.89	20	-2.5	1224.95	2	38.63	1.2166-1.2392	7979.1	1	94964	2	2	190	209	C1:NEM:11.12;C5:Carbamidomethylation:25.06;C10:NEM:25.06;C18:Carbamidomethylation:36.20	PEAKS DB
P00533	K.C(+57.02)DPSC(+57.02)PNGSC(+125.05)WGAGEENC(+57.02)QK.L	Carbamidomethylation; NEM	Y	40.17	2379.86	20	-5.4	1190.93	2	26	1.1733-1.1959	0	1	53380	0	0	190	209	C1:Carbamidomethylation:18.61;C5:Carbamidomethylation:23.70;C10:NEM:18.61;C18:Carbamidomethylation:25.00	PEAKS DB
P00533	K.C(+125.05)DPSCPNGSCWGAGEENC(+125.05)QK.L	NEM	Y	36.99	2333.84	20	-5.6	1167.92	2	40.84	1.1868-1.2094	0	1	102100	0	0	190	209	C1:NEM:25.70;C18:NEM:0.00	PEAKS DB
P00533	K.C(+57.02)DPSC(+125.05)PNGSC(+125.05)WGAGEENC(+125.05)QK.L	Carbamidomethylation; NEM	Y	34.06	2515.91	20	-4.2	1258.96	2	36.79	1.2464-1.2689	0	1	88695	0	0	190	209	C1:Carbamidomethylation:25.70;C5:NEM:25.70;C10:NEM:22.83;C18:NEM:23.24	PEAKS DB
P00533	K.C(+57.02)DPSCPNGSCWGAGEENC(+125.05)QK.L	Carbamidomethylation; NEM	Y	33.55	2265.82	20	-9.3	1133.91	2	30.58	1.1751-1.1977	80.526	1	68708	1	1	190	209	C1:Carbamidomethylation:6.65;C18:NEM:16.15	PEAKS DB
P00533	D.PSC(+57.02)PNGSC(+57.02)WGAGEENC(+125.05)QK.L	Carbamidomethylation; NEM	Y	38.76	2104.8	18	-12	1053.4	2	22.15	1.1218-1.1444	0	1	41569	0	0	192	209	C3:Carbamidomethylation:55.00;C8:Carbamidomethylation:58.11;C16:NEM:58.11	PEAKS DB
P00533	N.GSC(+57.02)WGAGEENC(+57.02)QK.L	Carbamidomethylation	Y	72.26	1481.57	13	-2.5	741.789	2	12.32	0.9560-0.9787	4254.3	1	12006	1	1	197	209	C3:Carbamidomethylation:1000.00;C11:Carbamidomethylation:1000.00	PEAKS DB
P00533	N.GSC(+57.02)WGAGEENC(+125.05)QK.L	Carbamidomethylation; NEM	Y	52.54	1549.59	13	-1.2	775.803	2	19.12	0.9896-1.0122	1619	1	31957	1	1	197	209	C3:Carbamidomethylation:75.74;C11:NEM:75.74	PEAKS DB
P00533	N.GSC(+125.05)WGAGEENC(+57.02)QK.L	NEM; Carbamidomethylation	Y	44.62	1549.59	13	1.9	775.805	2	20.23	0.9914-1.0140	706.94	1	35307	1	1	197	209	C3:NEM:64.00;C11:Carbamidomethylation:64.00	PEAKS DB
P00533	N.GSC(+125.05)WGAGEENC(+125.05)QK.L	NEM	Y	40.98	1617.62	13	2.3	809.818	2	27.15	1.0240-1.0466	2707	1	56846	1	1	197	209	C3:NEM:1000.00;C11:NEM:1000.00	PEAKS DB
P00533	N.GSCWGAGEENC(+125.05)QK.L	NEM	Y	37.33	1492.57	13	-4.6	747.289	2	18.89	0.9932-1.0158	368.02	1	31422	1	1	197	209	C11:NEM:56.18	PEAKS DB
P00533	G.SC(+57.02)WGAGEENC(+57.02)QK.L	Carbamidomethylation	Y	54.45	1424.54	12	-0.6	713.279	2	12.13	0.9560-0.9787	1207.4	1	11356	1	1	198	209	C2:Carbamidomethylation:1000.00;C10:Carbamidomethylation:1000.00	PEAKS DB
P00533	S.C(+125.05)WGAGEENC(+57.02)QK.L	NEM; Carbamidomethylation	Y	52.37	1405.54	11	3	703.779	2	29.03	0.9396-0.9623	377.97	1	63588	1	1	199	209	C1:NEM:78.75;C9:Carbamidomethylation:78.75	PEAKS DB
P00533	S.C(+57.02)WGAGEENC(+57.02)QK.L	Carbamidomethylation	Y	38.5	1337.51	11	1.4	669.765	2	11.68	0.9051-0.9278	145.71	1	10152	1	1	199	209	C1:Carbamidomethylation:1000.00;C9:Carbamidomethylation:1000.00	PEAKS DB
P00533	K.LTKIIC(+125.05)AQQC(+125.05)SGR.C	NEM	Y	78.88	1669.83	13	-0.1	557.617	3	26.59	0.8242-0.8469	15159	1	55468	3	3	210	222	C6:NEM:1000.00;C10:NEM:1000.00	PEAKS DB
P00533	K.LTKIIC(+57.02)AQQC(+57.02)SGR.C	Carbamidomethylation	Y	77.36	1533.78	13	-2.7	512.264	3	13.96	0.7850-0.8078	20693	1	16824	2	2	210	222	C6:Carbamidomethylation:1000.00;C10:Carbamidomethylation:1000.00	PEAKS DB
P00533	K.LTKIIC(+125.05)AQQC(+57.02)SGR.C	NEM; Carbamidomethylation	Y	73.83	1601.8	13	4.2	534.943	3	20.22	0.7850-0.8078	3878	1	35417	2	2	210	222	C6:NEM:88.98;C10:Carbamidomethylation:88.98	PEAKS DB
P00533	K.LTKIIC(+57.02)AQQC(+125.05)SGR.C	Carbamidomethylation; NEM	Y	44.4	1601.8	13	-6.2	801.903	2	20.48	1.0539-1.0765	130.5	1	36340	1	1	210	222	C6:Carbamidomethylation:14.19;C10:NEM:14.19	PEAKS DB
P00533	T.KIIC(+57.02)AQQC(+57.02)SGR.C	Carbamidomethylation	Y	40.16	1319.64	11	0.9	440.889	3	9.21	0.7568-0.7796	833.58	1	2584	1	1	212	222	C4:Carbamidomethylation:1000.00;C8:Carbamidomethylation:1000.00	PEAKS DB
P00533	K.IIC(+125.05)AQQC(+125.05)SGR.C	NEM	Y	67.74	1327.6	10	-0.2	664.808	2	26.25	0.9415-0.9642	175880	1	54261	7	7	213	222	C3:NEM:1000.00;C7:NEM:1000.00	PEAKS DB
P00533	K.IIC(+125.05)AQQC(+57.02)SGR.C	NEM; Carbamidomethylation	Y	65.52	1259.58	10	-0.5	630.794	2	18.38	0.9106-0.9333	143540	1	29842	7	7	213	222	C3:NEM:84.63;C7:Carbamidomethylation:84.63	PEAKS DB
P00533	K.IIC(+57.02)AQQC(+57.02)SGR.C	Carbamidomethylation	Y	63.63	1191.55	10	-0.8	596.781	2	10.72	0.8742-0.8970	257460	1	6644	11	11	213	222	C3:Carbamidomethylation:1000.00;C7:Carbamidomethylation:1000.00	PEAKS DB
P00533	K.IIC(+57.02)AQQC(+125.05)SGR.C	Carbamidomethylation; NEM	Y	60.04	1259.58	10	2.7	630.797	2	17.39	0.9069-0.9297	223900	1	27097	3	3	213	222	C3:Carbamidomethylation:97.75;C7:NEM:97.75	PEAKS DB
P00533	K.IIC(+57.02)AQQCSGR.C	Carbamidomethylation	Y	55.65	1134.53	10	-3.5	568.269	2	14.38	0.8706-0.8933	5012	1	18130	2	2	213	222	C3:Carbamidomethylation:82.63	PEAKS DB
P00533	K.IICAQQC(+57.02)SGR.C	Carbamidomethylation	Y	55.18	1134.53	10	2.5	568.272	2	11.91	0.8506-0.8733	5269.4	1	10865	3	3	213	222	C7:Carbamidomethylation:88.98	PEAKS DB
P00533	K.IICAQQC(+125.05)SGR.C	NEM	Y	48.91	1202.55	10	-0.7	602.284	2	25.56	0.8851-0.9079	1184.2	1	52238	1	1	213	222	C7:NEM:25.70	PEAKS DB
P00533	K.IIC(+125.05)AQQCSGR.C	NEM	Y	47.4	1202.55	10	-1.2	602.283	2	20.83	0.8933-0.9160	593.71	1	37472	2	2	213	222	C3:NEM:52.86	PEAKS DB
P00533	I.IC(+57.02)AQQC(+57.02)SGR.C	Carbamidomethylation	Y	42.77	1078.46	9	-0.7	540.239	2	10.59	0.8224-0.8451	27903	1	6708	1	1	214	222	C2:Carbamidomethylation:1000.00;C6:Carbamidomethylation:1000.00	PEAKS DB
P00533	I.C(+57.02)AQQC(+57.02)SGR.C	Carbamidomethylation	Y	45.98	965.381	8	-5.3	483.695	2	10.55	0.7887-0.8115	0	1	6700	0	0	215	222	C1:Carbamidomethylation:1000.00;C5:Carbamidomethylation:1000.00	PEAKS DB
P00533	I.C(+125.05)AQQC(+57.02)SGR.C	NEM; Carbamidomethylation	Y	39.49	1033.41	8	0.6	517.711	2	15.67	0.8160-0.8388	10312	1	21853	2	2	215	222	C1:NEM:76.73;C5:Carbamidomethylation:76.73	PEAKS DB
P00533	R.GKSPSDC(+57.02)C(+57.02)HNQC(+57.02)AAGC(+57.02)TGPR.E	Carbamidomethylation	Y	90.2	2218.87	20	1.2	740.632	3	8.83	0.8488-0.8715	92022	1	1341	3	3	225	244	C7:Carbamidomethylation:1000.00;C8:Carbamidomethylation:1000.00;C12:Carbamidomethylation:1000.00;C16:Carbamidomethylation:1000.00	PEAKS DB
P00533	R.GKSPSDC(+125.05)C(+57.02)HNQC(+57.02)AAGC(+57.02)TGPR.E	NEM; Carbamidomethylation	Y	79.76	2286.9	20	0.5	763.307	3	10.31	0.8715-0.8942	10174	1	5980	2	2	225	244	C7:NEM:7.65;C8:Carbamidomethylation:7.65;C12:Carbamidomethylation:48.91;C16:Carbamidomethylation:87.73	PEAKS DB
P00533	R.GKSPSDC(+57.02)C(+57.02)HNQC(+125.05)AAGC(+57.02)TGPR.E	Carbamidomethylation; NEM	Y	75.88	2286.9	20	0.5	763.307	3	10.31	0.8733-0.8960	7999.5	1	5645	1	1	225	244	C7:Carbamidomethylation:71.64;C8:Carbamidomethylation:79.36;C12:NEM:33.81;C16:Carbamidomethylation:33.81	PEAKS DB
P00533	R.GKSPSDC(+125.05)C(+57.02)HNQC(+125.05)AAGC(+125.05)TGPR.E	NEM; Carbamidomethylation	Y	58.55	2422.95	20	-1.7	606.744	4	19.71	0.8469-0.8697	491.38	1	33805	2	2	225	244	C7:NEM:0.00;C8:Carbamidomethylation:0.00;C12:NEM:28.70;C16:NEM:58.11	PEAKS DB
P00533	R.GKSPSDC(+57.02)C(+125.05)HNQC(+125.05)AAGC(+57.02)TGPR.E	Carbamidomethylation; NEM	Y	57.99	2354.93	20	-4.7	785.979	3	14.6	0.8824-0.9051	716.72	1	18660	1	1	225	244	C7:Carbamidomethylation:0.00;C8:NEM:0.00;C12:NEM:11.12;C16:Carbamidomethylation:11.12	PEAKS DB
P00533	R.GKSPSDC(+57.02)C(+125.05)HNQC(+57.02)AAGC(+57.02)TGPR.E	Carbamidomethylation; NEM	Y	50.75	2286.9	20	0.6	572.732	4	10.22	0.7969-0.8196	2837.2	1	5448	1	1	225	244	C7:Carbamidomethylation:8.14;C8:NEM:0.00;C12:Carbamidomethylation:19.86;C16:Carbamidomethylation:49.35	PEAKS DB
P00533	R.GKSPSDC(+125.05)C(+125.05)HNQC(+125.05)AAGC(+57.02)TGPR.E	NEM; Carbamidomethylation	Y	46.04	2422.95	20	-0.5	808.657	3	20.11	0.8788-0.9015	1752.8	1	34656	1	1	225	244	C7:NEM:13.19;C8:NEM:14.32;C12:NEM:14.19;C16:Carbamidomethylation:13.19	PEAKS DB
P00533	R.GKSPSDC(+125.05)C(+125.05)HNQC(+125.05)AAGC(+125.05)TGPR.E	NEM	Y	45.17	2490.98	20	1.1	831.334	3	25.72	0.9088-0.9315	1175.2	1	52302	2	2	225	244	C7:NEM:1000.00;C8:NEM:1000.00;C12:NEM:1000.00;C16:NEM:1000.00	PEAKS DB
P00533	R.GKSPSDC(+125.05)C(+125.05)HNQC(+57.02)AAGC(+57.02)TGPR.E	NEM; Carbamidomethylation	Y	41.89	2354.93	20	4.5	785.986	3	15.16	0.8797-0.9024	704.07	1	20439	2	2	225	244	C7:NEM:7.38;C8:NEM:8.26;C12:Carbamidomethylation:7.38;C16:Carbamidomethylation:23.56	PEAKS DB
P00533	R.GKSPSDC(+125.05)C(+57.02)HNQC(+125.05)AAGC(+57.02)TGPR.E	NEM; Carbamidomethylation	Y	41.17	2354.93	20	-7.5	785.976	3	14.36	0.8742-0.8970	642.15	1	17878	1	1	225	244	C7:NEM:0.00;C8:Carbamidomethylation:0.00;C12:NEM:2.44;C16:Carbamidomethylation:2.44	PEAKS DB
P00533	K.SPSDC(+57.02)C(+57.02)HNQC(+57.02)AAGC(+57.02)TGPR.E	Carbamidomethylation	Y	91.36	2033.76	18	-4	678.923	3	9.2	0.8187-0.8415	144120	1	2378	3	3	227	244	C5:Carbamidomethylation:1000.00;C6:Carbamidomethylation:1000.00;C10:Carbamidomethylation:1000.00;C14:Carbamidomethylation:1000.00	PEAKS DB
P00533	K.SPSDC(+57.02)C(+57.02)HNQC(+125.05)AAGC(+57.02)TGPR.E	Carbamidomethylation; NEM	Y	88.55	2101.78	18	3.5	701.604	3	12.3	0.8351-0.8579	79925	1	11551	2	2	227	244	C5:Carbamidomethylation:90.91;C6:Carbamidomethylation:81.18;C10:NEM:81.18;C14:Carbamidomethylation:121.83	PEAKS DB
P00533	K.SPSDC(+125.05)C(+57.02)HNQC(+57.02)AAGC(+57.02)TGPR.E	NEM; Carbamidomethylation	Y	87.72	2101.78	18	-0.8	701.601	3	11.83	0.8269-0.8497	30301	1	10405	2	2	227	244	C5:NEM:26.02;C6:Carbamidomethylation:26.02;C10:Carbamidomethylation:115.49;C14:Carbamidomethylation:207.88	PEAKS DB
P00533	K.SPSDC(+57.02)C(+57.02)HNQC(+57.02)AAGC(+125.05)TGPR.E	Carbamidomethylation; NEM	Y	83.69	2101.78	18	3.5	701.604	3	12.3	0.8260-0.8488	79925	1	12870	2	2	227	244	C5:Carbamidomethylation:153.58;C6:Carbamidomethylation:151.55;C10:Carbamidomethylation:77.13;C14:NEM:77.13	PEAKS DB
P00533	K.SPSDC(+57.02)C(+125.05)HNQC(+57.02)AAGC(+57.02)TGPR.E	Carbamidomethylation; NEM	Y	78.64	2101.78	18	-0.8	701.601	3	11.83	0.8460-0.8688	28942	1	10430	2	2	227	244	C5:Carbamidomethylation:17.01;C6:NEM:11.06;C10:Carbamidomethylation:58.92;C14:Carbamidomethylation:88.19	PEAKS DB
P00533	K.SPSDC(+57.02)C(+125.05)HNQC(+57.02)AAGC(+125.05)TGPR.E	Carbamidomethylation; NEM	Y	76.88	2169.81	18	-1.2	724.276	3	17.39	0.8442-0.8670	5786.2	1	27210	1	1	227	244	C5:Carbamidomethylation:0.00;C6:NEM:0.00;C10:Carbamidomethylation:26.38;C14:NEM:26.38	PEAKS DB
P00533	K.SPSDC(+57.02)C(+125.05)HNQC(+125.05)AAGC(+57.02)TGPR.E	Carbamidomethylation; NEM	Y	75.09	2169.81	18	1.6	724.278	3	17.8	0.8542-0.8770	18666	1	28419	1	1	227	244	C5:Carbamidomethylation:0.00;C6:NEM:0.00;C10:NEM:31.56;C14:Carbamidomethylation:31.56	PEAKS DB
P00533	K.SPSDC(+57.02)C(+57.02)HNQC(+125.05)AAGC(+125.05)TGPR.E	Carbamidomethylation; NEM	Y	72.41	2169.81	18	1.8	724.278	3	18.45	0.8488-0.8715	13732	1	30887	1	1	227	244	C5:Carbamidomethylation:45.16;C6:Carbamidomethylation:49.79;C10:NEM:45.16;C14:NEM:90.01	PEAKS DB
P00533	K.SPSDC(+57.02)C(+125.05)HNQC(+125.05)AAGC(+125.05)TGPR.E	Carbamidomethylation; NEM	Y	71.69	2237.83	18	1.7	746.953	3	24.2	0.8660-0.8888	33308	1	46505	1	1	227	244	C5:Carbamidomethylation:0.00;C6:NEM:0.00;C10:NEM:41.96;C14:NEM:100.79	PEAKS DB
P00533	K.SPSDC(+125.05)C(+57.02)HNQC(+125.05)AAGC(+125.05)TGPR.E	NEM; Carbamidomethylation	Y	71.11	2237.83	18	1.7	746.953	3	24.2	0.8606-0.8833	34854	1	47809	2	2	227	244	C5:NEM:8.69;C6:Carbamidomethylation:33.81;C10:NEM:38.03;C14:NEM:86.34	PEAKS DB
P00533	K.SPSDC(+125.05)C(+125.05)HNQC(+125.05)AAGC(+125.05)TGPR.E	NEM	Y	69.35	2305.86	18	3.4	769.63	3	30.5	0.8706-0.8933	18212	1	68592	3	3	227	244	C5:NEM:1000.00;C6:NEM:1000.00;C10:NEM:1000.00;C14:NEM:1000.00	PEAKS DB
P00533	K.SPSDC(+125.05)C(+57.02)HNQC(+57.02)AAGC(+125.05)TGPR.E	NEM; Carbamidomethylation	Y	67.05	2169.81	18	1.6	724.278	3	17.8	0.8278-0.8506	32398	1	28413	2	2	227	244	C5:NEM:0.00;C6:Carbamidomethylation:0.00;C10:Carbamidomethylation:0.00;C14:NEM:29.57	PEAKS DB
P00533	K.SPSDC(+57.02)C(+57.02)HNQC(+57.02)AAGC(+57.02).T	Carbamidomethylation	Y	64.18	1622.53	14	-0.5	812.273	2	8.96	0.9850-1.0077	0	1	1841	0	0	227	240	C5:Carbamidomethylation:1000.00;C6:Carbamidomethylation:1000.00;C10:Carbamidomethylation:1000.00;C14:Carbamidomethylation:1000.00	PEAKS DB
P00533	K.SPSDC(+125.05)C(+57.02)HNQC(+125.05)AAGC(+57.02)TGPR.E	NEM; Carbamidomethylation	Y	60.68	2169.81	18	-1.2	724.276	3	17.39	0.8397-0.8624	5786.2	1	26400	1	1	227	244	C5:NEM:7.65;C6:Carbamidomethylation:7.65;C10:NEM:14.77;C14:Carbamidomethylation:67.69	PEAKS DB
P00533	K.SPSDC(+125.05)C(+125.05)HNQC(+57.02)AAGC(+57.02)TGPR.E	NEM; Carbamidomethylation	Y	60.65	2169.81	18	1.8	724.278	3	18.45	0.8533-0.8760	32398	1	29615	2	2	227	244	C5:NEM:38.32;C6:NEM:42.89;C10:Carbamidomethylation:38.32;C14:Carbamidomethylation:74.73	PEAKS DB
P00533	K.SPSDC(+125.05)C(+125.05)HNQC(+57.02)AAGC(+125.05)TGPR.E	NEM; Carbamidomethylation	Y	60.05	2237.83	18	1.7	746.953	3	24.2	0.8533-0.8760	33308	1	48035	1	1	227	244	C5:NEM:45.16;C6:NEM:49.79;C10:Carbamidomethylation:31.56;C14:NEM:31.56	PEAKS DB
P00533	K.SPSDC(+57.02)C(+57.02)HNQC(+57.02)AAGC(+57.02)TG.P	Carbamidomethylation	Y	57.67	1780.6	16	-4.7	891.304	2	9.15	1.0267-1.0494	0	1	2373	0	0	227	242	C5:Carbamidomethylation:1000.00;C6:Carbamidomethylation:1000.00;C10:Carbamidomethylation:1000.00;C14:Carbamidomethylation:1000.00	PEAKS DB
P00533	K.SPSDC(+57.02)C(+125.05)HNQC(+57.02).A	Carbamidomethylation; NEM	Y	48.26	1331.43	10	0.8	666.724	2	10.41	0.8988-0.9215	546	1	6261	1	1	227	236	C5:Carbamidomethylation:8.14;C6:NEM:8.14;C10:Carbamidomethylation:33.81	PEAKS DB
P00533	K.SPSDC(+57.02)C(+57.02)HNQC(+125.05)AA.G	Carbamidomethylation; NEM	Y	47.34	1473.51	12	-1.2	737.76	2	12.11	0.9642-0.9868	956.09	1	11298	2	2	227	238	C5:Carbamidomethylation:61.26;C6:Carbamidomethylation:52.86;C10:NEM:52.86	PEAKS DB
P00533	K.SPSDC(+125.05)C(+57.02)HNQ.C	NEM; Carbamidomethylation	Y	36.71	1171.4	9	2.6	586.71	2	9.58	0.8615-0.8842	0	1	3660	0	0	227	235	C5:NEM:0.00;C6:Carbamidomethylation:0.00	PEAKS DB
P00533	K.SPSDC(+125.05)C(+125.05)HN.Q	NEM	Y	36	1111.37	8	2.1	556.693	2	17.6	0.8515-0.8742	2429.5	1	27673	1	1	227	234	C5:NEM:1000.00;C6:NEM:1000.00	PEAKS DB
P00533	K.SPSDC(+125.05)C(+57.02)HNQC(+57.02).A	NEM; Carbamidomethylation	Y	36	1331.43	10	0.8	666.724	2	10.16	0.9169-0.9396	0	1	5477	0	0	227	236	C5:NEM:17.01;C6:Carbamidomethylation:17.01;C10:Carbamidomethylation:11.54	PEAKS DB
P00533	K.SPSDC(+125.05)C(+57.02)HNQC(+125.05)AA.G	NEM; Carbamidomethylation	Y	35.83	1541.53	12	0.5	771.774	2	18.89	0.9995-1.0222	186.68	1	31398	1	1	227	238	C5:NEM:21.94;C6:Carbamidomethylation:21.94;C10:NEM:8.87	PEAKS DB
P00533	K.SPSDC(+125.05)CHNQC(+57.02)AAGC(+57.02)TGPR.E	NEM; Carbamidomethylation	Y	32.64	2044.76	18	-14.7	682.584	3	14.57	0.8051-0.8278	0	1	18662	0	0	227	244	C5:NEM:0.00;C10:Carbamidomethylation:6.65;C14:Carbamidomethylation:3.75	PEAKS DB
P00533	S.PSDC(+57.02)C(+57.02)HNQC(+57.02)AAGC(+57.02)TGPR.E	Carbamidomethylation	Y	66.33	1946.72	17	-2.3	649.914	3	8.92	0.8033-0.8260	0	1	1733	0	0	228	244	C4:Carbamidomethylation:1000.00;C5:Carbamidomethylation:1000.00;C9:Carbamidomethylation:1000.00;C13:Carbamidomethylation:1000.00	PEAKS DB
P00533	P.SDC(+57.02)C(+57.02)HNQC(+57.02)AAGC(+57.02)TGPR.E	Carbamidomethylation	Y	78.57	1849.67	16	2.4	617.566	3	8.79	0.7896-0.8124	5088.2	1	1252	1	1	229	244	C3:Carbamidomethylation:1000.00;C4:Carbamidomethylation:1000.00;C8:Carbamidomethylation:1000.00;C12:Carbamidomethylation:1000.00	PEAKS DB
P00533	P.SDC(+125.05)C(+57.02)HNQC(+57.02)AAGC(+57.02)TGPR.E	NEM; Carbamidomethylation	Y	77.47	1917.7	16	3.6	640.242	3	10.63	0.7932-0.8160	50882	1	6599	6	6	229	244	C3:NEM:0.00;C4:Carbamidomethylation:9.34;C8:Carbamidomethylation:61.30;C12:Carbamidomethylation:161.68	PEAKS DB
P00533	P.SDC(+125.05)C(+57.02)HNQC(+125.05)AAGC(+57.02)TGPR.E	NEM; Carbamidomethylation	Y	57.36	1985.72	16	-0.1	662.915	3	14.85	0.8151-0.8378	8106.8	1	19294	2	2	229	244	C3:NEM:0.00;C4:Carbamidomethylation:0.00;C8:NEM:11.12;C12:Carbamidomethylation:50.57	PEAKS DB
P00533	P.SDC(+57.02)C(+57.02)HNQC(+125.05)AAGC(+57.02)TGPR.E	Carbamidomethylation; NEM	Y	52.7	1917.7	16	3.1	640.242	3	9.69	0.7905-0.8133	69494	1	4263	3	3	229	244	C3:Carbamidomethylation:33.54;C4:Carbamidomethylation:19.86;C8:NEM:5.79;C12:Carbamidomethylation:109.97	PEAKS DB
P00533	P.SDC(+57.02)C(+125.05)HNQC(+57.02)AAGC(+125.05)TGPR.E	Carbamidomethylation; NEM	Y	50.8	1985.72	16	0.7	662.916	3	15.75	0.8115-0.8342	1831.1	1	22006	1	1	229	244	C3:Carbamidomethylation:11.06;C4:NEM:11.06;C8:Carbamidomethylation:0.00;C12:NEM:0.00	PEAKS DB
P00533	P.SDC(+57.02)C(+57.02)HNQC(+125.05)AAGC(+125.05)TGPR.E	Carbamidomethylation; NEM	Y	49.48	1985.72	16	-0.1	662.915	3	13.96	0.8115-0.8342	5630.2	1	17033	1	1	229	244	C3:Carbamidomethylation:10.19;C4:Carbamidomethylation:11.12;C8:NEM:10.19;C12:NEM:63.62	PEAKS DB
P00533	P.SDC(+125.05)C(+57.02)HNQC(+125.05)AAGC(+125.05)TGPR.E	NEM; Carbamidomethylation	Y	47.37	2053.75	16	-6.6	685.586	3	22.26	0.8333-0.8560	0	1	41909	0	0	229	244	C3:NEM:0.00;C4:Carbamidomethylation:0.00;C8:NEM:11.12;C12:NEM:47.82	PEAKS DB
P00533	P.SDC(+125.05)C(+57.02)HNQC(+57.02)AAGC(+125.05)TGPR.E	NEM; Carbamidomethylation	Y	42.01	1985.72	16	-0.3	662.915	3	15.96	0.8324-0.8551	3725.1	1	23062	1	1	229	244	C3:NEM:0.00;C4:Carbamidomethylation:0.00;C8:Carbamidomethylation:13.63;C12:NEM:42.48	PEAKS DB
P00533	P.SDC(+57.02)C(+125.05)HNQC(+125.05)AAGC(+57.02)TGPR.E	Carbamidomethylation; NEM	Y	41.96	1985.72	16	-1.2	662.914	3	13.79	0.8278-0.8506	52247	1	16062	2	2	229	244	C3:Carbamidomethylation:0.00;C4:NEM:0.00;C8:NEM:0.00;C12:Carbamidomethylation:49.35	PEAKS DB
P00533	P.SDC(+125.05)C(+125.05)HNQC(+57.02)AAGC(+125.05)TGPR.E	NEM; Carbamidomethylation	Y	40.17	2053.75	16	2.1	685.592	3	19.85	0.8488-0.8715	4604.7	1	34094	1	1	229	244	C3:NEM:5.81;C4:NEM:6.65;C8:Carbamidomethylation:11.12;C12:NEM:58.99	PEAKS DB
P00533	S.DC(+57.02)C(+57.02)HNQC(+57.02)AAGC(+57.02)TGPR.E	Carbamidomethylation	Y	56.8	1762.64	15	0.5	588.554	3	8.94	0.7750-0.7978	0	1	1814	0	0	230	244	C2:Carbamidomethylation:1000.00;C3:Carbamidomethylation:1000.00;C7:Carbamidomethylation:1000.00;C11:Carbamidomethylation:1000.00	PEAKS DB
P00533	C.C(+125.05)HNQC(+57.02)AAGC(+57.02)TGPR.E	NEM; Carbamidomethylation	Y	56.68	1555.61	13	-0.3	778.811	2	11.21	0.9832-1.0059	625.77	1	8717	2	2	232	244	C1:NEM:52.86;C5:Carbamidomethylation:52.86;C9:Carbamidomethylation:135.81	PEAKS DB
P00533	C.C(+57.02)HNQC(+57.02)AAGC(+57.02)TGPR.E	Carbamidomethylation	Y	38.02	1487.58	13	-7.4	496.864	3	8.4	0.7586-0.7814	0	1	500	0	0	232	244	C1:Carbamidomethylation:1000.00;C5:Carbamidomethylation:1000.00;C9:Carbamidomethylation:1000.00	PEAKS DB
P00533	H.NQC(+125.05)AAGC(+57.02)TGPR.E	NEM; Carbamidomethylation	Y	50.79	1258.52	11	-5.1	630.263	2	12.26	0.9006-0.9233	1032.1	1	11768	2	2	234	244	C3:NEM:49.79;C7:Carbamidomethylation:49.79	PEAKS DB
P00533	H.NQC(+57.02)AAGC(+57.02)TGPR.E	Carbamidomethylation	Y	40.82	1190.49	11	-6	596.25	2	8.76	0.8615-0.8842	0	1	1231	0	0	234	244	C3:Carbamidomethylation:1000.00;C7:Carbamidomethylation:1000.00	PEAKS DB
P00533	H.NQC(+125.05)AAGC(+125.05)TGPR.E	NEM	Y	32.46	1326.54	11	-2.1	664.278	2	19.54	0.9315-0.9542	315.68	1	33414	1	1	234	244	C3:NEM:1000.00;C7:NEM:1000.00	PEAKS DB
P00533	N.QC(+125.05)AAGC(+57.02)TGPR.E	NEM; Carbamidomethylation	Y	41.57	1144.48	10	-0.6	573.245	2	12	0.8679-0.8906	1649.2	1	11030	2	2	235	244	C2:NEM:77.13;C6:Carbamidomethylation:77.13	PEAKS DB
P00533	T.GPRESDC(+125.05)LVC(+125.05)R.K	NEM	Y	32.83	1483.65	11	14.7	742.846	2	34.07	1.0113-1.0340	541.06	1	79759	1	1	242	252	C7:NEM:1000.00;C10:NEM:1000.00	PEAKS DB
P00533	G.PRESDC(+57.02)LVC(+57.02)R.K	Carbamidomethylation	Y	39.81	1290.58	10	-5.7	431.198	3	11.32	0.7194-0.7422	1842.4	1	9051	2	2	243	252	C6:Carbamidomethylation:1000.00;C9:Carbamidomethylation:1000.00	PEAKS DB
P00533	P.RESDC(+57.02)LVC(+57.02)R.K	Carbamidomethylation	Y	34.64	1193.53	9	13.7	597.779	2	29.37	0.9051-0.9278	3669.4	1	64577	1	1	244	252	C5:Carbamidomethylation:1000.00;C8:Carbamidomethylation:1000.00	PEAKS DB
P00533	R.ESDC(+57.02)LVC(+57.02)RK.F	Carbamidomethylation	Y	62.11	1165.52	9	-0.3	583.768	2	9.92	0.8933-0.9160	123080	1	4624	3	3	245	253	C4:Carbamidomethylation:1000.00;C7:Carbamidomethylation:1000.00	PEAKS DB
P00533	R.ESDC(+57.02)LVC(+125.05)RK.F	Carbamidomethylation; NEM	Y	55.12	1233.55	9	2.5	617.783	2	15.52	0.9079-0.9306	13295	1	21399	2	2	245	253	C4:Carbamidomethylation:57.45;C7:NEM:57.45	PEAKS DB
P00533	R.ESDC(+125.05)LVC(+57.02)RK.F	NEM; Carbamidomethylation	Y	54.25	1233.55	9	2.9	617.783	2	17.82	0.9124-0.9351	56214	1	28316	8	8	245	253	C4:NEM:77.24;C7:Carbamidomethylation:77.24	PEAKS DB
P00533	R.ESDC(+125.05)LVC(+57.02)R.K	NEM; Carbamidomethylation	Y	53.4	1105.45	8	1.4	553.735	2	24.2	0.8724-0.8951	172710	1	47057	8	8	245	252	C4:NEM:77.24;C7:Carbamidomethylation:77.24	PEAKS DB
P00533	R.ESDC(+57.02)LVC(+125.05)R.K	Carbamidomethylation; NEM	Y	51.4	1105.45	8	-1.6	553.733	2	23.32	0.8670-0.8897	233910	1	45154	3	3	245	252	C4:Carbamidomethylation:47.09;C7:NEM:47.09	PEAKS DB
P00533	R.ESDC(+125.05)LVC(+125.05)R.K	NEM	Y	49.93	1173.48	8	-2.1	587.746	2	34.13	0.8970-0.9197	379170	1	80091	11	11	245	252	C4:NEM:1000.00;C7:NEM:1000.00	PEAKS DB
P00533	R.ESDC(+57.02)LVC(+57.02)R.K	Carbamidomethylation	Y	49.26	1037.43	8	-0.7	519.72	2	14.18	0.8306-0.8533	170150	1	16942	8	8	245	252	C4:Carbamidomethylation:1000.00;C7:Carbamidomethylation:1000.00	PEAKS DB
P00533	R.ESDC(+125.05)LVC(+125.05)RK.F	NEM	Y	42.36	1301.57	9	3.7	651.797	2	25.59	0.9333-0.9560	13945	1	51862	4	4	245	253	C4:NEM:1000.00;C7:NEM:1000.00	PEAKS DB
P00533	R.ESDCLVC(+57.02)R.K	Carbamidomethylation	Y	33.56	980.405	8	-5	491.208	2	21.11	0.8005-0.8233	0	1	38326	0	0	245	252	C7:Carbamidomethylation:22.45	PEAKS DB
P00533	E.SDC(+57.02)LVC(+57.02)RK.F	Carbamidomethylation	Y	37.42	1036.48	8	4.8	519.25	2	9.91	0.8415-0.8642	2879.8	1	4625	1	1	246	253	C3:Carbamidomethylation:1000.00;C6:Carbamidomethylation:1000.00	PEAKS DB
P00533	R.KFRDEATC(+125.05)K.D	NEM	Y	50.62	1221.58	9	1.9	611.799	2	9.52	0.9015-0.9242	72772	1	3431	2	2	253	261	C8:NEM:1000.00	PEAKS DB
P00533	K.FRDEATC(+57.02)KDTC(+57.02)PPLM(+15.99)LYNPTTYQM(+15.99)DVNPEGK.Y	Carbamidomethylation; Oxidation (M)	Y	71.52	3722.64	31	0.5	931.667	4	35.83	0.9006-0.9233	0	1	85375	0	0	254	284	C7:Carbamidomethylation:1000.00;C11:Carbamidomethylation:1000.00;M15:Oxidation (M):1000.00;M24:Oxidation (M):1000.00	PEAKS DB
P00533	K.FRDEATC(+57.02)KDTC(+57.02)PPLMLYNPTTYQMDVNPEGK.Y	Carbamidomethylation	Y	66.16	3690.65	31	-2.7	923.666	4	42.28	0.9124-0.9351	0	1	106642	0	0	254	284	C7:Carbamidomethylation:1000.00;C11:Carbamidomethylation:1000.00	PEAKS DB
P00533	K.FRDEATC(+57.02)KDTC(+57.02)PPLMLYNPTTYQM(+15.99)DVNPEGK.Y	Carbamidomethylation; Oxidation (M)	Y	63.68	3706.64	31	2	927.669	4	38.54	0.9097-0.9324	0	1	94698	0	0	254	284	C7:Carbamidomethylation:1000.00;C11:Carbamidomethylation:1000.00;M24:Oxidation (M):161.68	PEAKS DB
P00533	K.FRDEATC(+57.02)KDTC(+57.02)PPLM(+15.99)LYNPTTYQMDVNPEGK.Y	Carbamidomethylation; Oxidation (M)	Y	57.45	3706.64	31	-3.2	927.665	4	39.55	0.9051-0.9278	0	1	98078	0	0	254	284	C7:Carbamidomethylation:1000.00;C11:Carbamidomethylation:1000.00;M15:Oxidation (M):77.76	PEAKS DB
P00533	K.FRDEATC(+57.02)K.D	Carbamidomethylation	Y	49.54	1025.46	8	-2.8	513.736	2	8.53	0.8087-0.8315	3109.1	1	645	1	1	254	261	C7:Carbamidomethylation:1000.00	PEAKS DB
P00533	K.FRDEATC(+125.05)K.D	NEM	Y	43.89	1093.49	8	1.8	547.751	2	11.21	0.8579-0.8806	104810	1	8413	3	3	254	261	C7:NEM:1000.00	PEAKS DB
P00533	K.FRDEATC(+57.02)KDTC(+125.05)PPLM(+15.99)LYNPTTYQM(+15.99)DVNPEGK.Y	Carbamidomethylation; NEM; Oxidation (M)	Y	37.49	3790.66	31	-0.2	948.673	4	38.84	0.9133-0.9360	0	1	95668	0	0	254	284	C7:Carbamidomethylation:2.76;C11:NEM:2.76;M15:Oxidation (M):1000.00;M24:Oxidation (M):1000.00	PEAKS DB
P00533	R.DEATC(+57.02)KDTC(+57.02)PPLM(+15.99)LYNPTTYQM(+15.99)DVNPEGK.Y	Carbamidomethylation; Oxidation (M)	Y	70.13	3419.47	29	0.1	1140.83	3	40.11	1.0693-1.0919	10758	1	99509	1	1	256	284	C5:Carbamidomethylation:1000.00;C9:Carbamidomethylation:1000.00;M13:Oxidation (M):1000.00;M22:Oxidation (M):1000.00	PEAKS DB
P00533	R.DEATC(+57.02)KDTC(+57.02)PPLM(+15.99)LYNPTTYQMDVNPEGK.Y	Carbamidomethylation; Oxidation (M)	Y	65.1	3403.47	29	-1.6	1135.5	3	44.15	1.0512-1.0738	3990.4	1	112543	1	1	256	284	C5:Carbamidomethylation:1000.00;C9:Carbamidomethylation:1000.00;M13:Oxidation (M):60.15	PEAKS DB
P00533	R.DEATC(+57.02)KDTC(+57.02)PPLMLYNPTTYQM(+15.99)DVNPEGK.Y	Carbamidomethylation; Oxidation (M)	Y	63.04	3403.47	29	-0.4	1135.5	3	43.51	1.0448-1.0675	4785.1	1	110579	1	1	256	284	C5:Carbamidomethylation:1000.00;C9:Carbamidomethylation:1000.00;M22:Oxidation (M):46.57	PEAKS DB
P00533	R.DEATC(+57.02)KDTC(+57.02)PPLMLYNPTTYQMDVNPEGK.Y	Carbamidomethylation	Y	57.89	3387.48	29	-5.4	1130.16	3	47.44	1.0630-1.0856	2398.7	1	122271	2	2	256	284	C5:Carbamidomethylation:1000.00;C9:Carbamidomethylation:1000.00	PEAKS DB
P00533	R.DEATC(+125.05)KDTC(+125.05)PPLM(+15.99)LYNPTTYQM(+15.99)DVNPEGK.Y	NEM; Oxidation (M)	Y	57.33	3555.52	29	-6.2	1186.17	3	49.18	1.0946-1.1172	306.39	1	126118	1	1	256	284	C5:NEM:1000.00;C9:NEM:1000.00;M13:Oxidation (M):1000.00;M22:Oxidation (M):1000.00	PEAKS DB
P00533	R.DEATC(+125.05)KDTC(+57.02)PPLMLYNPTTYQMDVNPEGK.Y	NEM; Carbamidomethylation	Y	56.43	3455.5	29	-3.7	1152.84	3	49.88	1.0783-1.1010	0	1	127386	0	0	256	284	C5:NEM:11.12;C9:Carbamidomethylation:11.12	PEAKS DB
P00533	R.DEATC(+125.05)KDTC(+57.02)PPLM(+15.99)LYNPTTYQM(+15.99)DVNPEGK.Y	NEM; Carbamidomethylation; Oxidation (M)	Y	53.36	3487.49	29	3.5	1163.51	3	45.59	1.0738-1.0964	943.49	1	117199	2	2	256	284	C5:NEM:3.56;C9:Carbamidomethylation:3.56;M13:Oxidation (M):1000.00;M22:Oxidation (M):1000.00	PEAKS DB
P00533	R.DEATC(+125.05)KDTC(+57.02)PPLMLYNPTTYQM(+15.99)DVNPEGK.Y	NEM; Carbamidomethylation; Oxidation (M)	Y	50.4	3471.5	29	1.8	1158.18	3	48.89	1.1091-1.1317	0	1	125654	0	0	256	284	C5:NEM:14.19;C9:Carbamidomethylation:14.19;M22:Oxidation (M):45.63	PEAKS DB
P00533	R.DEATC(+57.02)KDTC(+125.05)PPLM(+15.99)LYNPTTYQMDVNPEGK.Y	Carbamidomethylation; NEM; Oxidation (M)	Y	50.29	3471.5	29	-7.5	1158.16	3	49.52	1.1037-1.1263	0	1	126710	0	0	256	284	C5:Carbamidomethylation:0.00;C9:NEM:0.00;M13:Oxidation (M):20.18	PEAKS DB
P00533	R.DEATC(+125.05)KDTC(+125.05)PPLMLYNPTTYQM(+15.99)DVNPEGK.Y	NEM; Oxidation (M)	Y	47.14	3539.52	29	-5.1	1180.84	3	52.43	1.0992-1.1218	0	1	130806	0	0	256	284	C5:NEM:1000.00;C9:NEM:1000.00;M22:Oxidation (M):18.04	PEAKS DB
P00533	R.DEATC(+57.02)KDTC(+125.05)PPLMLYNPTTYQMDVNPEGK.Y	Carbamidomethylation; NEM	Y	45.46	3455.5	29	-0.8	1152.84	3	52.26	1.0765-1.0992	0	1	130600	0	0	256	284	C5:Carbamidomethylation:4.08;C9:NEM:4.08	PEAKS DB
P00533	R.DEATC(+57.02)KDTC(+125.05)PPLMLYNPTTYQM(+15.99)DVNPEGK.Y	Carbamidomethylation; NEM; Oxidation (M)	Y	41.03	3471.5	29	-0.4	1158.17	3	48.85	1.0729-1.0955	0	1	125624	0	0	256	284	C5:Carbamidomethylation:5.55;C9:NEM:5.55;M22:Oxidation (M):10.37	PEAKS DB
P00533	R.DEATC(+125.05)KDTC(+57.02)PPLM(+15.99)LYNPTTYQMDVNPEGK.Y	NEM; Carbamidomethylation; Oxidation (M)	Y	40.76	3471.5	29	-2.8	1158.17	3	49.54	1.0838-1.1064	0	1	126740	0	0	256	284	C5:NEM:0.00;C9:Carbamidomethylation:0.00;M13:Oxidation (M):17.44	PEAKS DB
P00533	R.DEATCKDTCPPLM(+15.99)LYNPTTYQMDVNPEGK.Y	Oxidation (M)	Y	38.98	3289.43	29	-1.4	1097.48	3	45.58	1.0403-1.0630	374.39	1	117208	1	1	256	284	M13:Oxidation (M):34.08	PEAKS DB
P00533	R.DEATC(+57.02)KDTC(+125.05)PPLM(+15.99)LYNPTTYQM(+15.99)DVNPEGK.Y	Carbamidomethylation; NEM; Oxidation (M)	Y	37.7	3487.49	29	-2.8	1163.5	3	46.11	1.0792-1.1019	760.74	1	118459	1	1	256	284	C5:Carbamidomethylation:5.55;C9:NEM:5.55;M13:Oxidation (M):1000.00;M22:Oxidation (M):1000.00	PEAKS DB
P00533	K.DTC(+57.02)PPLMLYNPTTYQM(+15.99)DVNPEGK.Y	Carbamidomethylation; Oxidation (M)	Y	93.67	2699.19	23	-2	1350.6	2	48.44	1.3536-1.3761	99320	1	124894	3	3	262	284	C3:Carbamidomethylation:1000.00;M16:Oxidation (M):159.26	PEAKS DB
P00533	K.DTC(+57.02)PPLMLYNPTTYQMDVNPEGK.Y	Carbamidomethylation	Y	89.06	2683.2	23	-2.7	1342.6	2	52.45	1.3545-1.3770	66925	1	130728	2	2	262	284	C3:Carbamidomethylation:1000.00	PEAKS DB
P00533	K.DTC(+57.02)PPLM(+15.99)LYNPTTYQM(+15.99)DVNPEGK.Y	Carbamidomethylation; Oxidation (M)	Y	88.71	2715.19	23	-1.7	906.068	3	44.5	0.9814-1.0041	124450	1	113654	2	2	262	284	C3:Carbamidomethylation:1000.00;M7:Oxidation (M):1000.00;M16:Oxidation (M):1000.00	PEAKS DB
P00533	K.DTC(+57.02)PPLM(+15.99)LYNPTTYQMDVNPEGK.Y	Carbamidomethylation; Oxidation (M)	Y	85.82	2699.19	23	-1.1	900.737	3	48.57	0.9514-0.9741	108370	1	125216	4	4	262	284	C3:Carbamidomethylation:1000.00;M7:Oxidation (M):158.68	PEAKS DB
P00533	K.DTC(+125.05)PPLM(+15.99)LYNPTTYQM(+15.99)DVNPEGK.Y	NEM; Oxidation (M)	Y	82.92	2783.21	23	-2.4	928.743	3	50.12	1.0186-1.0412	71467	1	127680	8	8	262	284	C3:NEM:1000.00;M7:Oxidation (M):1000.00;M16:Oxidation (M):1000.00	PEAKS DB
P00533	K.DTC(+125.05)PPLM(+15.99)LYNPTTYQMDVNPEGK.Y	NEM; Oxidation (M)	Y	81.47	2767.22	23	-3.2	1384.61	2	53.8	1.3779-1.4003	34741	1	132226	7	7	262	284	C3:NEM:1000.00;M7:Oxidation (M):85.31	PEAKS DB
P00533	K.DTC(+125.05)PPLMLYNPTTYQMDVNPEGK.Y	NEM	Y	78.81	2751.22	23	-2.6	1376.62	2	57.16	1.3761-1.3985	11264	1	135429	3	3	262	284	C3:NEM:1000.00	PEAKS DB
P00533	K.DTC(+125.05)PPLMLYNPTTYQM(+15.99)DVNPEGK.Y	NEM; Oxidation (M)	Y	78.4	2767.22	23	2	923.415	3	53.82	1.0213-1.0439	36844	1	132446	6	6	262	284	C3:NEM:1000.00;M16:Oxidation (M):81.58	PEAKS DB
P00533	K.DTC(+57.02)PPLM(+15.99)LYNPTTY.Q	Carbamidomethylation; Oxidation (M)	Y	60.76	1700.74	14	-0.9	851.378	2	51.21	1.0213-1.0439	6360.1	1	129423	1	1	262	275	C3:Carbamidomethylation:1000.00;M7:Oxidation (M):1000.00	PEAKS DB
P00533	K.DTC(+57.02)PPLMLYNPTTY.Q	Carbamidomethylation	Y	60.24	1684.75	14	-1.2	843.38	2	56.53	1.0267-1.0494	3110.3	1	135019	1	1	262	275	C3:Carbamidomethylation:1000.00	PEAKS DB
P00533	K.DTC(+57.02)PPLMLYNPTTYQM(+15.99).D	Carbamidomethylation; Oxidation (M)	Y	54.38	1959.84	16	-1.6	980.927	2	54.5	1.1236-1.1462	0	1	133165	0	0	262	277	C3:Carbamidomethylation:1000.00;M16:Oxidation (M):53.81	PEAKS DB
P00533	K.DTC(+125.05)PPLM(+15.99)LYNPTTY.Q	NEM; Oxidation (M)	Y	44.24	1768.77	14	-0.9	885.391	2	58.87	1.0711-1.0937	592.7	1	136760	1	1	262	275	C3:NEM:1000.00;M7:Oxidation (M):1000.00	PEAKS DB
P00533	K.DTC(+57.02)PPLM(+15.99)LYNPTTYQM(+15.99).D	Carbamidomethylation; Oxidation (M)	Y	42.45	1975.84	16	-2.4	988.923	2	49.07	1.1299-1.1525	0	1	125939	0	0	262	277	C3:Carbamidomethylation:1000.00;M7:Oxidation (M):1000.00;M16:Oxidation (M):1000.00	PEAKS DB
P00533	K.DTC(+125.05)PPLMLYNPTTY.Q	NEM	Y	40.85	1752.77	14	1	877.395	2	62.82	1.0657-1.0883	371.43	1	140063	2	2	262	275	C3:NEM:1000.00	PEAKS DB
P00533	K.DTC(+57.02)PPLMLYNPT.T	Carbamidomethylation	Y	38.97	1420.64	12	-0.4	711.325	2	51.89	0.9542-0.9769	539.81	1	130124	1	1	262	273	C3:Carbamidomethylation:1000.00	PEAKS DB
P00533	D.TC(+57.02)PPLMLYNPTTYQMDVNPEGK.Y	Carbamidomethylation	Y	42.51	2568.17	22	-3.2	1285.09	2	49.27	1.3275-1.3500	0	1	126293	0	0	263	284	C2:Carbamidomethylation:1000.00	PEAKS DB
P00533	C.PPLMLYNPTTYQMDVNPEGK.Y		Y	40.23	2307.09	20	4.2	1154.56	2	47.84	1.2590-1.2815	290.58	1	123542	1	1	265	284		PEAKS DB
P00533	P.LMLYNPTTYQM(+15.99)DVNPEGK.Y	Oxidation (M)	Y	52.39	2128.98	18	-6	1065.49	2	38.9	1.1986-1.2211	0	1	95827	0	0	267	284	M11:Oxidation (M):63.62	PEAKS DB
P00533	P.LM(+15.99)LYNPTTYQM(+15.99)DVNPEGK.Y	Oxidation (M)	Y	43.77	2144.98	18	4.5	1073.5	2	36.67	1.1968-1.2193	0	1	88306	0	0	267	284	M2:Oxidation (M):1000.00;M11:Oxidation (M):1000.00	PEAKS DB
P00533	L.M(+15.99)LYNPTTYQMDVNPEGK.Y	Oxidation (M)	Y	85.72	2015.9	17	-1.2	1008.95	2	34.95	1.1606-1.1832	1508	1	82630	1	1	268	284	M1:Oxidation (M):181.07	PEAKS DB
P00533	L.M(+15.99)LYNPTTYQM(+15.99)DVNPEGK.Y	Oxidation (M)	Y	82.16	2031.89	17	-0.1	1016.95	2	29.3	1.1426-1.1652	1469	1	64399	1	1	268	284	M1:Oxidation (M):1000.00;M10:Oxidation (M):1000.00	PEAKS DB
P00533	L.MLYNPTTYQMDVNPEGK.Y		Y	74.82	1999.9	17	2.1	1000.96	2	37.78	1.1615-1.1841	2180.2	1	91954	1	1	268	284		PEAKS DB
P00533	L.MLYNPTTYQM(+15.99)DVNPEGK.Y	Oxidation (M)	Y	40.65	2015.9	17	-2.9	1008.95	2	32.17	1.1417-1.1642	1594.4	1	73345	1	1	268	284	M10:Oxidation (M):53.81	PEAKS DB
P00533	M.LYNPTTYQMDVNPEGK.Y		Y	85.33	1868.86	16	1	935.439	2	33.37	1.1064-1.1290	11684	1	77323	1	1	269	284		PEAKS DB
P00533	M.LYNPTTYQM(+15.99)DVNPEGK.Y	Oxidation (M)	Y	77.08	1884.86	16	-4.4	943.431	2	27.45	1.1082-1.1308	9790.6	1	58303	1	1	269	284	M9:Oxidation (M):1000.00	PEAKS DB
P00533	L.YNPTTYQM(+15.99)DVNPEGK.Y	Oxidation (M)	Y	85.51	1771.77	15	0.8	886.894	2	21.74	1.0557-1.0783	22064	1	40219	1	1	270	284	M8:Oxidation (M):1000.00	PEAKS DB
P00533	L.YNPTTYQMDVNPEGK.Y		Y	84.58	1755.78	15	0.9	878.897	2	27.81	1.0539-1.0765	39501	1	59753	1	1	270	284		PEAKS DB
P00533	Y.NPTTYQMDVNPEGK.Y		Y	77.32	1592.71	14	0.4	797.365	2	23.64	1.0240-1.0466	10753	1	45837	1	1	271	284		PEAKS DB
P00533	Y.NPTTYQM(+15.99)DVNPEGK.Y	Oxidation (M)	Y	74.22	1608.71	14	-1.8	805.36	2	16.74	1.0276-1.0503	5716.5	1	25096	1	1	271	284	M7:Oxidation (M):1000.00	PEAKS DB
P00533	N.PTTYQM(+15.99)DVNPEGK.Y	Oxidation (M)	Y	81.76	1494.67	13	-2.7	748.338	2	15.67	0.9877-1.0104	46061	1	21832	2	2	272	284	M6:Oxidation (M):1000.00	PEAKS DB
P00533	N.PTTYQMDVNPEGK.Y		Y	80.94	1478.67	13	-3.2	740.341	2	22.96	0.9896-1.0122	100420	1	43687	6	6	272	284		PEAKS DB
P00533	P.TTYQM(+15.99)DVNPEGK.Y	Oxidation (M)	Y	37.74	1397.61	12	-2.3	699.812	2	14.38	0.9406-0.9632	1150.6	1	17910	1	1	273	284	M5:Oxidation (M):1000.00	PEAKS DB
P00533	P.TTYQMDVNPEGK.Y		Y	35.83	1381.62	12	-2.8	691.815	2	21.79	0.9242-0.9469	0	1	40546	0	0	273	284		PEAKS DB
P00533	T.TYQMDVNPEGK.Y		Y	73.19	1280.57	11	-0.2	641.293	2	20.8	0.9124-0.9351	25250	1	37238	1	1	274	284		PEAKS DB
P00533	T.TYQM(+15.99)DVNPEGK.Y	Oxidation (M)	Y	61.86	1296.57	11	3.3	649.292	2	13.28	0.9042-0.9269	18677	1	14789	1	1	274	284	M4:Oxidation (M):1000.00	PEAKS DB
P00533	T.YQM(+15.99)DVNPEGK.Y	Oxidation (M)	Y	38.63	1195.52	10	-1.2	598.765	2	11.85	0.8760-0.8988	1107.8	1	10573	1	1	275	284	M3:Oxidation (M):1000.00	PEAKS DB
P00533	T.YQMDVNPEGK.Y		Y	36.91	1179.52	10	0.9	590.769	2	19.85	0.8624-0.8851	1133	1	34101	1	1	275	284		PEAKS DB
P00533	Y.QMDVNPEGK.Y		Y	59.64	1016.46	9	0.1	509.237	2	13.08	0.8469-0.8697	54983	1	14189	1	1	276	284		PEAKS DB
P00533	Y.QM(+15.99)DVNPEGK.Y	Oxidation (M)	Y	53.48	1032.45	9	0.1	517.235	2	9.3	0.8351-0.8579	26336	1	2685	1	1	276	284	M2:Oxidation (M):1000.00	PEAKS DB
P00533	Q.MDVNPEGK.Y		Y	42.12	888.401	8	-4.2	445.206	2	12.76	0.7614-0.7841	1515.9	1	13367	1	1	277	284		PEAKS DB
P00533	N.PEGKYSFGATC(+57.02)VK.K	Carbamidomethylation	Y	52.28	1442.69	13	-0.6	481.902	3	17.39	0.7905-0.8133	243.64	1	27169	1	1	281	293	C11:Carbamidomethylation:1000.00	PEAKS DB
P00533	E.GKYSFGATC(+57.02)VK.K	Carbamidomethylation	Y	46.13	1216.59	11	1.7	609.304	2	15.5	0.9215-0.9442	2676.7	1	21231	1	1	283	293	C9:Carbamidomethylation:1000.00	PEAKS DB
P00533	G.KYSFGATC(+57.02)VK.K	Carbamidomethylation	Y	38.08	1159.57	10	-9	580.787	2	27.34	0.9197-0.9424	0	1	58191	0	0	284	293	C8:Carbamidomethylation:1000.00	PEAKS DB
P00533	K.YSFGATC(+57.02)VKK.C	Carbamidomethylation	Y	69.63	1159.57	10	-1.4	580.791	2	15.21	0.9133-0.9360	181340	1	20216	5	5	285	294	C7:Carbamidomethylation:1000.00	PEAKS DB
P00533	K.YSFGATC(+125.05)VKK.C	NEM	Y	66.3	1227.6	10	1.5	614.806	2	22.1	0.9287-0.9514	41198	1	41250	5	5	285	294	C7:NEM:1000.00	PEAKS DB
P00533	K.YSFGATC(+57.02)VK.K	Carbamidomethylation	Y	61.49	1031.47	9	-1.6	516.744	2	21.6	0.8315-0.8542	442800	1	40441	13	13	285	293	C7:Carbamidomethylation:1000.00	PEAKS DB
P00533	K.YSFGATC(+125.05)VK.K	NEM	Y	60.43	1099.5	9	1.2	550.758	2	29.94	0.8724-0.8951	296220	1	66008	9	9	285	293	C7:NEM:1000.00	PEAKS DB
P00533	K.YSFGATC(+125.05)VKKC(+125.05)PR.N	NEM	Y	59.65	1708.81	13	-0.3	570.609	3	24.54	0.8469-0.8697	876.94	1	48711	3	3	285	297	C7:NEM:1000.00;C11:NEM:1000.00	PEAKS DB
P00533	K.YSFGATC(+125.05)VKKC(+57.02)PR.N	NEM; Carbamidomethylation	Y	55.18	1640.78	13	2.5	547.935	3	18.91	0.8196-0.8424	0	1	31565	0	0	285	297	C7:NEM:42.89;C11:Carbamidomethylation:42.89	PEAKS DB
P00533	K.YSFGATCVK.K		Y	51.34	974.453	9	0.7	488.234	2	23.66	0.8078-0.8306	2966	1	45963	2	2	285	293		PEAKS DB
P00533	Y.SFGATC(+57.02)VKK.C	Carbamidomethylation	Y	51.01	996.506	9	3.7	499.262	2	15.19	0.8469-0.8697	2827.4	1	20298	1	1	286	294	C6:Carbamidomethylation:1000.00	PEAKS DB
P00533	Y.SFGATC(+57.02)VK.K	Carbamidomethylation	Y	36.86	868.411	8	1.2	435.213	2	13.4	0.7714-0.7942	4096.8	1	15332	2	2	286	293	C6:Carbamidomethylation:1000.00	PEAKS DB
P00533	S.FGATC(+57.02)VKK.C	Carbamidomethylation	Y	38.9	909.474	8	4.3	455.746	2	15.2	0.8215-0.8442	2000.3	1	20428	1	1	287	294	C5:Carbamidomethylation:1000.00	PEAKS DB
P00533	P.RNYVVTDHGSC(+125.05)VR.A	NEM	Y	53.5	1629.77	13	10.5	544.269	3	32.1	0.8388-0.8615	236.63	1	73351	1	1	297	309	C11:NEM:1000.00	PEAKS DB
P00533	P.RNYVVTDHGSC(+57.02)VR.A	Carbamidomethylation	Y	44.87	1561.74	13	0.4	521.588	3	10.3	0.8178-0.8406	293.32	1	5943	1	1	297	309	C11:Carbamidomethylation:1000.00	PEAKS DB
P00533	R.NYVVTDHGSC(+57.02)VR.A	Carbamidomethylation	Y	80.87	1405.64	12	-2.4	703.826	2	12.75	0.9986-1.0213	960780	1	12966	29	29	298	309	C10:Carbamidomethylation:1000.00	PEAKS DB
P00533	R.NYVVTDHGSC(+125.05)VR.A	NEM	Y	80.27	1473.67	12	3.5	737.843	2	19.82	0.9977-1.0204	802060	1	34106	29	29	298	309	C10:NEM:1000.00	PEAKS DB
P00533	R.NYVVTDHGSCVR.A		Y	75.13	1348.62	12	3.6	675.319	2	17.5	0.9678-0.9905	21429	1	27499	5	5	298	309		PEAKS DB
P00533	R.NYVVTDHGSCVRA.C		Y	68.68	1419.66	13	-3.3	710.833	2	13.21	0.9932-1.0158	51019	1	14585	5	5	298	310		PEAKS DB
P00533	R.NYVVTDHGSC(+57.02)VRA.C	Carbamidomethylation	Y	50.32	1476.68	13	-1.5	739.345	2	15.03	1.0050-1.0276	648.6	1	19797	1	1	298	310	C10:Carbamidomethylation:1000.00	PEAKS DB
P00533	R.NYVVTDHGS.C		Y	41.16	990.441	9	-0.7	496.227	2	12.48	0.8233-0.8460	37623	1	12627	1	1	298	306		PEAKS DB
P00533	R.NYVVTDHG.S		Y	34.48	903.409	8	-2.6	452.71	2	12.96	0.7932-0.8160	7029.6	1	13945	1	1	298	305		PEAKS DB
P00533	R.NYVVTDHGSC(+57.02).V	Carbamidomethylation	Y	32.31	1150.47	10	1.8	576.244	2	13.7	0.8642-0.8870	0	1	16239	0	0	298	307	C10:Carbamidomethylation:1000.00	PEAKS DB
P00533	N.YVVTDHGSC(+125.05)VR.A	NEM	Y	64.99	1359.62	11	4.4	680.822	2	19.26	0.9750-0.9977	30015	1	32412	4	4	299	309	C9:NEM:1000.00	PEAKS DB
P00533	N.YVVTDHGSC(+57.02)VR.A	Carbamidomethylation	Y	64.94	1291.6	11	2.8	646.808	2	11.54	0.9369-0.9596	79509	1	9662	5	5	299	309	C9:Carbamidomethylation:1000.00	PEAKS DB
P00533	Y.VVTDHGSC(+125.05)VR.A	NEM	Y	65.25	1196.56	10	-1.9	599.287	2	19.27	0.9151-0.9378	103150	1	32336	6	6	300	309	C8:NEM:1000.00	PEAKS DB
P00533	Y.VVTDHGSC(+57.02)VR.A	Carbamidomethylation	Y	64.8	1128.53	10	-5.9	565.271	2	12.7	0.8879-0.9106	162520	1	13048	5	5	300	309	C8:Carbamidomethylation:1000.00	PEAKS DB
P00533	V.VTDHGSC(+57.02)VR.A	Carbamidomethylation	Y	63.35	1029.47	9	-0.9	515.74	2	17.21	0.8451-0.8679	73429	1	26564	3	3	301	309	C7:Carbamidomethylation:1000.00	PEAKS DB
P00533	V.VTDHGSC(+125.05)VR.A	NEM	Y	60.12	1097.49	9	-4	549.751	2	19.26	0.8824-0.9051	49533	1	32406	5	5	301	309	C7:NEM:1000.00	PEAKS DB
P00533	V.TDHGSC(+57.02)VR.A	Carbamidomethylation	Y	62.97	930.398	8	-5.1	466.204	2	12.69	0.7650-0.7878	49192	1	13223	3	3	302	309	C6:Carbamidomethylation:1000.00	PEAKS DB
P00533	V.TDHGSC(+125.05)VR.A	NEM	Y	52.79	998.424	8	-3.8	500.217	2	19.26	0.8224-0.8451	13295	1	32407	1	1	302	309	C6:NEM:1000.00	PEAKS DB
P00533	T.DHGSC(+57.02)VR.A	Carbamidomethylation	Y	47.72	829.35	7	-4.1	415.681	2	12.69	0.7532-0.7759	10034	1	13068	1	1	303	309	C5:Carbamidomethylation:1000.00	PEAKS DB
P00533	T.DHGSC(+125.05)VR.A	NEM	Y	40.95	897.376	7	-3.4	449.694	2	19.25	0.7969-0.8196	2209.6	1	32439	1	1	303	309	C5:NEM:1000.00	PEAKS DB
P00533	V.RAC(+57.02)GADSYEMEEDGVR.K	Carbamidomethylation	Y	66.71	1843.75	16	-8.6	922.873	2	21.67	1.0657-1.0883	69.987	1	40055	1	1	309	324	C3:Carbamidomethylation:1000.00	PEAKS DB
P00533	V.RAC(+57.02)GADSYEMEEDGVRK.C	Carbamidomethylation	Y	62.24	1971.84	17	9.3	658.294	3	25.89	0.9079-0.9306	446.98	1	52892	1	1	309	325	C3:Carbamidomethylation:1000.00	PEAKS DB
P00533	V.RAC(+57.02)GADSYEM(+15.99)EEDGVRK.C	Carbamidomethylation; Oxidation (M)	Y	47.12	1987.84	17	7.4	663.624	3	22.09	0.8833-0.9060	181	1	41356	1	1	309	325	C3:Carbamidomethylation:1000.00;M10:Oxidation (M):1000.00	PEAKS DB
P00533	V.RAC(+57.02)GADSYEM(+15.99)EEDGVR.K	Carbamidomethylation; Oxidation (M)	Y	42.8	1859.74	16	1.2	930.879	2	27.16	1.0747-1.0973	71.697	1	57562	1	1	309	324	C3:Carbamidomethylation:1000.00;M10:Oxidation (M):1000.00	PEAKS DB
P00533	R.AC(+57.02)GADSYEMEEDGVR.K	Carbamidomethylation	Y	98.09	1687.65	15	1.6	844.831	2	20.15	1.0258-1.0485	442940	1	35291	9	9	310	324	C2:Carbamidomethylation:1000.00	PEAKS DB
P00533	R.AC(+57.02)GADSYEMEEDGVRK.C	Carbamidomethylation	Y	97.44	1815.74	16	-6.2	908.872	2	15.79	1.1254-1.1480	610470	1	22168	12	12	310	325	C2:Carbamidomethylation:1000.00	PEAKS DB
P00533	R.AC(+125.05)GADSYEM(+15.99)EEDGVR.K	NEM; Oxidation (M)	Y	95.24	1771.67	15	-0.4	886.84	2	22.83	1.0485-1.0711	195250	1	43537	12	12	310	324	C2:NEM:1000.00;M9:Oxidation (M):1000.00	PEAKS DB
P00533	R.AC(+125.05)GADSYEMEEDGVR.K	NEM	Y	93.94	1755.67	15	-0.6	878.843	2	27.08	1.0620-1.0847	311730	1	57003	7	7	310	324	C2:NEM:1000.00	PEAKS DB
P00533	R.AC(+125.05)GADSYEMEEDGVRK.C	NEM	Y	93.29	1883.77	16	-0.2	628.929	3	21.31	0.8642-0.8870	337300	1	38935	13	13	310	325	C2:NEM:1000.00	PEAKS DB
P00533	R.AC(+57.02)GADSYEM(+15.99)EEDGVR.K	Carbamidomethylation; Oxidation (M)	Y	92.37	1703.64	15	-3.7	852.824	2	16.41	1.0249-1.0476	411160	1	23934	11	11	310	324	C2:Carbamidomethylation:1000.00;M9:Oxidation (M):1000.00	PEAKS DB
P00533	R.AC(+57.02)GADSYEM(+15.99)EEDGVRK.C	Carbamidomethylation; Oxidation (M)	Y	90.86	1831.74	16	-2.3	916.873	2	12.66	1.0602-1.0829	280880	1	12965	12	12	310	325	C2:Carbamidomethylation:1000.00;M9:Oxidation (M):1000.00	PEAKS DB
P00533	R.AC(+125.05)GADSYEM(+15.99)EEDGVRK.C	NEM; Oxidation (M)	Y	88.48	1899.76	16	5.4	634.264	3	18.11	0.8670-0.8897	144300	1	29208	12	12	310	325	C2:NEM:1000.00;M9:Oxidation (M):1000.00	PEAKS DB
P00533	R.ACGADSYEMEEDGVRK.C		Y	81.48	1758.72	16	-1.2	880.366	2	20.44	1.1200-1.1426	2267.5	1	36108	4	4	310	325		PEAKS DB
P00533	R.ACGADSYEMEEDGVR.K		Y	78.25	1630.62	15	1.1	816.32	2	26.9	1.0022-1.0249	3729.3	1	56431	3	3	310	324		PEAKS DB
P00533	R.ACGADSYEM(+15.99)EEDGVR.K	Oxidation (M)	Y	76.15	1646.62	15	-3.3	824.314	2	21.5	1.0086-1.0312	1766.2	1	39482	2	2	310	324	M9:Oxidation (M):1000.00	PEAKS DB
P00533	R.ACGADSYEM(+15.99)EEDGVRK.C	Oxidation (M)	Y	74.14	1774.71	16	-5.2	888.36	2	15.05	1.1344-1.1570	372.77	1	19953	2	2	310	325	M9:Oxidation (M):1000.00	PEAKS DB
P00533	R.AC(+125.05)GADSYEMEEDGVRKC(+57.02)K.K	NEM; Carbamidomethylation	Y	47.52	2171.89	18	0.8	724.972	3	18.75	0.8951-0.9179	0	1	31139	0	0	310	327	C2:NEM:22.11;C17:Carbamidomethylation:22.11	PEAKS DB
P00533	A.C(+57.02)GADSYEMEEDGVRK.C	Carbamidomethylation	Y	87.14	1744.7	15	-8.4	582.57	3	15.74	0.8533-0.8760	24657	1	22252	3	3	311	325	C1:Carbamidomethylation:1000.00	PEAKS DB
P00533	A.C(+57.02)GADSYEM(+15.99)EEDGVRK.C	Carbamidomethylation; Oxidation (M)	Y	85.08	1760.7	15	1	587.907	3	12.67	0.8333-0.8560	12706	1	13049	2	2	311	325	C1:Carbamidomethylation:1000.00;M8:Oxidation (M):1000.00	PEAKS DB
P00533	A.C(+57.02)GADSYEMEEDGVR.K	Carbamidomethylation	Y	79.13	1616.61	14	9.1	809.319	2	20.8	1.0095-1.0322	1335.1	1	37360	1	1	311	324	C1:Carbamidomethylation:1000.00	PEAKS DB
P00533	A.C(+125.05)GADSYEMEEDGVRK.C	NEM	Y	73.25	1812.73	15	4.1	605.253	3	20.43	0.9006-0.9233	3653.6	1	36126	2	2	311	325	C1:NEM:1000.00	PEAKS DB
P00533	A.C(+125.05)GADSYEMEEDGVR.K	NEM	Y	67.8	1684.63	14	-13.3	843.313	2	20.02	1.0177-1.0403	98.278	1	34825	1	1	311	324	C1:NEM:1000.00	PEAKS DB
P00533	A.CGADSYEM(+15.99)EEDGVRK.C	Oxidation (M)	Y	41.2	1703.68	15	-8.5	852.838	2	15.61	1.0702-1.0928	0	1	21778	0	0	311	325	M8:Oxidation (M):1000.00	PEAKS DB
P00533	A.CGADSYEMEEDGVRK.C		Y	40.26	1687.68	15	0.1	844.848	2	20.44	1.0756-1.0982	0	1	36176	0	0	311	325		PEAKS DB
P00533	C.GADSYEMEEDGVRK.C		Y	89.18	1584.67	14	-6.3	793.339	2	15.76	1.0349-1.0575	149410	1	22170	15	15	312	325		PEAKS DB
P00533	C.GADSYEM(+15.99)EEDGVRK.C	Oxidation (M)	Y	81.76	1600.67	14	-6.3	801.336	2	12.66	1.0503-1.0729	91580	1	13053	8	8	312	325	M7:Oxidation (M):1000.00	PEAKS DB
P00533	C.GADSYEMEEDGVR.K		Y	71.07	1456.58	13	0.3	729.296	2	19.75	0.9705-0.9932	33189	1	33886	4	4	312	324		PEAKS DB
P00533	C.GADSYEM(+15.99)EEDGVR.K	Oxidation (M)	Y	61.26	1472.57	13	-0.4	737.293	2	14.97	0.9469-0.9696	9434.1	1	19507	2	2	312	324	M7:Oxidation (M):1000.00	PEAKS DB
P00533	G.ADSYEMEEDGVRK.C		Y	83.23	1527.65	13	3.5	764.836	2	15.75	1.0167-1.0394	40713	1	22111	8	8	313	325		PEAKS DB
P00533	G.ADSYEMEEDGVR.K		Y	68.31	1399.56	12	5	700.789	2	19.08	0.9596-0.9823	6868.1	1	31951	2	2	313	324		PEAKS DB
P00533	G.ADSYEM(+15.99)EEDGVRK.C	Oxidation (M)	Y	66.97	1543.65	13	0.4	772.831	2	12.66	1.0140-1.0367	5821	1	13054	4	4	313	325	M6:Oxidation (M):1000.00	PEAKS DB
P00533	G.ADSYEM(+15.99)EEDGVR.K	Oxidation (M)	Y	61.13	1415.55	12	-0.1	708.783	2	14.02	0.9669-0.9896	6664.9	1	16939	2	2	313	324	M6:Oxidation (M):1000.00	PEAKS DB
P00533	A.DSYEMEEDGVRK.C		Y	80.23	1456.61	12	-1.9	729.313	2	15.75	0.9759-0.9986	36248	1	22249	6	6	314	325		PEAKS DB
P00533	A.DSYEM(+15.99)EEDGVRK.C	Oxidation (M)	Y	78.25	1472.61	12	4	737.315	2	12.66	0.9732-0.9959	9376.1	1	13026	5	5	314	325	M5:Oxidation (M):1000.00	PEAKS DB
P00533	A.DSYEMEEDGVR.K		Y	56.9	1328.52	11	2.6	665.269	2	20.17	0.9297-0.9524	6409	1	35239	2	2	314	324		PEAKS DB
P00533	A.DSYEM(+15.99)EEDGVR.K	Oxidation (M)	Y	48.46	1344.51	11	-0.6	673.264	2	14.67	0.9287-0.9514	2735.1	1	18923	1	1	314	324	M5:Oxidation (M):1000.00	PEAKS DB
P00533	D.SYEM(+15.99)EEDGVRK.C	Oxidation (M)	Y	70.65	1357.58	11	1.7	679.799	2	12.66	0.9369-0.9596	8598.8	1	13065	4	4	315	325	M4:Oxidation (M):1000.00	PEAKS DB
P00533	D.SYEMEEDGVRK.C		Y	64.08	1341.59	11	0.3	671.801	2	15.75	0.9514-0.9741	20713	1	22258	6	6	315	325		PEAKS DB
P00533	D.SYEMEEDGVR.K		Y	55.56	1213.49	10	-0.3	607.753	2	17.31	0.8797-0.9024	10089	1	26783	1	1	315	324		PEAKS DB
P00533	D.SYEM(+15.99)EEDGVR.K	Oxidation (M)	Y	53.18	1229.49	10	2.5	615.752	2	11.92	0.8715-0.8942	6858.8	1	10627	1	1	315	324	M4:Oxidation (M):1000.00	PEAKS DB
P00533	S.YEMEEDGVRK.C		Y	53.09	1254.56	10	-1.2	628.284	2	15.75	0.9033-0.9260	2515.7	1	22182	4	4	316	325		PEAKS DB
P00533	S.YEMEEDGVR.K		Y	40.06	1126.46	9	0.7	564.238	2	16.44	0.8660-0.8888	382.71	1	24219	1	1	316	324		PEAKS DB
P00533	S.YEM(+15.99)EEDGVRK.C	Oxidation (M)	Y	33.1	1270.55	10	-3.5	636.28	2	10.69	0.9151-0.9378	0	1	7244	0	0	316	325	M3:Oxidation (M):1000.00	PEAKS DB
P00533	K.KC(+125.05)EGPC(+125.05)R.K	NEM	Y	36.8	1041.44	7	-0.4	521.726	2	13.4	0.8196-0.8424	9695.4	1	15199	2	2	328	334	C2:NEM:1000.00;C6:NEM:1000.00	PEAKS DB
P00533	K.KC(+57.02)EGPC(+125.05)R.K	Carbamidomethylation; NEM	Y	33.91	973.411	7	-0.7	487.712	2	9.03	0.7923-0.8151	12265	1	2052	1	1	328	334	C2:Carbamidomethylation:31.56;C6:NEM:31.56	PEAKS DB
P00533	K.C(+125.05)EGPC(+125.05)RK.V	NEM	Y	33.63	1041.44	7	-0.7	521.726	2	17.45	0.8105-0.8333	6843.8	1	27408	1	1	329	335	C1:NEM:1000.00;C5:NEM:1000.00	PEAKS DB
P00533	R.KVC(+57.02)NGIGIGEFK.D	Carbamidomethylation	Y	83.47	1320.69	12	5.9	661.354	2	23.9	0.9524-0.9750	108390	1	46610	6	6	335	346	C3:Carbamidomethylation:1000.00	PEAKS DB
P00533	R.KVC(+125.05)NGIGIGEFK.D	NEM	Y	73.22	1388.71	12	3.8	695.366	2	31.18	0.9705-0.9932	13242	1	70449	4	4	335	346	C3:NEM:1000.00	PEAKS DB
P00533	R.KVCNGIGIGEFK.D		Y	38.04	1263.66	12	6.6	632.844	2	32	0.9297-0.9524	221.98	1	72997	1	1	335	346		PEAKS DB
P00533	K.VC(+125.05)NGIGIGEFKDSLSINATNIK.H	NEM	Y	78.38	2417.23	22	-0.6	806.749	3	46.66	0.9642-0.9868	1288.5	1	120019	1	1	336	357	C2:NEM:1000.00	PEAKS DB
P00533	K.VC(+57.02)NGIGIGEFKDSLSINATNIK.H	Carbamidomethylation	Y	77.57	2349.2	22	-0.1	784.074	3	42.8	1.0222-1.0448	4872.8	1	108235	2	2	336	357	C2:Carbamidomethylation:1000.00	PEAKS DB
P00533	K.VC(+125.05)NGIGIGEFK.D	NEM	Y	68.8	1260.62	11	3.6	631.318	2	38.53	0.9487-0.9714	52047	1	94383	2	2	336	346	C2:NEM:1000.00	PEAKS DB
P00533	K.VCNGIGIGEFK.D		Y	55.61	1135.57	11	0.9	568.793	2	40.19	0.8833-0.9060	251.19	1	99885	1	1	336	346		PEAKS DB
P00533	K.VC(+57.02)NGIGIGEFK.D	Carbamidomethylation	Y	52.5	1192.59	11	6	597.306	2	30.72	0.9133-0.9360	12101	1	68790	2	2	336	346	C2:Carbamidomethylation:1000.00	PEAKS DB
P00533	K.VC(+57.02)NGIGIGEFKDSL.S	Carbamidomethylation	Y	47.81	1507.73	14	0.3	754.875	2	41.58	1.0312-1.0539	799.14	1	104208	1	1	336	349	C2:Carbamidomethylation:1000.00	PEAKS DB
P00533	K.VC(+125.05)NGIGIGEFKDSL.S	NEM	Y	34.94	1575.76	14	-3.6	788.885	2	47.2	1.0620-1.0847	0	1	121877	0	0	336	349	C2:NEM:1000.00	PEAKS DB
P00533	V.C(+125.05)NGIGIGEFK.D	NEM	Y	61.17	1161.55	10	0.5	581.782	2	36.46	0.8888-0.9115	17313	1	87168	4	4	337	346	C1:NEM:1000.00	PEAKS DB
P00533	V.C(+57.02)NGIGIGEFK.D	Carbamidomethylation	Y	46.1	1093.52	10	3.3	547.77	2	30.69	0.8688-0.8915	4489.3	1	68791	1	1	337	346	C1:Carbamidomethylation:1000.00	PEAKS DB
P00533	C.NGIGIGEFK.D		Y	42.29	933.492	9	1.5	467.754	2	29.11	0.8042-0.8269	1806.6	1	63922	1	1	338	346		PEAKS DB
P00533	N.GIGIGEFK.D		Y	35.55	819.449	8	0.3	410.732	2	28.99	0.7532-0.7759	34726	1	63312	1	1	339	346		PEAKS DB
P00533	G.EFKDSLSINATNIK.H		Y	43.53	1578.83	14	0.4	527.283	3	29.68	0.8187-0.8415	627.5	1	65684	2	2	344	357		PEAKS DB
P00533	F.KDSLSINATNIK.H		Y	50.98	1302.71	12	-1.3	652.364	2	20.38	0.9605-0.9832	272.6	1	35898	1	1	346	357		PEAKS DB
P00533	K.DSLSINATNIK.H		Y	72.92	1174.62	11	-1.1	588.316	2	28.42	0.8951-0.9179	392210	1	60874	9	9	347	357		PEAKS DB
P00533	K.DSLSINATNIKHFK.N		Y	70.5	1586.84	14	-0.8	529.954	3	24.66	0.7823-0.8051	13882	1	49050	2	2	347	360		PEAKS DB
P00533	K.DSLSINATNIKH.F		Y	42.54	1311.68	12	2.6	656.848	2	22.23	0.9678-0.9905	1251	1	41664	1	1	347	358		PEAKS DB
P00533	K.DSLSINATNIKHFKN.C		Y	33.98	1700.88	15	-4	567.966	3	26.46	0.8187-0.8415	2392.1	1	54963	1	1	347	361		PEAKS DB
P00533	D.SLSINATNIK.H		Y	40.81	1059.59	10	-0.3	530.803	2	24.74	0.8651-0.8879	2199.6	1	49376	1	1	348	357		PEAKS DB
P00533	S.LSINATNIK.H		Y	36.97	972.56	9	-4.8	487.285	2	28.22	0.8169-0.8397	33166	1	60995	1	1	349	357		PEAKS DB
P00533	K.NC(+125.05)TSISGDLHILPVAFR.G	NEM	Y	87.5	1966.99	17	-1	984.503	2	49.94	1.1670-1.1895	226800	1	127429	3	3	361	377	C2:NEM:1000.00	PEAKS DB
P00533	K.NC(+57.02)TSISGDLHILPVAFR.G	Carbamidomethylation	Y	81.93	1898.97	17	-3.1	633.994	3	45.97	0.7869-0.8096	93259	1	117972	4	4	361	377	C2:Carbamidomethylation:1000.00	PEAKS DB
P00533	K.NC(+57.02)TSISGDLHILPVAFRG.D	Carbamidomethylation	Y	39.79	1955.99	18	-1	653.003	3	45.35	0.8178-0.8406	553.09	1	116573	1	1	361	378	C2:Carbamidomethylation:1000.00	PEAKS DB
P00533	N.C(+125.05)TSISGDLHILPVAFR.G	NEM	Y	52.49	1852.95	16	0	927.482	2	57.27	1.1398-1.1624	0	1	135563	0	0	362	377	C1:NEM:1000.00	PEAKS DB
P00533	N.C(+57.02)TSISGDLHILPVAFR.G	Carbamidomethylation	Y	37.39	1784.92	16	-3.1	595.98	3	46.01	0.9006-0.9233	385.6	1	118216	1	1	362	377	C1:Carbamidomethylation:1000.00	PEAKS DB
P00533	C.TSISGDLHILPVAFR.G		Y	48.22	1624.89	15	-1.9	542.638	3	45.76	0.8479-0.8706	2341.9	1	117555	2	2	363	377		PEAKS DB
P00533	T.SISGDLHILPVAFR.G		Y	53.74	1523.85	14	2	762.932	2	45.31	1.0693-1.0919	2473.8	1	116458	2	2	364	377		PEAKS DB
P00533	S.ISGDLHILPVAFR.G		Y	59.36	1436.81	13	0.4	719.415	2	43.3	1.0186-1.0412	6982.2	1	109913	2	2	365	377		PEAKS DB
P00533	I.SGDLHILPVAFR.G		Y	48.64	1323.73	12	-4	442.249	3	40.14	0.7841-0.8069	2860.4	1	99718	3	3	366	377		PEAKS DB
P00533	S.GDLHILPVAFR.G		Y	56.94	1236.7	11	0.3	619.356	2	40.41	0.9360-0.9587	8421.1	1	100590	2	2	367	377		PEAKS DB
P00533	G.DLHILPVAFR.G		Y	58.31	1179.68	10	1	590.846	2	44.48	0.9060-0.9287	19881	1	113656	2	2	368	377		PEAKS DB
P00533	D.LHILPVAFR.G		Y	36.07	1064.65	9	-0.5	533.332	2	36.23	0.8633-0.8860	3489.1	1	86408	2	2	369	377		PEAKS DB
P00533	F.RGDSFTHTPPLDPQELDILK.T		Y	61.43	2278.16	20	-6	760.389	3	42.2	0.9151-0.9378	976.6	1	106263	1	1	377	396		PEAKS DB
P00533	R.GDSFTHTPPLDPQELDILK.T		Y	97.42	2122.06	19	-3.6	708.357	3	47.29	0.8751-0.8979	1635000	1	121004	19	19	378	396		PEAKS DB
P00533	R.GDSFTHTPPLDPQELDILKTVK.E		Y	78.61	2450.27	22	1.1	817.765	3	45.45	1.0258-1.0485	2929.8	1	116701	2	2	378	399		PEAKS DB
P00533	R.GDSFTHTPPLD.P		Y	63.69	1185.53	11	2.2	593.774	2	27.01	0.8933-0.9160	97179	1	57095	2	2	378	388		PEAKS DB
P00533	R.GDSFTHTPPLDPQ.E		Y	54.22	1410.64	13	0.6	706.328	2	28.37	0.9306-0.9533	31946	1	61831	1	1	378	390		PEAKS DB
P00533	R.GDSFTHTPPLDPQE.L		Y	49.96	1539.68	14	-0.4	770.849	2	29.36	0.9787-1.0013	3010.2	1	64591	1	1	378	391		PEAKS DB
P00533	R.GDSFTHTPPL.D		Y	41.17	1070.5	10	5.2	536.262	2	28.08	0.8688-0.8915	4245.7	1	60726	2	2	378	387		PEAKS DB
P00533	G.DSFTHTPPLDPQELDILK.T		Y	73.63	2065.04	18	-1.1	689.352	3	49.13	0.8378-0.8606	17032	1	125923	2	2	379	396		PEAKS DB
P00533	D.SFTHTPPLDPQELDILK.T		Y	84.59	1950.01	17	8.6	976.02	2	47.07	1.1742-1.1968	56442	1	121144	7	7	380	396		PEAKS DB
P00533	S.FTHTPPLDPQELDILK.T		Y	55.62	1862.98	16	2.9	932.499	2	47.06	1.1344-1.1570	18630	1	121155	3	3	381	396		PEAKS DB
P00533	F.THTPPLDPQELDILK.T		Y	76.64	1715.91	15	-3	858.959	2	47.07	1.0792-1.1019	42510	1	121134	4	4	382	396		PEAKS DB
P00533	T.HTPPLDPQELDILK.T		Y	69.46	1614.86	14	-4.4	808.435	2	47.07	1.0575-1.0802	11406	1	121190	1	1	383	396		PEAKS DB
P00533	H.TPPLDPQELDILK.T		Y	69.42	1477.8	13	-4.1	739.906	2	47.07	1.0213-1.0439	37407	1	121278	2	2	384	396		PEAKS DB
P00533	T.PPLDPQELDILK.T		Y	66.32	1376.76	12	-4.5	689.382	2	47.06	1.0050-1.0276	60224	1	121085	3	3	385	396		PEAKS DB
P00533	P.PLDPQELDILK.T		Y	65.16	1279.7	11	-1.5	640.857	2	47.07	0.9496-0.9723	30487	1	121116	2	2	386	396		PEAKS DB
P00533	P.LDPQELDILK.T		Y	54.94	1182.65	10	6.3	592.336	2	42.73	0.8897-0.9124	1351.7	1	108053	1	1	387	396		PEAKS DB
P00533	L.DPQELDILK.T		Y	54.51	1069.57	9	-2.3	535.789	2	36.38	0.8451-0.8679	45855	1	87053	2	2	388	396		PEAKS DB
P00533	D.PQELDILK.T		Y	48.8	954.539	8	-8.5	478.272	2	30.39	0.8315-0.8542	134310	1	67965	5	5	389	396		PEAKS DB
P00533	K.TVKEITGFLLIQAWPENR.T		Y	61.07	2114.15	18	-3.1	705.722	3	52.4	0.9351-0.9578	263.3	1	130778	1	1	397	414		PEAKS DB
P00533	K.EITGFLLIQAWPENR.T		Y	74.07	1785.94	15	-2.5	893.976	2	58.28	1.0937-1.1163	8751.1	1	136218	1	1	400	414		PEAKS DB
P00533	G.FLLIQAWPENR.T		Y	41.49	1385.75	11	-7.2	693.875	2	49.25	0.9723-0.9950	442.37	1	126159	1	1	404	414		PEAKS DB
P00533	F.LLIQAWPENR.T		Y	61.42	1238.68	10	4	620.348	2	38.01	0.9060-0.9287	11023	1	92923	2	2	405	414		PEAKS DB
P00533	N.RTDLHAFENLEIIR.G		Y	60.75	1725.92	14	2.4	576.314	3	37.26	0.8779-0.9006	447.8	1	90319	1	1	414	427		PEAKS DB
P00533	R.TDLHAFENLEIIR.G		Y	86.62	1569.82	13	-1.3	785.914	2	43.51	1.0539-1.0765	713740	1	110349	17	17	415	427		PEAKS DB
P00533	R.TDLHAFEN.L		Y	43.19	945.419	8	-0.2	473.717	2	21.24	0.8033-0.8260	3225	1	38612	1	1	415	422		PEAKS DB
P00533	R.TDLHAFENLEIIRGR.T		Y	42.2	1782.94	15	0.3	595.32	3	38.12	0.8588-0.8815	676.2	1	93206	1	1	415	429		PEAKS DB
P00533	R.TDLHAFE.N		Y	34.54	831.376	7	-3.2	416.694	2	23.08	0.7614-0.7841	308.4	1	44216	1	1	415	421		PEAKS DB
P00533	R.TDLHAFENLEIIRG.R		Y	34.36	1626.84	14	-6.7	543.283	3	42.96	0.8014-0.8242	0	1	108913	0	0	415	428		PEAKS DB
P00533	T.DLHAFENLEIIR.G		Y	71.88	1468.77	12	3.7	735.394	2	43.41	0.9941-1.0167	3452.5	1	110225	2	2	416	427		PEAKS DB
P00533	D.LHAFENLEIIR.G		Y	65.92	1353.74	11	5.3	677.881	2	43.4	0.9732-0.9959	13799	1	110183	3	3	417	427		PEAKS DB
P00533	L.HAFENLEIIR.G		Y	65.68	1240.66	10	1.2	621.336	2	43.4	0.9478-0.9705	4574.6	1	110226	2	2	418	427		PEAKS DB
P00533	H.AFENLEIIR.G		Y	50.15	1103.6	9	1.2	552.807	2	38.01	0.8806-0.9033	8891.8	1	92799	1	1	419	427		PEAKS DB
P00533	A.FENLEIIR.G		Y	41.18	1032.56	8	3.2	517.289	2	34.45	0.8460-0.8688	3309.1	1	80881	1	1	420	427		PEAKS DB
P00533	R.TKQHGQFSLAVVSLNITSLGLR.S		Y	39.25	2368.32	22	-6.3	790.443	3	49.58	0.9514-0.9741	0	1	126848	0	0	430	451		PEAKS DB
P00533	K.QHGQFSLAVVSLNITSLGLR.S		Y	65.15	2139.18	20	-2.9	714.065	3	54.84	0.8970-0.9197	301.29	1	133517	1	1	432	451		PEAKS DB
P00533	S.LNITSLGLR.S		Y	36.17	985.592	9	-2.2	493.802	2	37.79	0.8178-0.8406	391.2	1	92105	1	1	443	451		PEAKS DB
P00533	L.RSLKEISDGDVIISGNK.N		Y	46.6	1829.98	17	11.2	611.009	3	37.71	0.8788-0.9015	0	1	91930	0	0	451	467		PEAKS DB
P00533	R.SLKEISDGDVIISGNK.N		Y	92.75	1673.88	16	-3.3	837.946	2	27.78	1.0820-1.1046	1135500	1	59066	26	26	452	467		PEAKS DB
P00533	R.SLKEISDGDVIISGNKN.L		Y	74.78	1787.93	17	-2.9	894.968	2	27.35	1.1209-1.1435	932.64	1	58081	1	1	452	468		PEAKS DB
P00533	R.SLKEISDGDVIISGNKNLC(+57.02)YANTINWK.K	Carbamidomethylation	Y	62.73	3051.53	27	-0.1	763.891	4	40.64	0.9814-1.0041	0	1	101497	0	0	452	478	C19:Carbamidomethylation:1000.00	PEAKS DB
P00533	R.SLKEISDGDVIISGN.K		Y	55.62	1545.79	15	0.5	773.902	2	33.9	1.0095-1.0322	12757	1	79098	3	3	452	466		PEAKS DB
P00533	R.SLKEISDGDVIISGNKNLC(+125.05)YANTINWK.K	NEM	Y	51.69	3119.56	27	1.8	780.899	4	44.11	0.9859-1.0086	477.37	1	112567	1	1	452	478	C19:NEM:1000.00	PEAKS DB
P00533	R.SLKEISDGDVIISGNKNLC(+125.05)YANTINWKK.L	NEM	Y	41.65	3247.65	28	-9.2	812.913	4	39.85	1.0041-1.0267	0	1	98932	0	0	452	479	C19:NEM:1000.00	PEAKS DB
P00533	R.SLKEISDGD.V		Y	39.09	962.456	9	0.8	482.236	2	13.95	0.7942-0.8169	2713.6	1	16830	1	1	452	460		PEAKS DB
P00533	S.LKEISDGDVIISGNK.N		Y	75.65	1586.85	15	5.6	794.438	2	27.64	1.0457-1.0684	3007.3	1	59216	3	3	453	467		PEAKS DB
P00533	L.KEISDGDVIISGNK.N		Y	81.1	1473.77	14	4.4	737.894	2	27.64	0.9905-1.0131	36503	1	59174	3	3	454	467		PEAKS DB
P00533	K.EISDGDVIISGNKNLC(+57.02)YANTINWK.K	Carbamidomethylation	Y	80.35	2723.32	24	0.1	908.782	3	41.95	0.9850-1.0077	4507.6	1	105331	1	1	455	478	C16:Carbamidomethylation:1000.00	PEAKS DB
P00533	K.EISDGDVIISGNKNLC(+125.05)YANTINWK.K	NEM	Y	79.08	2791.35	24	-2	931.455	3	45.93	0.9914-1.0140	6382.4	1	118069	2	2	455	478	C16:NEM:1000.00	PEAKS DB
P00533	K.EISDGDVIISGNK.N		Y	78.62	1345.67	13	-2.8	673.842	2	26.65	0.9505-0.9732	1015000	1	55680	26	26	455	467		PEAKS DB
P00533	K.EISDGDVIISGNKN.L		Y	71.06	1459.72	14	-1.2	730.864	2	25.57	0.9723-0.9950	5926.2	1	51852	1	1	455	468		PEAKS DB
P00533	K.EISDGDVIISGNKNLC(+125.05)YANTINWKK.L	NEM	Y	69.59	2919.44	25	0.5	730.869	4	40.61	0.9687-0.9914	7525.5	1	101250	2	2	455	479	C16:NEM:1000.00	PEAKS DB
P00533	K.EISDGDVIISGNKNLC(+57.02)YAN.T	Carbamidomethylation	Y	47.32	2080.97	19	-0.9	1041.49	2	35.6	1.1823-1.2049	190.63	1	84556	1	1	455	473	C16:Carbamidomethylation:1000.00	PEAKS DB
P00533	K.EISDGDVIISGNKNLC(+125.05)YAN.T	NEM	Y	42.08	2149	19	-2	1075.51	2	41.75	1.2067-1.2293	0	1	104900	0	0	455	473	C16:NEM:1000.00	PEAKS DB
P00533	K.EISDGDVIISGNKNLC(+57.02)YANTINWKK.L	Carbamidomethylation	Y	35.11	2851.42	25	4.6	713.865	4	36.84	0.9714-0.9941	1116.2	1	88804	1	1	455	479	C16:Carbamidomethylation:1000.00	PEAKS DB
P00533	K.EISDGDVIISGNKNL.C		Y	32.14	1572.8	15	-0.1	787.407	2	33.89	1.0167-1.0394	238.41	1	79201	1	1	455	469		PEAKS DB
P00533	E.ISDGDVIISGNK.N		Y	60.54	1216.63	12	3.1	609.324	2	26.03	0.8924-0.9151	21912	1	53372	3	3	456	467		PEAKS DB
P00533	I.SDGDVIISGNK.N		Y	67.49	1103.55	11	-4.4	552.778	2	26.03	0.8388-0.8615	113570	1	53196	5	5	457	467		PEAKS DB
P00533	S.DGDVIISGNK.N		Y	47.95	1016.51	10	-4.7	509.262	2	26.02	0.8005-0.8233	6449.7	1	53197	3	3	458	467		PEAKS DB
P00533	N.KNLC(+57.02)YANTINWK.K	Carbamidomethylation	Y	68.88	1523.76	12	9.3	762.892	2	25.18	1.0249-1.0476	616.32	1	50759	1	1	467	478	C4:Carbamidomethylation:1000.00	PEAKS DB
P00533	K.NLC(+57.02)YANTINWK.K	Carbamidomethylation	Y	79.9	1395.66	11	0.1	698.838	2	33.6	0.9923-1.0149	608130	1	77752	15	15	468	478	C3:Carbamidomethylation:1000.00	PEAKS DB
P00533	K.NLC(+125.05)YANTINWKK.L	NEM	Y	78.97	1591.78	12	1.4	796.899	2	32.02	1.0548-1.0774	47242	1	72941	2	2	468	479	C3:NEM:1000.00	PEAKS DB
P00533	K.NLC(+57.02)YANTINWKK.L	Carbamidomethylation	Y	77.54	1523.76	12	-0.6	762.885	2	26.08	1.0294-1.0521	62055	1	53459	2	2	468	479	C3:Carbamidomethylation:1000.00	PEAKS DB
P00533	K.NLC(+125.05)YANTINWK.K	NEM	Y	67.53	1463.69	11	-1.6	732.85	2	39.99	1.0013-1.0240	218240	1	99111	4	4	468	478	C3:NEM:1000.00	PEAKS DB
P00533	K.NLCYANTINWK.K		Y	50.62	1338.64	11	1.2	670.328	2	43.34	0.9605-0.9832	2050.7	1	110196	1	1	468	478		PEAKS DB
P00533	N.LC(+57.02)YANTINWK.K	Carbamidomethylation	Y	60.67	1281.62	10	3.5	641.818	2	32.04	0.9188-0.9415	30834	1	73072	2	2	469	478	C2:Carbamidomethylation:1000.00	PEAKS DB
P00533	N.LC(+125.05)YANTINWK.K	NEM	Y	37.16	1349.64	10	0.5	675.83	2	38.02	0.9378-0.9605	6181.5	1	93335	1	1	469	478	C2:NEM:1000.00	PEAKS DB
P00533	L.C(+57.02)YANTINWK.K	Carbamidomethylation	Y	69.14	1168.53	9	-3.4	585.272	2	33.45	0.8788-0.9015	35649	1	77479	1	1	470	478	C1:Carbamidomethylation:1000.00	PEAKS DB
P00533	L.C(+57.02)YANTINWKK.L	Carbamidomethylation	Y	51.37	1296.63	10	-2.3	649.32	2	26.04	0.9605-0.9832	163.77	1	53594	1	1	470	479	C1:Carbamidomethylation:1000.00	PEAKS DB
P00533	L.C(+125.05)YANTINWK.K	NEM	Y	48.47	1236.56	9	-5.9	619.284	2	39.31	0.9215-0.9442	1409.6	1	97247	1	1	470	478	C1:NEM:1000.00	PEAKS DB
P00533	C.YANTINWK.K		Y	52.68	1008.5	8	2.8	505.26	2	22.35	0.8269-0.8497	4170.2	1	42076	1	1	471	478		PEAKS DB
P00533	K.KLFGTSGQK.T		Y	76.44	964.534	9	-0.7	483.274	2	9.8	0.8533-0.8760	272840	1	4262	7	7	479	487		PEAKS DB
P00533	K.KLFGTSGQKTK.I		Y	70.39	1193.68	11	-0.9	398.899	3	8.71	0.7203-0.7431	1001.9	1	1104	2	2	479	489		PEAKS DB
P00533	K.LFGTSGQKTKIISNR.G		Y	55.94	1648.93	15	5.6	550.652	3	16.38	0.8515-0.8742	196.09	1	24053	1	1	480	494		PEAKS DB
P00533	K.LFGTSGQKTK.I		Y	55.79	1065.58	10	0.5	533.798	2	9.78	0.8906-0.9133	2395.9	1	4261	2	2	480	489		PEAKS DB
P00533	K.LFGTSGQK.T		Y	37.07	836.439	8	-6.1	419.224	2	13.17	0.7586-0.7814	205780	1	14421	4	4	480	487		PEAKS DB
P00533	K.TKIISNRGENSC(+57.02)K.A	Carbamidomethylation	Y	57.11	1505.76	13	1.3	502.929	3	8.48	0.7659-0.7887	3222.1	1	572	1	1	488	500	C12:Carbamidomethylation:1000.00	PEAKS DB
P00533	K.TKIISNRGENSC(+125.05)K.A	NEM	Y	47.27	1573.79	13	-0.5	787.901	2	9.71	1.0476-1.0702	2512.5	1	4071	1	1	488	500	C12:NEM:1000.00	PEAKS DB
P00533	K.IISNRGENSC(+125.05)K.A	NEM	Y	73.13	1344.65	11	2.7	673.332	2	10	1.0004-1.0231	109470	1	4867	2	2	490	500	C10:NEM:1000.00	PEAKS DB
P00533	K.IISNRGENSC(+57.02)K.A	Carbamidomethylation	Y	59.31	1276.62	11	-2	639.316	2	8.4	0.9605-0.9832	4163.5	1	446	2	2	490	500	C10:Carbamidomethylation:1000.00	PEAKS DB
P00533	I.SNRGENSC(+125.05)K.A	NEM	Y	35.26	1118.48	9	0.2	560.246	2	10	0.8588-0.8815	4630.2	1	4870	1	1	492	500	C8:NEM:1000.00	PEAKS DB
P00533	C.KATGQVCHALCSPEGC(+57.02)WGPEPR.D	Carbamidomethylation	Y	58.07	2382.07	22	-12.5	795.02	3	27.84	0.8860-0.9088	13846	1	59821	1	1	500	521	C16:Carbamidomethylation:83.98	PEAKS DB
P00533	K.ATGQVC(+57.02)HALC(+57.02)SPEGC(+57.02)WGPEPR.D	Carbamidomethylation	Y	104.89	2368.01	21	-3.8	790.342	3	27.63	0.8824-0.9051	646630	1	58592	13	13	501	521	C6:Carbamidomethylation:1000.00;C10:Carbamidomethylation:1000.00;C15:Carbamidomethylation:1000.00	PEAKS DB
P00533	K.ATGQVC(+57.02)HALC(+125.05)SPEGC(+57.02)WGPEPR.D	Carbamidomethylation; NEM	Y	104.42	2436.04	21	2.5	813.023	3	33.04	0.9033-0.9260	193180	1	76370	5	5	501	521	C6:Carbamidomethylation:87.62;C10:NEM:87.62;C15:Carbamidomethylation:152.29	PEAKS DB
P00533	K.ATGQVC(+57.02)HALC(+57.02)SPEGC(+125.05)WGPEPR.D	Carbamidomethylation; NEM	Y	102.45	2436.04	21	2.5	813.023	3	33.04	0.9024-0.9251	229900	1	75575	3	3	501	521	C6:Carbamidomethylation:175.09;C10:Carbamidomethylation:127.18;C15:NEM:127.18	PEAKS DB
P00533	K.ATGQVC(+125.05)HALC(+57.02)SPEGC(+57.02)WGPEPR.D	NEM; Carbamidomethylation	Y	101.79	2436.04	21	2.5	813.023	3	33.04	0.8870-0.9097	198750	1	76979	4	4	501	521	C6:NEM:72.09;C10:Carbamidomethylation:72.09;C15:Carbamidomethylation:199.69	PEAKS DB
P00533	K.ATGQVC(+57.02)HALC(+125.05)SPEGC(+125.05)WGPEPR.D	Carbamidomethylation; NEM	Y	96.22	2504.07	21	0.8	835.697	3	38.28	0.9169-0.9396	65032	1	92734	1	1	501	521	C6:Carbamidomethylation:41.53;C10:NEM:41.53;C15:NEM:175.09	PEAKS DB
P00533	K.ATGQVC(+125.05)HALC(+57.02)SPEGC(+125.05)WGPEPR.D	NEM; Carbamidomethylation	Y	81.63	2504.07	21	0.8	835.697	3	38.28	0.9060-0.9287	65032	1	92865	1	1	501	521	C6:NEM:8.26;C10:Carbamidomethylation:8.26;C15:NEM:135.61	PEAKS DB
P00533	K.ATGQVC(+125.05)HALC(+125.05)SPEGC(+125.05)WGPEPR.D	NEM	Y	76.39	2572.09	21	-1.2	858.371	3	43.46	0.9242-0.9469	23859	1	109584	2	2	501	521	C6:NEM:1000.00;C10:NEM:1000.00;C15:NEM:1000.00	PEAKS DB
P00533	K.ATGQVC(+125.05)HALC(+125.05)SPEGC(+57.02)WGPEPR.D	NEM; Carbamidomethylation	Y	73.58	2504.07	21	0.8	835.697	3	38.28	0.8997-0.9224	65241	1	94714	2	2	501	521	C6:NEM:100.79;C10:NEM:76.17;C15:Carbamidomethylation:76.17	PEAKS DB
P00533	K.ATGQVC(+57.02)HALC(+57.02)SPEG.C	Carbamidomethylation	Y	71.75	1485.63	14	1.8	743.826	2	17.98	0.9669-0.9896	43308	1	28731	1	1	501	514	C6:Carbamidomethylation:1000.00;C10:Carbamidomethylation:1000.00	PEAKS DB
P00533	K.ATGQVC(+57.02)HALC(+57.02)SPEGC(+57.02).W	Carbamidomethylation	Y	70.94	1645.66	15	0.1	823.84	2	19.35	1.0303-1.0530	6326.8	1	32798	1	1	501	515	C6:Carbamidomethylation:1000.00;C10:Carbamidomethylation:1000.00;C15:Carbamidomethylation:1000.00	PEAKS DB
P00533	K.ATGQVC(+57.02)HALC(+57.02)SPEGC(+57.02)WG.P	Carbamidomethylation	Y	67.08	1888.77	17	-1.2	945.389	2	29.56	1.0901-1.1127	7188.5	1	65366	1	1	501	517	C6:Carbamidomethylation:1000.00;C10:Carbamidomethylation:1000.00;C15:Carbamidomethylation:1000.00	PEAKS DB
P00533	K.ATGQVC(+57.02)HALC(+57.02)SPEGC(+57.02)WGPE.P	Carbamidomethylation	Y	59.55	2114.86	19	-2.8	1058.43	2	31.77	1.1417-1.1642	2339.3	1	72223	1	1	501	519	C6:Carbamidomethylation:1000.00;C10:Carbamidomethylation:1000.00;C15:Carbamidomethylation:1000.00	PEAKS DB
P00533	K.ATGQVC(+57.02)HALC(+57.02)S.P	Carbamidomethylation	Y	58.93	1202.52	11	2.8	602.268	2	14.11	0.9179-0.9406	4677.6	1	17421	1	1	501	511	C6:Carbamidomethylation:1000.00;C10:Carbamidomethylation:1000.00	PEAKS DB
P00533	K.ATGQVC(+57.02)HALC(+57.02)SPEGC(+57.02)WGPEPRD.C	Carbamidomethylation	Y	57.72	2483.04	22	5.4	828.692	3	28.08	0.9088-0.9315	0	1	60725	0	0	501	522	C6:Carbamidomethylation:1000.00;C10:Carbamidomethylation:1000.00;C15:Carbamidomethylation:1000.00	PEAKS DB
P00533	K.ATGQVC(+125.05)HALC(+57.02)SPEG.C	NEM; Carbamidomethylation	Y	54.55	1553.66	14	-3.4	777.835	2	26.2	0.9923-1.0149	3038.7	1	53605	1	1	501	514	C6:NEM:33.81;C10:Carbamidomethylation:33.81	PEAKS DB
P00533	K.ATGQVC(+57.02)HALC(+57.02)SPEGCWG.P	Carbamidomethylation	Y	50.07	1831.74	17	0	916.879	2	30.69	1.0820-1.1046	972.71	1	68951	1	1	501	517	C6:Carbamidomethylation:113.35;C10:Carbamidomethylation:86.73	PEAKS DB
P00533	K.ATGQVC(+57.02)HALC(+125.05)S.P	Carbamidomethylation; NEM	Y	49.52	1270.54	11	-0.9	636.278	2	22.67	0.9324-0.9551	1840.7	1	43019	1	1	501	511	C6:Carbamidomethylation:42.89;C10:NEM:42.89	PEAKS DB
P00533	K.ATGQVC(+57.02)HALC(+57.02)SPEGC(+57.02)W.G	Carbamidomethylation	Y	49.24	1831.74	16	0	916.879	2	30.69	1.0657-1.0883	972.71	1	68762	1	1	501	516	C6:Carbamidomethylation:1000.00;C10:Carbamidomethylation:1000.00;C15:Carbamidomethylation:1000.00	PEAKS DB
P00533	K.ATGQVC(+57.02)HAL.C	Carbamidomethylation	Y	48.3	955.455	9	-2.4	478.733	2	13.26	0.7996-0.8224	47545	1	14846	2	2	501	509	C6:Carbamidomethylation:1000.00	PEAKS DB
P00533	K.ATGQVC(+57.02)HALC(+57.02)SPEGC(+57.02)WGP.E	Carbamidomethylation	Y	45.94	1985.82	18	-3.3	993.913	2	32.53	1.1317-1.1543	182.09	1	74482	1	1	501	518	C6:Carbamidomethylation:1000.00;C10:Carbamidomethylation:1000.00;C15:Carbamidomethylation:1000.00	PEAKS DB
P00533	K.ATGQVCHALC(+125.05)SPEGCWGPEPR.D	NEM	Y	45.85	2322	21	-6.8	775.001	3	31.6	0.8588-0.8815	0	1	71886	0	0	501	521	C10:NEM:3.36	PEAKS DB
P00533	K.ATGQVC(+125.05)HAL.C	NEM	Y	45.19	1023.48	9	-1.3	512.747	2	22.74	0.8306-0.8533	9187.5	1	43212	1	1	501	509	C6:NEM:1000.00	PEAKS DB
P00533	K.ATGQVC(+57.02)HALC(+57.02)SPEGC(+125.05).W	Carbamidomethylation; NEM	Y	42.46	1713.69	15	3.5	857.856	2	26.33	1.0693-1.0919	385.85	1	54601	1	1	501	515	C6:Carbamidomethylation:113.83;C10:Carbamidomethylation:56.99;C15:NEM:56.99	PEAKS DB
P00533	K.ATGQVC(+57.02)HALC(+57.02)SPEGC(+125.05)WGPE.P	Carbamidomethylation; NEM	Y	41.2	2182.89	19	-3.3	1092.45	2	30.66	1.1426-1.1652	9282.8	1	68703	2	2	501	519	C6:Carbamidomethylation:90.01;C10:Carbamidomethylation:86.16;C15:NEM:68.60	PEAKS DB
P00533	K.ATGQVC(+57.02)HALC(+125.05).S	Carbamidomethylation; NEM	Y	41.07	1183.51	10	4.2	592.765	2	23.53	0.8733-0.8960	2515.1	1	45573	2	2	501	510	C6:Carbamidomethylation:43.09;C10:NEM:43.09	PEAKS DB
P00533	K.ATGQVC(+57.02)HALC(+125.05)SPEG.C	Carbamidomethylation; NEM	Y	40.04	1553.66	14	0.3	777.838	2	25.62	1.0004-1.0231	7027	1	51541	1	1	501	514	C6:Carbamidomethylation:82.63;C10:NEM:82.63	PEAKS DB
P00533	K.ATGQVC(+57.02)HALC(+125.05)SPE.G	Carbamidomethylation; NEM	Y	38.34	1496.64	13	5.2	749.331	2	25.43	0.9914-1.0140	612.93	1	51339	1	1	501	513	C6:Carbamidomethylation:25.70;C10:NEM:25.70	PEAKS DB
P00533	K.ATGQVC(+57.02)HALC(+57.02).S	Carbamidomethylation	Y	36.4	1115.49	10	1.1	558.75	2	14.03	0.8697-0.8924	2513.8	1	17018	1	1	501	510	C6:Carbamidomethylation:1000.00;C10:Carbamidomethylation:1000.00	PEAKS DB
P00533	K.ATGQVC(+57.02)HALC(+57.02)SPEGC(+125.05)WG.P	Carbamidomethylation; NEM	Y	33.84	1956.79	17	-2.5	979.401	2	36.33	1.1254-1.1480	0	1	86918	0	0	501	517	C6:Carbamidomethylation:61.14;C10:Carbamidomethylation:45.16;C15:NEM:45.16	PEAKS DB
P00533	A.TGQVC(+57.02)HALC(+57.02)SPEGC(+57.02)WGPEPR.D	Carbamidomethylation	Y	61.74	2296.98	20	5.3	766.67	3	27.53	0.8751-0.8979	1249.7	1	58742	2	2	502	521	C5:Carbamidomethylation:1000.00;C9:Carbamidomethylation:1000.00;C14:Carbamidomethylation:1000.00	PEAKS DB
P00533	A.TGQVC(+125.05)HALC(+125.05)SPEGC(+57.02)WGPEPR.D	NEM; Carbamidomethylation	Y	45.01	2433.03	20	-1.9	812.016	3	33.13	0.8879-0.9106	0	1	76555	0	0	502	521	C5:NEM:31.37;C9:NEM:56.51;C14:Carbamidomethylation:31.37	PEAKS DB
P00533	T.GQVC(+57.02)HALC(+57.02)SPEGC(+57.02)WGPEPR.D	Carbamidomethylation	Y	71.39	2195.93	19	1.9	732.985	3	27.52	0.8406-0.8633	12415	1	58699	2	2	503	521	C4:Carbamidomethylation:1000.00;C8:Carbamidomethylation:1000.00;C13:Carbamidomethylation:1000.00	PEAKS DB
P00533	T.GQVC(+125.05)HALC(+125.05)SPEGC(+57.02)WGPEPR.D	NEM; Carbamidomethylation	Y	32.6	2331.98	19	10.2	778.343	3	27.52	0.8788-0.9015	972.63	1	58722	1	1	503	521	C4:NEM:46.57;C8:NEM:61.30;C13:Carbamidomethylation:46.57	PEAKS DB
P00533	Q.VC(+57.02)HALC(+57.02)SPEGC(+57.02)WGPEPR.D	Carbamidomethylation	Y	66.48	2010.85	17	0.7	1006.43	2	27.52	1.1317-1.1543	3647.2	1	58674	2	2	505	521	C2:Carbamidomethylation:1000.00;C6:Carbamidomethylation:1000.00;C11:Carbamidomethylation:1000.00	PEAKS DB
P00533	Q.VC(+125.05)HALC(+125.05)SPEGC(+125.05)WGPEPR.D	NEM	Y	42.38	2214.93	17	-3	739.314	3	41.53	0.8715-0.8942	0	1	104181	0	0	505	521	C2:NEM:1000.00;C6:NEM:1000.00;C11:NEM:1000.00	PEAKS DB
P00533	V.C(+57.02)HALC(+57.02)SPEGC(+57.02)WGPEPR.D	Carbamidomethylation	Y	61.47	1911.78	16	-3.5	956.895	2	27.52	1.1046-1.1272	3339.9	1	58695	1	1	506	521	C1:Carbamidomethylation:1000.00;C5:Carbamidomethylation:1000.00;C10:Carbamidomethylation:1000.00	PEAKS DB
P00533	C.HALC(+57.02)SPEGC(+57.02)WGPEPR.D	Carbamidomethylation	Y	43.54	1751.75	15	1.5	584.925	3	22.62	0.8033-0.8260	0	1	42970	0	0	507	521	C4:Carbamidomethylation:1000.00;C9:Carbamidomethylation:1000.00	PEAKS DB
P00533	H.ALC(+57.02)SPEGC(+57.02)WGPEPR.D	Carbamidomethylation	Y	80.01	1614.69	14	2.9	808.356	2	28.57	1.0204-1.0430	62151	1	62095	1	1	508	521	C3:Carbamidomethylation:1000.00;C8:Carbamidomethylation:1000.00	PEAKS DB
P00533	H.ALC(+125.05)SPEGC(+125.05)WGPEPR.D	NEM	Y	63.73	1750.74	14	1.4	876.381	2	42.9	1.0946-1.1172	11053	1	108762	2	2	508	521	C3:NEM:1000.00;C8:NEM:1000.00	PEAKS DB
P00533	H.ALC(+125.05)SPEGC(+57.02)WGPEPR.D	NEM; Carbamidomethylation	Y	63.46	1682.72	14	-2.6	842.364	2	36.12	1.0439-1.0666	9006.8	1	86044	1	1	508	521	C3:NEM:70.86;C8:Carbamidomethylation:70.86	PEAKS DB
P00533	H.ALC(+57.02)SPEGC(+125.05)WGPEPR.D	Carbamidomethylation; NEM	Y	45.54	1682.72	14	0	842.366	2	35.52	1.0367-1.0593	11092	1	84472	2	2	508	521	C3:Carbamidomethylation:86.16;C8:NEM:86.16	PEAKS DB
P00533	A.LC(+57.02)SPEGC(+57.02)WGPEPR.D	Carbamidomethylation	Y	51.31	1543.65	13	-0.7	772.834	2	27.15	0.9796-1.0022	1489.5	1	57528	1	1	509	521	C2:Carbamidomethylation:1000.00;C7:Carbamidomethylation:1000.00	PEAKS DB
P00533	L.C(+57.02)SPEGC(+57.02)WGPEPR.D	Carbamidomethylation	Y	73.97	1430.57	12	3.6	716.295	2	21.21	0.9369-0.9596	44358	1	38543	3	3	510	521	C1:Carbamidomethylation:1000.00;C6:Carbamidomethylation:1000.00	PEAKS DB
P00533	L.C(+125.05)SPEGC(+125.05)WGPEPR.D	NEM	Y	72.02	1566.62	12	1.5	784.32	2	35.06	0.9814-1.0041	23608	1	82658	4	4	510	521	C1:NEM:1000.00;C6:NEM:1000.00	PEAKS DB
P00533	L.C(+125.05)SPEGC(+57.02)WGPEPR.D	NEM; Carbamidomethylation	Y	66.7	1498.6	12	0.6	750.306	2	27.97	0.9723-0.9950	6623.8	1	60329	4	4	510	521	C1:NEM:77.53;C6:Carbamidomethylation:77.53	PEAKS DB
P00533	L.C(+57.02)SPEGC(+125.05)WGPEPR.D	Carbamidomethylation; NEM	Y	62.1	1498.6	12	0.3	750.306	2	28.87	0.9632-0.9859	4143.5	1	63007	1	1	510	521	C1:Carbamidomethylation:79.02;C6:NEM:79.02	PEAKS DB
P00533	L.C(+125.05)SPEGCWGPEPR.D	NEM	Y	44.58	1441.58	12	3.5	721.798	2	43.65	0.9578-0.9805	501.32	1	111165	1	1	510	521	C1:NEM:22.07	PEAKS DB
P00533	C.SPEGC(+57.02)WGPEPR.D	Carbamidomethylation	Y	72.82	1270.54	11	1.7	636.278	2	27.53	0.9169-0.9396	19332	1	58765	2	2	511	521	C5:Carbamidomethylation:1000.00	PEAKS DB
P00533	C.SPEGC(+125.05)WGPEPR.D	NEM	Y	68.65	1338.57	11	-1.4	670.289	2	28.12	0.9242-0.9469	3674.8	1	60840	2	2	511	521	C5:NEM:1000.00	PEAKS DB
P00533	S.PEGC(+57.02)WGPEPR.D	Carbamidomethylation	Y	67.34	1183.51	10	2.5	592.763	2	27.53	0.8897-0.9124	22026	1	58843	3	3	512	521	C4:Carbamidomethylation:1000.00	PEAKS DB
P00533	S.PEGC(+125.05)WGPEPR.D	NEM	Y	58.26	1251.53	10	-3.8	626.772	2	27.2	0.9179-0.9406	520.38	1	57582	1	1	512	521	C4:NEM:1000.00	PEAKS DB
P00533	S.PEGC(+57.02)WGPEPRDC(+125.05)VSC(+125.05)R.N	Carbamidomethylation; NEM	Y	32.68	2096.85	16	-1.2	1049.43	2	27.52	1.1543-1.1769	58449	1	58663	1	1	512	527	C4:Carbamidomethylation:63.64;C12:NEM:63.64;C15:NEM:54.41	PEAKS DB
P00533	E.GC(+57.02)WGPEPR.D	Carbamidomethylation	Y	45.14	957.413	8	-1.6	479.713	2	16.4	0.7832-0.8060	4498.2	1	24078	1	1	514	521	C2:Carbamidomethylation:1000.00	PEAKS DB
P00533	E.GCWGPEPR.D		Y	32.26	900.391	8	-4.4	451.201	2	27.53	0.7768-0.7996	342.25	1	58868	1	1	514	521		PEAKS DB
P00533	G.C(+125.05)WGPEPR.D	NEM	Y	34.37	968.417	7	-3.2	485.214	2	35	0.8151-0.8378	2845.2	1	82661	1	1	515	521	C1:NEM:1000.00	PEAKS DB
P00533	D.KC(+125.05)NLLEGEPR.E	NEM	Y	33.43	1282.63	10	-3.2	642.322	2	28.25	0.9251-0.9478	1273.9	1	60984	1	1	538	547	C2:NEM:1000.00	PEAKS DB
P00533	N.LLEGEPR.E		Y	33.84	812.439	7	1.5	407.228	2	14.8	0.7440-0.7668	24994	1	18880	1	1	541	547		PEAKS DB
P00533	R.EFVENSEC(+57.02)IQC(+57.02)HPE.C	Carbamidomethylation	Y	78.4	1776.71	14	-1.9	889.36	2	23.74	1.0729-1.0955	13193	1	46278	1	1	548	561	C8:Carbamidomethylation:1000.00;C11:Carbamidomethylation:1000.00	PEAKS DB
P00533	R.EFVENSEC(+57.02)IQC(+57.02)HPEC(+57.02)LPQ.A	Carbamidomethylation	Y	76.44	2274.93	18	-1.2	1138.47	2	31.7	1.2031-1.2256	12484	1	72165	1	1	548	565	C8:Carbamidomethylation:1000.00;C11:Carbamidomethylation:1000.00;C15:Carbamidomethylation:1000.00	PEAKS DB
P00533	R.EFVENSEC(+57.02)IQC(+57.02)HPEC(+57.02)L.P	Carbamidomethylation	Y	75.06	2049.82	16	-1.3	1025.92	2	32.22	1.1435-1.1661	1725.3	1	73589	1	1	548	563	C8:Carbamidomethylation:1000.00;C11:Carbamidomethylation:1000.00;C15:Carbamidomethylation:1000.00	PEAKS DB
P00533	R.EFVENSEC(+57.02)IQC(+57.02)H.P	Carbamidomethylation	Y	73.9	1550.61	12	0.1	776.314	2	21.96	0.9932-1.0158	5469.5	1	40987	1	1	548	559	C8:Carbamidomethylation:1000.00;C11:Carbamidomethylation:1000.00	PEAKS DB
P00533	R.EFVENSEC(+57.02)IQC(+57.02)HPEC(+57.02).L	Carbamidomethylation	Y	69.11	1936.74	15	0.6	969.377	2	24.36	1.1028-1.1254	300.77	1	48126	1	1	548	562	C8:Carbamidomethylation:1000.00;C11:Carbamidomethylation:1000.00;C15:Carbamidomethylation:1000.00	PEAKS DB
P00533	R.EFVENSEC(+57.02)IQC(+57.02)HPEC(+57.02)LPQAM.N	Carbamidomethylation	Y	62.4	2477.01	20	-3.9	1239.51	2	37.48	1.2626-1.2852	3859.7	1	91006	1	1	548	567	C8:Carbamidomethylation:1000.00;C11:Carbamidomethylation:1000.00;C15:Carbamidomethylation:1000.00	PEAKS DB
P00533	R.EFVENSEC(+125.05)IQC(+57.02)HPE.C	NEM; Carbamidomethylation	Y	58.98	1844.73	14	-5.8	923.369	2	30.21	1.1001-1.1227	1819.7	1	67284	2	2	548	561	C8:NEM:44.84;C11:Carbamidomethylation:44.84	PEAKS DB
P00533	R.EFVENSEC(+125.05)IQC(+125.05)HPE.C	NEM	Y	56.59	1912.76	14	-1.5	957.386	2	37.99	1.1281-1.1507	793.58	1	92930	2	2	548	561	C8:NEM:1000.00;C11:NEM:1000.00	PEAKS DB
P00533	R.EFVENSEC(+57.02)IQC(+57.02)HPEC(+57.02)LPQAM(+15.99)NITCTGRG.P	Carbamidomethylation; Oxidation (M)	Y	54.8	3295.38	28	-2.2	1099.47	3	32.84	1.0430-1.0657	2076.1	1	75389	1	1	548	575	C8:Carbamidomethylation:61.40;C11:Carbamidomethylation:49.25;C15:Carbamidomethylation:50.04;M20:Oxidation (M):1000.00	PEAKS DB
P00533	R.EFVENSEC(+57.02)IQC(+57.02)HPEC(+57.02)LPQAMNITC(+57.02)TGR.G	Carbamidomethylation	Y	52.32	3279.39	27	-0.7	1094.14	3	38.2	1.0340-1.0566	1865.2	1	93554	1	1	548	574	C8:Carbamidomethylation:1000.00;C11:Carbamidomethylation:1000.00;C15:Carbamidomethylation:1000.00;C24:Carbamidomethylation:1000.00	PEAKS DB
P00533	R.EFVENSEC(+125.05)IQC(+57.02)HPEC(+57.02)LPQ.A	NEM; Carbamidomethylation	Y	51.9	2342.96	18	-2.9	1172.48	2	37.16	1.2338-1.2563	1745.6	1	90090	2	2	548	565	C8:NEM:38.16;C11:Carbamidomethylation:38.16;C15:Carbamidomethylation:61.82	PEAKS DB
P00533	R.EFVENSEC(+57.02)IQC(+57.02)HP.E	Carbamidomethylation	Y	51.09	1647.67	13	-3.4	824.837	2	24.72	1.0331-1.0557	1110.6	1	49212	1	1	548	560	C8:Carbamidomethylation:1000.00;C11:Carbamidomethylation:1000.00	PEAKS DB
P00533	R.EFVENSEC(+57.02)IQC(+125.05)HPE.C	Carbamidomethylation; NEM	Y	49.99	1844.73	14	-1.4	923.373	2	31.53	1.0792-1.1019	205.64	1	71479	1	1	548	561	C8:Carbamidomethylation:29.32;C11:NEM:29.32	PEAKS DB
P00533	R.EFVENSEC(+57.02)IQ.C	Carbamidomethylation	Y	49	1253.52	10	4.1	627.771	2	27.12	0.9088-0.9315	4259.4	1	57354	1	1	548	557	C8:Carbamidomethylation:1000.00	PEAKS DB
P00533	R.EFVENSEC(+125.05)IQC(+57.02)HPEC(+125.05)LPQ.A	NEM; Carbamidomethylation	Y	45.47	2410.99	18	-1.3	1206.5	2	43	1.2662-1.2888	0	1	108995	0	0	548	565	C8:NEM:9.08;C11:Carbamidomethylation:9.08;C15:NEM:22.37	PEAKS DB
P00533	R.EFVENSEC(+57.02)IQC(+57.02)HPEC(+57.02)LPQAM(+15.99).N	Carbamidomethylation; Oxidation (M)	Y	43.07	2493.01	20	-1.6	1247.51	2	32.23	1.2572-1.2797	7275.1	1	73517	2	2	548	567	C8:Carbamidomethylation:1000.00;C11:Carbamidomethylation:1000.00;C15:Carbamidomethylation:1000.00;M20:Oxidation (M):1000.00	PEAKS DB
P00533	R.EFVENSEC(+57.02)IQC(+57.02)HPEC(+125.05)LPQAMNITC(+57.02)TGR.G	Carbamidomethylation; NEM	Y	43	3347.41	27	3.8	1116.82	3	42.38	1.0602-1.0829	0	1	106954	0	0	548	574	C8:Carbamidomethylation:6.90;C11:Carbamidomethylation:0.00;C15:NEM:0.00;C24:Carbamidomethylation:61.14	PEAKS DB
P00533	R.EFVENSEC(+125.05)IQC(+57.02)H.P	NEM; Carbamidomethylation	Y	39.59	1618.64	12	-3.2	810.324	2	29.27	1.0204-1.0430	346.83	1	64318	1	1	548	559	C8:NEM:9.42;C11:Carbamidomethylation:9.42	PEAKS DB
P00533	R.EFVENSEC(+125.05)IQC(+125.05)H.P	NEM	Y	38.39	1686.67	12	-1.2	844.339	2	37.55	1.0485-1.0711	329.58	1	91172	1	1	548	559	C8:NEM:1000.00;C11:NEM:1000.00	PEAKS DB
P00533	R.EFVENSEC(+57.02)IQC(+57.02)HPEC(+57.02)LPQA.M	Carbamidomethylation	Y	34.09	2345.97	19	-3.4	1173.99	2	33.33	1.2256-1.2482	680.19	1	77046	1	1	548	566	C8:Carbamidomethylation:1000.00;C11:Carbamidomethylation:1000.00;C15:Carbamidomethylation:1000.00	PEAKS DB
P00533	R.EFVENSEC(+57.02)IQC(+125.05)H.P	Carbamidomethylation; NEM	Y	33.64	1618.64	12	-0.5	810.327	2	29.88	1.0231-1.0457	1048.9	1	66375	1	1	548	559	C8:Carbamidomethylation:28.36;C11:NEM:28.36	PEAKS DB
P00533	R.EFVENSEC(+57.02)IQC(+57.02)HPEC(+125.05)LPQ.A	Carbamidomethylation; NEM	Y	32.11	2342.96	18	-0.4	1172.49	2	37.62	1.2374-1.2599	122.02	1	91540	1	1	548	565	C8:Carbamidomethylation:52.22;C11:Carbamidomethylation:8.87;C15:NEM:8.87	PEAKS DB
P00533	C.LPQAMNITC(+57.02)TGR.G	Carbamidomethylation	Y	49.44	1360.66	12	-2.5	681.335	2	27.24	0.9478-0.9705	737.9	1	57593	1	1	563	574	C9:Carbamidomethylation:1000.00	PEAKS DB
P00533	Q.AMNITC(+57.02)TGR.G	Carbamidomethylation	Y	34.51	1022.46	9	2.5	512.24	2	14.75	0.8260-0.8488	3090.4	1	18978	1	1	566	574	C6:Carbamidomethylation:1000.00	PEAKS DB
P00533	R.GPDNC(+57.02)IQC(+57.02)AHYIDGPHC(+57.02)VK.T	Carbamidomethylation	Y	99.23	2239.96	19	-6.2	747.655	3	20.53	0.9533-0.9759	773060	1	36125	22	22	575	593	C5:Carbamidomethylation:1000.00;C8:Carbamidomethylation:1000.00;C17:Carbamidomethylation:1000.00	PEAKS DB
P00533	R.GPDNC(+125.05)IQC(+57.02)AHYIDGPHC(+57.02)VK.T	NEM; Carbamidomethylation	Y	85.8	2307.98	19	-1	770.334	3	26.14	0.9351-0.9578	9425.4	1	53974	4	4	575	593	C5:NEM:47.09;C8:Carbamidomethylation:47.09;C17:Carbamidomethylation:111.64	PEAKS DB
P00533	R.GPDNC(+57.02)IQC(+125.05)AHYIDGPHC(+57.02)VK.T	Carbamidomethylation; NEM	Y	85.6	2307.98	19	-0.4	770.335	3	25.93	0.9759-0.9986	47380	1	52989	3	3	575	593	C5:Carbamidomethylation:38.16;C8:NEM:38.16;C17:Carbamidomethylation:95.39	PEAKS DB
P00533	R.GPDNC(+125.05)IQC(+125.05)AHYIDGPHC(+57.02)VK.T	NEM; Carbamidomethylation	Y	85.6	2376.01	19	0.4	793.01	3	31.65	0.9823-1.0050	22655	1	71701	4	4	575	593	C5:NEM:128.19;C8:NEM:99.51;C17:Carbamidomethylation:99.51	PEAKS DB
P00533	R.GPDNC(+57.02)IQC(+57.02)AHYIDG.P	Carbamidomethylation	Y	83.73	1618.65	14	0	810.332	2	24.96	1.0331-1.0557	25152	1	50060	1	1	575	588	C5:Carbamidomethylation:1000.00;C8:Carbamidomethylation:1000.00	PEAKS DB
P00533	R.GPDNC(+57.02)IQC(+57.02)AHYIDGPHC(+125.05)VK.T	Carbamidomethylation; NEM	Y	80.74	2307.98	19	3.2	578.005	4	25.54	0.8224-0.8451	19468	1	51780	3	3	575	593	C5:Carbamidomethylation:167.97;C8:Carbamidomethylation:113.83;C17:NEM:113.83	PEAKS DB
P00533	R.GPDNC(+57.02)IQC(+57.02)AHYIDGPH.C	Carbamidomethylation	Y	79.94	1852.76	16	3.7	618.597	3	22.56	0.8542-0.8770	41086	1	42610	6	6	575	590	C5:Carbamidomethylation:1000.00;C8:Carbamidomethylation:1000.00	PEAKS DB
P00533	R.GPDNC(+57.02)IQC(+57.02)AHYIDGPHC(+57.02)V.K	Carbamidomethylation	Y	78.6	2111.86	18	3	704.963	3	20.48	0.8670-0.8897	2274.1	1	36364	2	2	575	592	C5:Carbamidomethylation:1000.00;C8:Carbamidomethylation:1000.00;C17:Carbamidomethylation:1000.00	PEAKS DB
P00533	R.GPDNC(+57.02)IQC(+57.02)AHYID.G	Carbamidomethylation	Y	71.09	1561.63	13	9	781.829	2	25.06	1.0104-1.0331	22367	1	50250	2	2	575	587	C5:Carbamidomethylation:1000.00;C8:Carbamidomethylation:1000.00	PEAKS DB
P00533	R.GPDNC(+57.02)IQC(+57.02)AH.Y	Carbamidomethylation	Y	67.49	1170.45	10	-2.9	586.233	2	11.21	0.8788-0.9015	49789	1	8684	3	3	575	584	C5:Carbamidomethylation:1000.00;C8:Carbamidomethylation:1000.00	PEAKS DB
P00533	R.GPDNCIQC(+57.02)AHYIDGPHC(+57.02)VK.T	Carbamidomethylation	Y	67.22	2182.93	19	1.8	546.742	4	19.65	0.8087-0.8315	13421	1	33616	3	3	575	593	C8:Carbamidomethylation:77.24;C17:Carbamidomethylation:167.97	PEAKS DB
P00533	R.GPDNC(+125.05)IQC(+125.05)AHYIDGPHC(+125.05)VK.T	NEM	Y	66.82	2444.03	19	0.7	815.686	3	36.19	0.9778-1.0004	27228	1	86357	3	3	575	593	C5:NEM:1000.00;C8:NEM:1000.00;C17:NEM:1000.00	PEAKS DB
P00533	R.GPDNC(+125.05)IQC(+125.05)AHYIDGPH.C	NEM	Y	66.38	1988.81	16	-1.1	663.945	3	35.96	0.8624-0.8851	1475.7	1	85718	1	1	575	590	C5:NEM:1000.00;C8:NEM:1000.00	PEAKS DB
P00533	R.GPDNC(+57.02)IQC(+57.02)AHY.I	Carbamidomethylation	Y	65.43	1333.52	11	-0.7	667.766	2	18.19	0.9433-0.9660	3234.5	1	29366	1	1	575	585	C5:Carbamidomethylation:1000.00;C8:Carbamidomethylation:1000.00	PEAKS DB
P00533	R.GPDNC(+125.05)IQC(+57.02)AHYIDGPHC(+125.05)VK.T	NEM; Carbamidomethylation	Y	60.23	2376.01	19	-2.2	595.008	4	31.07	0.8488-0.8715	13360	1	70558	1	1	575	593	C5:NEM:32.97;C8:Carbamidomethylation:32.97;C17:NEM:76.18	PEAKS DB
P00533	R.GPDNC(+125.05)IQC(+57.02)AHYIDGPH.C	NEM; Carbamidomethylation	Y	59.93	1920.79	16	1.4	641.271	3	29.47	0.8706-0.8933	2358.2	1	64934	1	1	575	590	C5:NEM:47.09;C8:Carbamidomethylation:47.09	PEAKS DB
P00533	R.GPDNC(+125.05)IQC(+125.05)AH.Y	NEM	Y	58.52	1306.51	10	2.7	654.263	2	28.78	0.9306-0.9533	53730	1	62886	1	1	575	584	C5:NEM:1000.00;C8:NEM:1000.00	PEAKS DB
P00533	R.GPDNC(+57.02)IQC(+125.05)AHYIDGPHC(+125.05)VK.T	Carbamidomethylation; NEM	Y	58.5	2376.01	19	0.1	595.01	4	30.77	0.8333-0.8560	5950.3	1	69222	3	3	575	593	C5:Carbamidomethylation:22.45;C8:NEM:22.45;C17:NEM:83.24	PEAKS DB
P00533	R.GPDNC(+57.02)IQC(+125.05)AHYIDGPH.C	Carbamidomethylation; NEM	Y	58.11	1920.79	16	2.4	641.272	3	29.23	0.8679-0.8906	3922.9	1	64354	2	2	575	590	C5:Carbamidomethylation:47.09;C8:NEM:47.09	PEAKS DB
P00533	R.GPDNC(+57.02)IQC(+57.02)AHYIDGPHC(+57.02).V	Carbamidomethylation	Y	55.57	2012.79	17	-0.7	671.938	3	23.41	0.8979-0.9206	571.65	1	45225	1	1	575	591	C5:Carbamidomethylation:1000.00;C8:Carbamidomethylation:1000.00;C17:Carbamidomethylation:1000.00	PEAKS DB
P00533	R.GPDNC(+57.02)IQC(+125.05)AH.Y	Carbamidomethylation; NEM	Y	51.64	1238.48	10	-2.3	620.246	2	18.79	0.9179-0.9406	18579	1	30909	1	1	575	584	C5:Carbamidomethylation:53.53;C8:NEM:53.53	PEAKS DB
P00533	R.GPDNC(+125.05)IQC(+57.02)AH.Y	NEM; Carbamidomethylation	Y	49.99	1238.48	10	0.6	620.248	2	19.68	0.8979-0.9206	4684.9	1	33683	1	1	575	584	C5:NEM:56.34;C8:Carbamidomethylation:56.34	PEAKS DB
P00533	R.GPDNC(+57.02)IQC(+125.05)AHYID.G	Carbamidomethylation; NEM	Y	47.86	1629.66	13	-1.5	815.834	2	32.55	1.0421-1.0648	2013.3	1	74475	1	1	575	587	C5:Carbamidomethylation:39.30;C8:NEM:39.30	PEAKS DB
P00533	R.GPDNC(+125.05)IQC(+125.05)AHYID.G	NEM	Y	47.18	1697.68	13	-0.1	849.848	2	40.2	1.0729-1.0955	1345	1	99899	1	1	575	587	C5:NEM:1000.00;C8:NEM:1000.00	PEAKS DB
P00533	R.GPDNC(+125.05)IQC(+57.02)AHYIDG.P	NEM; Carbamidomethylation	Y	45.86	1686.68	14	-0.7	844.345	2	32.77	1.0439-1.0666	1361.8	1	75542	1	1	575	588	C5:NEM:32.97;C8:Carbamidomethylation:32.97	PEAKS DB
P00533	R.GPDNC(+57.02)IQC(+57.02)AHYIDGP.H	Carbamidomethylation	Y	40.98	1715.7	15	-14.8	858.846	2	28.44	1.0530-1.0756	68694	1	61066	1	1	575	589	C5:Carbamidomethylation:1000.00;C8:Carbamidomethylation:1000.00	PEAKS DB
P00533	R.GPDNC(+125.05)IQC(+57.02)AHYID.G	NEM; Carbamidomethylation	Y	40.56	1629.66	13	1	815.836	2	33.04	1.0421-1.0648	1444.1	1	76068	1	1	575	587	C5:NEM:92.25;C8:Carbamidomethylation:92.25	PEAKS DB
P00533	R.GPDNC(+125.05)IQC(+125.05)AHYIDG.P	NEM	Y	36.06	1754.7	14	-2	878.357	2	40.1	1.0874-1.1100	148.51	1	99582	1	1	575	588	C5:NEM:1000.00;C8:NEM:1000.00	PEAKS DB
P00533	R.GPDNCIQC(+57.02)AH.Y	Carbamidomethylation	Y	35.59	1113.43	10	2.1	557.725	2	11.2	0.8488-0.8715	1401.3	1	8766	1	1	575	584	C8:Carbamidomethylation:101.94	PEAKS DB
P00533	R.GPDNC(+57.02)IQC(+125.05)AHYIDG.P	Carbamidomethylation; NEM	Y	34.97	1686.68	14	3.3	844.348	2	32.48	1.0566-1.0792	317.16	1	74413	1	1	575	588	C5:Carbamidomethylation:32.69;C8:NEM:32.69	PEAKS DB
P00533	G.PDNC(+57.02)IQC(+57.02)AHYIDGPHC(+57.02)VK.T	Carbamidomethylation	Y	85.03	2182.93	18	3.4	728.655	3	20.48	0.9360-0.9587	23124	1	36245	2	2	576	593	C4:Carbamidomethylation:1000.00;C7:Carbamidomethylation:1000.00;C16:Carbamidomethylation:1000.00	PEAKS DB
P00533	G.PDNCIQC(+57.02)AHYIDGPHC(+57.02)VK.T	Carbamidomethylation	Y	42.84	2125.91	18	-14.5	709.635	3	20.5	0.9060-0.9287	0	1	36432	0	0	576	593	C7:Carbamidomethylation:32.97;C16:Carbamidomethylation:53.09	PEAKS DB
P00533	P.DNC(+57.02)IQC(+57.02)AHYIDGPHC(+57.02)VK.T	Carbamidomethylation	Y	84.24	2085.88	17	-0.9	1043.95	2	20.48	1.1697-1.1922	55469	1	36206	6	6	577	593	C3:Carbamidomethylation:1000.00;C6:Carbamidomethylation:1000.00;C15:Carbamidomethylation:1000.00	PEAKS DB
P00533	P.DNC(+125.05)IQC(+125.05)AHYIDGPHC(+57.02)VK.T	NEM; Carbamidomethylation	Y	43.73	2221.93	17	6.9	556.495	4	20.49	0.8196-0.8424	44683	1	36181	4	4	577	593	C3:NEM:85.25;C6:NEM:106.84;C15:Carbamidomethylation:106.84	PEAKS DB
P00533	D.NC(+57.02)IQC(+57.02)AHYIDGPHC(+57.02)VK.T	Carbamidomethylation	Y	84.76	1970.86	16	-3.6	986.431	2	20.48	1.1832-1.2058	22559	1	36229	3	3	578	593	C2:Carbamidomethylation:1000.00;C5:Carbamidomethylation:1000.00;C14:Carbamidomethylation:1000.00	PEAKS DB
P00533	D.NC(+125.05)IQCAHYIDGPHC(+57.02)VK.T	NEM; Carbamidomethylation	Y	33.04	1981.86	16	-11	661.62	3	20.48	0.9006-0.9233	419.9	1	36392	1	1	578	593	C2:NEM:0.00;C14:Carbamidomethylation:77.76	PEAKS DB
P00533	N.C(+57.02)IQC(+57.02)AHYIDGPHC(+57.02)VK.T	Carbamidomethylation	Y	80.5	1856.81	15	-5.5	929.408	2	20.48	1.1570-1.1796	33072	1	36218	2	2	579	593	C1:Carbamidomethylation:1000.00;C4:Carbamidomethylation:1000.00;C13:Carbamidomethylation:1000.00	PEAKS DB
P00533	C.IQC(+57.02)AHYIDGPHC(+57.02)VK.T	Carbamidomethylation	Y	85.02	1696.78	14	-3.9	849.395	2	20.48	1.1245-1.1471	45705	1	36207	2	2	580	593	C3:Carbamidomethylation:1000.00;C12:Carbamidomethylation:1000.00	PEAKS DB
P00533	I.QC(+57.02)AHYIDGPHC(+57.02)VK.T	Carbamidomethylation	Y	71.08	1583.7	13	-4.7	792.852	2	20.46	1.0575-1.0802	20183	1	36208	2	2	581	593	C2:Carbamidomethylation:1000.00;C11:Carbamidomethylation:1000.00	PEAKS DB
P00533	Q.C(+57.02)AHYIDGPHC(+57.02)VK.T	Carbamidomethylation	Y	83.84	1455.64	12	0.6	486.221	3	20.48	0.7969-0.8196	30975	1	36225	2	2	582	593	C1:Carbamidomethylation:1000.00;C10:Carbamidomethylation:1000.00	PEAKS DB
P00533	Q.C(+125.05)AHYIDGPHC(+57.02)VK.T	NEM; Carbamidomethylation	Y	44.53	1523.66	12	-2.6	762.838	2	21.35	1.0231-1.0457	2693.1	1	39128	1	1	582	593	C1:NEM:62.82;C10:Carbamidomethylation:62.82	PEAKS DB
P00533	C.AHYIDGPHC(+57.02)VK.T	Carbamidomethylation	Y	76.88	1295.61	11	1.2	648.812	2	20.48	0.9723-0.9950	9379.7	1	36222	3	3	583	593	C9:Carbamidomethylation:1000.00	PEAKS DB
P00533	A.HYIDGPHC(+57.02)VK.T	Carbamidomethylation	Y	76.97	1224.57	10	1.7	613.294	2	20.48	0.9278-0.9505	11931	1	36200	4	4	584	593	C8:Carbamidomethylation:1000.00	PEAKS DB
P00533	H.YIDGPHC(+57.02)VK.T	Carbamidomethylation	Y	51.72	1087.51	9	-1	544.763	2	10.87	0.8742-0.8970	86002	1	7716	6	6	585	593	C7:Carbamidomethylation:1000.00	PEAKS DB
P00533	H.YIDGPHC(+125.05)VK.T	NEM	Y	42.12	1155.54	9	2.5	578.778	2	18.02	0.9115-0.9342	8147.6	1	28862	2	2	585	593	C7:NEM:1000.00	PEAKS DB
P00533	Y.IDGPHC(+57.02)VK.T	Carbamidomethylation	Y	39.35	924.449	8	-2.2	463.231	2	9.28	0.8023-0.8251	211.38	1	2700	1	1	586	593	C6:Carbamidomethylation:1000.00	PEAKS DB
P00533	V.KTC(+57.02)PAGVM(+15.99)GENNTLVWK.Y	Carbamidomethylation; Oxidation (M)	Y	50.39	1919.92	17	-3	640.98	3	23.71	0.8169-0.8397	69.849	1	46122	1	1	593	609	C3:Carbamidomethylation:1000.00;M8:Oxidation (M):1000.00	PEAKS DB
P00533	V.KTC(+57.02)PAGVMGENNTLVWK.Y	Carbamidomethylation	Y	48.99	1903.93	17	-6.2	635.646	3	29.7	0.8087-0.8315	140.51	1	65708	1	1	593	609	C3:Carbamidomethylation:1000.00	PEAKS DB
P00533	K.TC(+57.02)PAGVMGENNTLVWK.Y	Carbamidomethylation	Y	97.12	1775.83	16	-2.6	888.922	2	36.73	1.0892-1.1118	307430	1	88187	6	6	594	609	C2:Carbamidomethylation:1000.00	PEAKS DB
P00533	K.TC(+57.02)PAGVM(+15.99)GENNTLVWK.Y	Carbamidomethylation; Oxidation (M)	Y	96.62	1791.83	16	-5.3	896.917	2	30.08	1.0901-1.1127	304240	1	66628	6	6	594	609	C2:Carbamidomethylation:1000.00;M7:Oxidation (M):1000.00	PEAKS DB
P00533	K.TC(+125.05)PAGVM(+15.99)GENNTLVWK.Y	NEM; Oxidation (M)	Y	92.68	1859.85	16	-0.6	930.934	2	35.95	1.1028-1.1254	62411	1	85627	3	3	594	609	C2:NEM:1000.00;M7:Oxidation (M):1000.00	PEAKS DB
P00533	K.TC(+125.05)PAGVMGENNTLVWK.Y	NEM	Y	89.71	1843.86	16	0.7	922.938	2	43.02	1.0973-1.1200	66808	1	108931	2	2	594	609	C2:NEM:1000.00	PEAKS DB
P00533	C.PAGVMGENNTLVWK.Y		Y	71	1514.76	14	0.1	758.385	2	35.12	1.0050-1.0276	4132	1	83153	1	1	596	609		PEAKS DB
P00533	C.PAGVM(+15.99)GENNTLVWK.Y	Oxidation (M)	Y	61.95	1530.75	14	2.9	766.385	2	28.82	1.0068-1.0294	5497.1	1	62832	2	2	596	609	M5:Oxidation (M):1000.00	PEAKS DB
P00533	P.AGVM(+15.99)GENNTLVWK.Y	Oxidation (M)	Y	43.45	1433.7	13	-1.3	717.855	2	27.75	0.9769-0.9995	767.4	1	59608	1	1	597	609	M4:Oxidation (M):1000.00	PEAKS DB
P00533	A.GVM(+15.99)GENNTLVWK.Y	Oxidation (M)	Y	59.81	1362.66	12	-0.1	682.337	2	26.79	0.9433-0.9660	4472.2	1	56151	1	1	598	609	M3:Oxidation (M):1000.00	PEAKS DB
P00533	A.GVMGENNTLVWK.Y		Y	51.77	1346.67	12	5.4	674.344	2	33.53	0.9478-0.9705	3765	1	77957	1	1	598	609		PEAKS DB
P00533	G.VM(+15.99)GENNTLVWK.Y	Oxidation (M)	Y	48	1305.64	11	0.1	653.827	2	25.41	0.9333-0.9560	4334.5	1	51225	1	1	599	609	M2:Oxidation (M):1000.00	PEAKS DB
P00533	M.GENNTLVWK.Y		Y	44.18	1059.53	9	0.6	530.775	2	23.31	0.8369-0.8597	4696.7	1	44895	1	1	601	609		PEAKS DB
P00533	G.ENNTLVWK.Y		Y	48.61	1002.51	8	3.8	502.266	2	23.7	0.8315-0.8542	5054.9	1	46033	1	1	602	609		PEAKS DB
P00533	K.YADAGHVC(+57.02)HL.C	Carbamidomethylation	Y	70.25	1141.5	10	3.8	571.758	2	13.95	0.8770-0.8997	26472	1	16720	2	2	610	619	C8:Carbamidomethylation:1000.00	PEAKS DB
P00533	K.YADAGHVC(+57.02)HLC(+57.02)HPN.C	Carbamidomethylation	Y	69	1649.68	14	0.9	550.902	3	11.65	0.8278-0.8506	15197	1	9965	3	3	610	623	C8:Carbamidomethylation:1000.00;C11:Carbamidomethylation:1000.00	PEAKS DB
P00533	K.YADAGHVC(+57.02)HLC(+57.02)H.P	Carbamidomethylation	Y	67.66	1438.59	12	-0.7	720.3	2	10.79	1.0204-1.0430	1799	1	7507	1	1	610	621	C8:Carbamidomethylation:1000.00;C11:Carbamidomethylation:1000.00	PEAKS DB
P00533	K.YADAGHVC(+57.02)HLC(+57.02).H	Carbamidomethylation	Y	65.6	1301.53	11	-2.1	651.77	2	14.33	0.9333-0.9560	4045.9	1	17898	1	1	610	620	C8:Carbamidomethylation:1000.00;C11:Carbamidomethylation:1000.00	PEAKS DB
P00533	K.YADAGHVC(+125.05)H.L	NEM	Y	59.2	1096.44	9	0.6	549.227	2	12.83	0.8833-0.9060	4597.5	1	13605	3	3	610	618	C8:NEM:1000.00	PEAKS DB
P00533	K.YADAGHVC(+57.02)H.L	Carbamidomethylation	Y	54.04	1028.41	9	-1	515.213	2	8.86	0.8415-0.8642	441.12	1	1497	1	1	610	618	C8:Carbamidomethylation:1000.00	PEAKS DB
P00533	K.YADAGHVC(+125.05)HLC(+57.02)HPN.C	NEM; Carbamidomethylation	Y	44.65	1717.71	14	-2.1	573.576	3	17.78	0.7960-0.8187	333.33	1	28233	1	1	610	623	C8:NEM:37.54;C11:Carbamidomethylation:37.54	PEAKS DB
P00533	K.YADAGHVC(+57.02).H	Carbamidomethylation	Y	36.09	891.355	8	1.1	446.685	2	10.31	0.7832-0.8060	1067.6	1	5837	1	1	610	617	C8:Carbamidomethylation:1000.00	PEAKS DB
P00533	N.C(+57.02)TYGC(+57.02)TGPGLEGC(+57.02)PTNGPK.I	Carbamidomethylation	Y	60.05	2024.84	19	-5.6	1013.42	2	21.77	1.1136-1.1362	0	1	40444	0	0	624	642	C1:Carbamidomethylation:1000.00;C5:Carbamidomethylation:1000.00;C13:Carbamidomethylation:1000.00	PEAKS DB
P00533	N.C(+125.05)TYGC(+57.02)TGPGLEGC(+57.02)PTNGPK.I	NEM; Carbamidomethylation	Y	59.72	2092.87	19	-1.1	1047.44	2	34.16	1.1525-1.1751	0	1	80114	0	0	624	642	C1:NEM:22.37;C5:Carbamidomethylation:22.37;C13:Carbamidomethylation:73.35	PEAKS DB
P00533	C.TYGC(+57.02)TGPGLEGC(+57.02)PTNGPK.I	Carbamidomethylation	Y	63.67	1864.81	18	-2	933.409	2	20.9	1.1028-1.1254	483.47	1	37546	1	1	625	642	C4:Carbamidomethylation:1000.00;C12:Carbamidomethylation:1000.00	PEAKS DB
P00533	T.YGC(+57.02)TGPGLEGC(+57.02)PTNGPK.I	Carbamidomethylation	Y	55.59	1763.76	17	1.7	882.889	2	19.95	1.0403-1.0630	308.04	1	34577	1	1	626	642	C3:Carbamidomethylation:1000.00;C11:Carbamidomethylation:1000.00	PEAKS DB
P00533	Y.GC(+57.02)TGPGLEGC(+57.02)PTNGPK.I	Carbamidomethylation	Y	68.93	1600.7	16	0	801.356	2	16.88	1.0149-1.0376	3770.6	1	25620	1	1	627	642	C2:Carbamidomethylation:1000.00;C10:Carbamidomethylation:1000.00	PEAKS DB
P00533	Y.GCTGPGLEGC(+57.02)PTNGPK.I	Carbamidomethylation	Y	49.25	1543.68	16	-0.7	772.845	2	16.73	0.9814-1.0041	1586	1	25070	1	1	627	642	C10:Carbamidomethylation:93.61	PEAKS DB
P00533	G.C(+125.05)TGPGLEGC(+57.02)PTNGPK.I	NEM; Carbamidomethylation	Y	58.48	1611.7	15	0.5	806.859	2	31.28	1.0059-1.0285	3021.9	1	70879	1	1	628	642	C1:NEM:118.18;C9:Carbamidomethylation:118.18	PEAKS DB
P00533	C.TGPGLEGC(+57.02)PTNGPK.I	Carbamidomethylation	Y	74.9	1383.65	14	2.5	692.832	2	16	0.9714-0.9941	10012	1	22973	2	2	629	642	C8:Carbamidomethylation:1000.00	PEAKS DB
P00533	C.TGPGLEGC(+125.05)PTNGPK.I	NEM	Y	42.06	1451.67	14	3	726.845	2	25.83	0.9923-1.0149	603.27	1	52897	1	1	629	642	C8:NEM:1000.00	PEAKS DB
P00533	T.GPGLEGC(+57.02)PTNGPK.I	Carbamidomethylation	Y	55.13	1282.6	13	2.3	642.308	2	14.79	0.9197-0.9424	2576.3	1	19108	1	1	630	642	C7:Carbamidomethylation:1000.00	PEAKS DB
P00533	G.PGLEGC(+57.02)PTNGPK.I	Carbamidomethylation	Y	72.37	1225.58	12	-2.2	613.794	2	14.1	0.9033-0.9260	10059	1	17287	1	1	631	642	C6:Carbamidomethylation:1000.00	PEAKS DB
P00533	G.PGLEGC(+125.05)PTNGPK.I	NEM	Y	37.13	1293.6	12	4.3	647.811	2	24.32	0.9124-0.9351	135.43	1	48216	1	1	631	642	C6:NEM:1000.00	PEAKS DB
P00533	P.GLEGC(+57.02)PTNGPK.I	Carbamidomethylation	Y	48.14	1128.52	11	-0.5	565.269	2	11.88	0.8533-0.8760	1769.3	1	10637	1	1	632	642	C5:Carbamidomethylation:1000.00	PEAKS DB
P00533	G.LEGC(+57.02)PTNGPK.I	Carbamidomethylation	Y	50.55	1071.5	10	-3.4	536.756	2	10.42	0.8506-0.8733	4519.5	1	6197	1	1	633	642	C4:Carbamidomethylation:1000.00	PEAKS DB
P00533	G.LEGC(+125.05)PTNGPK.I	NEM	Y	36.67	1139.53	10	1.6	570.772	2	19.66	0.8842-0.9069	412.34	1	33745	1	1	633	642	C4:NEM:1000.00	PEAKS DB
P00533	R.LLQERELVEPLTPSGEAPNQALLR.I		Y	73.05	2672.45	24	-1.5	891.822	3	42.18	0.9886-1.0113	1162.6	1	106145	1	1	682	705		PEAKS DB
P00533	Q.ERELVEPLTPSGEAPNQALLR.I		Y	61.97	2318.22	21	5.2	773.752	3	36.88	0.9215-0.9442	1424.8	1	88920	1	1	685	705		PEAKS DB
P00533	E.RELVEPLTPSGEAPNQALLR.I		Y	67.85	2189.18	20	0.6	730.735	3	35.61	0.8633-0.8860	5356.2	1	84562	4	4	686	705		PEAKS DB
P00533	R.ELVEPLTPSGEAPNQALLR.I		Y	94.06	2033.08	19	-0.4	1017.55	2	42.47	1.2067-1.2293	2061300	1	106397	34	34	687	705		PEAKS DB
P00533	R.ELVEPLTPSGEAPNQAL.L		Y	64.05	1763.89	17	0.7	882.955	2	45.83	1.0702-1.0928	5927.6	1	117768	1	1	687	703		PEAKS DB
P00533	R.ELVEPLTPSGEAPN.Q		Y	60.7	1451.71	14	3.9	726.867	2	37.76	0.9732-0.9959	33156	1	91804	2	2	687	700		PEAKS DB
P00533	R.ELVEPLTPSGEAPNQ.A		Y	57.41	1579.77	15	0.9	790.894	2	37.17	1.0249-1.0476	1935.1	1	90034	1	1	687	701		PEAKS DB
P00533	R.ELVEPLTPSGEA.P		Y	54.18	1240.62	12	2.3	621.318	2	37.83	0.9088-0.9315	11211	1	92093	1	1	687	698		PEAKS DB
P00533	R.ELVEPLTPSGEAPNQALL.R		Y	51.72	1876.98	18	4	939.5	2	52.92	1.1308-1.1534	305.68	1	131250	1	1	687	704		PEAKS DB
P00533	R.ELVEPLTPSGEAPNQA.L		Y	47.38	1650.81	16	-0.2	826.412	2	37.72	1.0457-1.0684	3438.8	1	91716	1	1	687	702		PEAKS DB
P00533	R.ELVEPLTPSGE.A		Y	32.86	1169.58	11	3.5	585.8	2	37.4	0.8833-0.9060	1908.5	1	90712	1	1	687	697		PEAKS DB
P00533	E.LVEPLTPSGEAPNQALLR.I		Y	72.07	1904.04	18	-0.9	953.025	2	39.52	1.1489-1.1715	21163	1	97818	2	2	688	705		PEAKS DB
P00533	L.VEPLTPSGEAPNQALLR.I		Y	81.83	1790.95	17	-0.2	896.484	2	42.17	1.1236-1.1462	53138	1	106123	2	2	689	705		PEAKS DB
P00533	V.EPLTPSGEAPNQALLR.I		Y	76.25	1691.88	16	-6.5	846.944	2	42.17	1.0747-1.0973	148420	1	105939	4	4	690	705		PEAKS DB
P00533	E.PLTPSGEAPNQALLR.I		Y	86.45	1562.84	15	-11.3	782.419	2	42.17	1.0466-1.0693	240130	1	106125	4	4	691	705		PEAKS DB
P00533	P.LTPSGEAPNQALLR.I		Y	68.84	1465.79	14	2.1	733.903	2	26.86	0.9968-1.0195	11326	1	56409	2	2	692	705		PEAKS DB
P00533	L.TPSGEAPNQALLR.I		Y	73.29	1352.7	13	-0.1	677.36	2	42.16	0.9941-1.0167	66236	1	105952	4	4	693	705		PEAKS DB
P00533	T.PSGEAPNQALLR.I		Y	75.24	1251.66	12	-4.1	626.833	2	42.15	0.9133-0.9360	42528	1	105942	4	4	694	705		PEAKS DB
P00533	P.SGEAPNQALLR.I		Y	62.49	1154.6	11	2.6	578.311	2	19.82	0.8706-0.8933	8206.3	1	34070	1	1	695	705		PEAKS DB
P00533	S.GEAPNQALLR.I		Y	52.08	1067.57	10	2.3	534.795	2	19.49	0.8506-0.8733	19110	1	33162	1	1	696	705		PEAKS DB
P00533	G.EAPNQALLR.I		Y	36.67	1010.55	9	-1.1	506.282	2	19.3	0.8124-0.8351	7472.2	1	32277	1	1	697	705		PEAKS DB
P00533	E.APNQALLR.I		Y	41.23	881.508	8	0.5	441.762	2	15.88	0.7814-0.8042	19583	1	22505	1	1	698	705		PEAKS DB
P00533	A.PNQALLR.I		Y	35.32	810.471	7	-2.7	406.242	2	13.97	0.7386-0.7614	8692.1	1	16750	1	1	699	705		PEAKS DB
P00533	L.RILKETEFK.K		Y	51.2	1162.67	9	10.9	388.568	3	31.32	0.7413-0.7641	2590.1	1	71055	1	1	705	713		PEAKS DB
P00533	L.RILKETEFKK.I		Y	46.83	1290.77	10	8.7	431.266	3	24.74	0.7522-0.7750	2300.3	1	49276	1	1	705	714		PEAKS DB
P00533	R.ILKETEFKK.I		Y	64.26	1134.66	9	-3.2	568.338	2	10.51	0.9133-0.9360	360880	1	6401	7	7	706	714		PEAKS DB
P00533	R.ILKETEFK.K		Y	62.11	1006.57	8	1	504.293	2	14.16	0.8815-0.9042	246650	1	17475	4	4	706	713		PEAKS DB
P00533	R.ILKETEFKKIK.V		Y	49.49	1375.84	11	2.5	688.931	2	12.23	1.0059-1.0285	1732.7	1	11710	2	2	706	716		PEAKS DB
P00533	I.LKETEFKK.I		Y	56.66	1021.58	8	-1.6	511.797	2	10.51	0.8515-0.8742	1577.2	1	6598	2	2	707	714		PEAKS DB
P00533	I.LKETEFK.K		Y	42.05	893.486	7	-5.4	447.748	2	14.21	0.7850-0.8078	188910	1	17547	3	3	707	713		PEAKS DB
P00533	L.KETEFKK.I		Y	41.31	908.497	7	-5.3	455.253	2	10.52	0.7805-0.8033	75172	1	6393	1	1	708	714		PEAKS DB
P00533	K.ETEFKKIKVLGSGAFGTVYK.G		Y	39.09	2201.21	20	6	734.748	3	31.85	0.9487-0.9714	519.29	1	72512	2	2	709	728		PEAKS DB
P00533	K.KIKVLGSGAFGTVYK.G		Y	95.37	1566.91	15	0.6	523.312	3	25.64	0.8187-0.8415	43505	1	52030	2	2	714	728		PEAKS DB
P00533	K.IKVLGSGAFGTVYK.G		Y	88.03	1438.82	14	-6.9	720.412	2	31.11	1.0448-1.0675	435080	1	70268	9	9	715	728		PEAKS DB
P00533	K.IKVLGSGAFGTVYKG.L		Y	43.39	1495.84	15	0.3	748.927	2	31.91	1.0267-1.0494	2380.9	1	72747	2	2	715	729		PEAKS DB
P00533	K.IKVLGSGAFGTVYKGLWIPEGEK.V		Y	42.34	2448.34	23	5.3	817.125	3	45.03	1.0620-1.0847	0	1	115548	0	0	715	737		PEAKS DB
P00533	I.KVLGSGAFGTVYK.G		N	80.08	1325.73	13	2.7	663.876	2	31.12	0.9796-1.0022	28859	1	70185	2	2	716	728		PEAKS DB
P00533	K.VLGSGAFGTVYKGLWIPEGEK.V		Y	79.19	2207.16	21	-2.8	736.726	3	46.98	0.9923-1.0149	5797.7	1	121066	4	4	717	737		PEAKS DB
P00533	K.VLGSGAFGTVYK.G		N	77.07	1197.64	12	-1.9	599.826	2	31.55	0.9251-0.9478	981710	1	69758	40	40	717	728		PEAKS DB
P00533	K.VLGSGAFGTVYKGLWIPEGEKVK.I		Y	70.22	2434.33	23	4.5	812.453	3	43.22	1.0657-1.0883	1233.6	1	109572	1	1	717	739		PEAKS DB
P00533	K.VLGSGAFGTVYKG.L		N	61.73	1254.66	13	3.9	628.34	2	31.79	0.9269-0.9496	24436	1	72299	2	2	717	729		PEAKS DB
P00533	K.VLGSGAFGTVYKGL.W		N	40.27	1367.74	14	-6.9	684.875	2	39.92	0.9769-0.9995	0	1	99223	0	0	717	730		PEAKS DB
P00533	V.LGSGAFGTVYK.G		N	61.48	1098.57	11	-3.7	550.291	2	30.93	0.8615-0.8842	152380	1	69144	3	3	718	728		PEAKS DB
P00533	L.GSGAFGTVYK.G		N	60.71	985.487	10	-1	493.75	2	19.74	0.8087-0.8315	38803	1	33898	2	2	719	728		PEAKS DB
P00533	L.GSGAFGTVYKGLWIPEGEK.V		Y	41.78	1995.01	19	-2.6	998.51	2	47.02	1.2356-1.2581	0	1	121273	0	0	719	737		PEAKS DB
P00533	G.SGAFGTVYK.G		N	47.91	928.465	9	-2.5	465.239	2	19.3	0.7905-0.8133	23856	1	32560	2	2	720	728		PEAKS DB
P00533	S.GAFGTVYK.G		N	36.29	841.433	8	1.2	421.724	2	19.15	0.7632-0.7860	7123.3	1	32062	1	1	721	728		PEAKS DB
P00533	G.AFGTVYK.G		N	34.8	784.412	7	-2	393.212	2	16.97	0.7285-0.7513	14367	1	25821	1	1	722	728		PEAKS DB
P00533	K.GLWIPEGEKVKIPVAIK.E		Y	68.37	1876.12	17	2	626.381	3	41.24	0.9496-0.9723	166030	1	103025	3	3	729	745		PEAKS DB
P00533	K.GLWIPEGEKVK.I		Y	63.93	1254.7	11	-1.5	628.355	2	27.72	0.9406-0.9632	827780	1	58591	3	3	729	739		PEAKS DB
P00533	K.GLWIPEGEKVKIPVAIKELR.E		Y	53.22	2274.35	20	9.2	569.599	4	41.59	0.8924-0.9151	0	1	104381	0	0	729	748		PEAKS DB
P00533	K.GLWIPEGEK.V		Y	47.07	1027.53	9	-1.1	514.774	2	32.03	0.8260-0.8488	683430	1	71572	4	4	729	737		PEAKS DB
P00533	G.LWIPEGEKVK.I		Y	41.62	1197.68	10	1.4	599.846	2	27.44	0.9142-0.9369	8216.3	1	58339	3	3	730	739		PEAKS DB
P00533	G.LWIPEGEK.V		Y	38.31	970.512	8	0.2	486.264	2	29.28	0.8087-0.8315	9822.1	1	64175	1	1	730	737		PEAKS DB
P00533	L.WIPEGEKVK.I		Y	35.86	1084.59	9	-0.1	543.303	2	27.46	0.8942-0.9169	101210	1	58306	1	1	731	739		PEAKS DB
P00533	I.PEGEKVKIPVAIK.E		Y	59.42	1406.85	13	2.1	704.433	2	41.21	0.9977-1.0204	1375.9	1	103205	2	2	733	745		PEAKS DB
P00533	I.PEGEKVK.I		Y	38.31	785.428	7	-2.2	393.721	2	27.44	0.7267-0.7495	36990	1	58263	1	1	733	739		PEAKS DB
P00533	G.EKVKIPVAIK.E		Y	48.47	1123.73	10	3.2	562.875	2	20.03	0.9015-0.9242	3053	1	34795	2	2	736	745		PEAKS DB
P00533	K.VKIPVAIKELR.E		Y	65.38	1264.82	11	0	422.615	3	26.57	0.8105-0.8333	7853.2	1	55337	1	1	738	748		PEAKS DB
P00533	K.VKIPVAIK.E		N	50.87	866.595	8	8.4	434.308	2	22.68	0.7732-0.7960	181050	1	43140	1	1	738	745		PEAKS DB
P00533	K.IPVAIKELR.E		Y	58.33	1037.66	9	2.3	519.838	2	24.07	0.8833-0.9060	37962	1	47394	2	2	740	748		PEAKS DB
P00533	K.IPVAIKELREATSPK.A		Y	50.57	1650.97	15	2.6	551.331	3	27.2	0.8351-0.8579	1512.2	1	57393	1	1	740	754		PEAKS DB
P00533	K.ANKEILDEAYVMASVDNPHVC(+57.02)R.L	Carbamidomethylation	Y	107.11	2530.19	22	-8	844.399	3	37.03	1.0702-1.0928	6520.3	1	89644	3	3	755	776	C21:Carbamidomethylation:1000.00	PEAKS DB
P00533	K.ANKEILDEAYVM(+15.99)ASVDNPHVC(+57.02)R.L	Oxidation (M); Carbamidomethylation	Y	93.34	2546.19	22	-1.1	849.736	3	30.75	1.0421-1.0648	55418	1	68889	5	5	755	776	M12:Oxidation (M):1000.00;C21:Carbamidomethylation:1000.00	PEAKS DB
P00533	K.ANKEILDEAYVM(+15.99)ASVDNPHVC(+125.05)R.L	Oxidation (M); NEM	Y	89.41	2614.22	22	-1.3	872.411	3	35.35	1.0267-1.0494	18333	1	83948	4	4	755	776	M12:Oxidation (M):1000.00;C21:NEM:1000.00	PEAKS DB
P00533	K.ANKEILDEAYVMASVDNPHVC(+125.05)R.L	NEM	Y	81.9	2598.22	22	1.6	650.563	4	41.46	0.9069-0.9297	9217.3	1	103687	2	2	755	776	C21:NEM:1000.00	PEAKS DB
P00533	K.ANKEILDEAYVMASVDNPH.V		Y	61.99	2114.99	19	2.4	706.007	3	39.67	0.9415-0.9642	2233.4	1	98325	2	2	755	773		PEAKS DB
P00533	K.ANKEILDEAYVM(+15.99).A	Oxidation (M)	N	61.39	1410.67	12	0.5	706.343	2	29.18	0.9805-1.0032	3914	1	64092	1	1	755	766	M12:Oxidation (M):1000.00	PEAKS DB
P00533	K.ANKEILDEAYVM(+15.99)A.S	Oxidation (M)	N	57.33	1481.71	13	1.5	741.862	2	31.71	0.9923-1.0149	8345.2	1	71971	1	1	755	767	M12:Oxidation (M):1000.00	PEAKS DB
P00533	K.ANKEILDEAYVMASVDN.P		Y	56.92	1880.88	17	2.1	941.451	2	42.74	1.1109-1.1335	894.7	1	108037	1	1	755	771		PEAKS DB
P00533	K.ANKEILDEAYVM(+15.99)ASVDNPH.V	Oxidation (M)	Y	52.54	2130.99	19	0	711.337	3	32.04	0.9006-0.9233	2788.2	1	73209	1	1	755	773	M12:Oxidation (M):1000.00	PEAKS DB
P00533	K.ANKEILDEAYVMA.S		N	47.62	1465.71	13	1.3	733.864	2	37.72	1.0059-1.0285	7298.7	1	91823	1	1	755	767		PEAKS DB
P00533	K.ANKEILDEAYVM(+15.99)ASVD.N	Oxidation (M)	Y	39.41	1782.83	16	0.1	892.425	2	35.78	1.0874-1.1100	394.94	1	85092	1	1	755	770	M12:Oxidation (M):1000.00	PEAKS DB
P00533	K.EILDEAYVM(+15.99)ASVDNPHVC(+125.05)R.L	Oxidation (M); NEM	Y	97.03	2301.04	19	0.9	768.021	3	40.4	1.0222-1.0448	149980	1	100532	7	7	758	776	M9:Oxidation (M):1000.00;C18:NEM:1000.00	PEAKS DB
P00533	K.EILDEAYVMASVDNPHVC(+57.02)R.L	Carbamidomethylation	Y	96.01	2217.02	19	-1	740.013	3	42.32	1.0022-1.0249	133490	1	106654	5	5	758	776	C18:Carbamidomethylation:1000.00	PEAKS DB
P00533	K.EILDEAYVM(+15.99)ASVDNPHVC(+57.02)R.L	Oxidation (M); Carbamidomethylation	Y	93.98	2233.01	19	2	745.347	3	35.45	0.9905-1.0131	142660	1	84128	7	7	758	776	M9:Oxidation (M):1000.00;C18:Carbamidomethylation:1000.00	PEAKS DB
P00533	K.EILDEAYVMASVDNPHVC(+125.05)R.L	NEM	Y	93.96	2285.05	19	0.1	762.689	3	46.81	1.0240-1.0466	152250	1	120352	5	5	758	776	C18:NEM:1000.00	PEAKS DB
P00533	K.EILDEAYVMASVDNPH.V		Y	73.72	1801.82	16	-1.8	901.915	2	46.55	1.0856-1.1082	3555.7	1	119624	2	2	758	773		PEAKS DB
P00533	K.EILDEAYVM(+15.99)ASVDNPH.V	Oxidation (M)	Y	72.42	1817.81	16	-3.1	909.912	2	38.36	1.1706-1.1931	1156.7	1	93939	1	1	758	773	M9:Oxidation (M):1000.00	PEAKS DB
P00533	K.EILDEAYVM(+15.99)ASVDN.P	Oxidation (M)	Y	37.28	1583.7	14	-1	792.858	2	42.78	1.0267-1.0494	1194	1	108143	1	1	758	771	M9:Oxidation (M):1000.00	PEAKS DB
P00533	K.EILDEAYVMASVDN.P		Y	35.6	1567.71	14	3.2	784.864	2	51.46	1.0177-1.0403	240.94	1	129565	1	1	758	771		PEAKS DB
P00533	I.LDEAYVM(+15.99)ASVDNPHVC(+125.05)R.L	Oxidation (M); NEM	Y	36.53	2058.91	17	-3.4	1030.46	2	40.48	1.2401-1.2626	0	1	100896	0	0	760	776	M7:Oxidation (M):1000.00;C16:NEM:1000.00	PEAKS DB
P00533	L.DEAYVM(+15.99)ASVDNPHVC(+57.02)R.L	Oxidation (M); Carbamidomethylation	Y	52.69	1877.8	16	1.8	626.943	3	22.21	0.8897-0.9124	104.95	1	41684	1	1	761	776	M6:Oxidation (M):1000.00;C15:Carbamidomethylation:1000.00	PEAKS DB
P00533	L.DEAYVM(+15.99)ASVDNPHVC(+125.05)R.L	Oxidation (M); NEM	Y	46.05	1945.83	16	-2.5	973.92	2	40.48	1.1715-1.1941	0	1	100897	0	0	761	776	M6:Oxidation (M):1000.00;C15:NEM:1000.00	PEAKS DB
P00533	D.EAYVM(+15.99)ASVDNPHVC(+125.05)R.L	Oxidation (M); NEM	Y	66.99	1830.8	15	1.4	916.41	2	40.5	1.1308-1.1534	162.83	1	100898	1	1	762	776	M5:Oxidation (M):1000.00;C14:NEM:1000.00	PEAKS DB
P00533	D.EAYVMASVDNPHVC(+57.02)R.L	Carbamidomethylation	Y	66.43	1746.78	15	1.7	874.4	2	24.19	1.1254-1.1480	0	1	47745	0	0	762	776	C14:Carbamidomethylation:1000.00	PEAKS DB
P00533	D.EAYVM(+15.99)ASVDNPHVC(+57.02)R.L	Oxidation (M); Carbamidomethylation	Y	40.68	1762.78	15	4.1	882.399	2	19.39	1.1082-1.1308	0	1	32928	0	0	762	776	M5:Oxidation (M):1000.00;C14:Carbamidomethylation:1000.00	PEAKS DB
P00533	D.EAYVMASVDNPHVC(+125.05)R.L	NEM	Y	40.33	1814.81	15	0.3	908.412	2	30.51	1.1371-1.1597	0	1	68313	0	0	762	776	C14:NEM:1000.00	PEAKS DB
P00533	E.AYVM(+15.99)ASVDNPHVC(+125.05)R.L	Oxidation (M); NEM	Y	60.07	1701.76	14	-0.5	851.887	2	40.52	1.0820-1.1046	654.57	1	100918	1	1	763	776	M4:Oxidation (M):1000.00;C13:NEM:1000.00	PEAKS DB
P00533	E.AYVM(+15.99)ASVDNPHVC(+57.02)R.L	Oxidation (M); Carbamidomethylation	Y	40.32	1633.73	14	-7.9	817.868	2	17.69	1.0666-1.0892	0	1	28036	0	0	763	776	M4:Oxidation (M):1000.00;C13:Carbamidomethylation:1000.00	PEAKS DB
P00533	A.YVM(+15.99)ASVDNPHVC(+125.05)R.L	Oxidation (M); NEM	Y	69.46	1630.72	13	-10	816.361	2	40.46	1.0611-1.0838	538.69	1	100878	1	1	764	776	M3:Oxidation (M):1000.00;C12:NEM:1000.00	PEAKS DB
P00533	A.YVM(+15.99)ASVDNPHVC(+57.02)R.L	Oxidation (M); Carbamidomethylation	Y	50.79	1562.7	13	-9.9	521.901	3	30.71	0.8233-0.8460	0	1	68975	0	0	764	776	M3:Oxidation (M):1000.00;C12:Carbamidomethylation:1000.00	PEAKS DB
P00533	Y.VM(+15.99)ASVDNPHVC(+57.02)R.L	Oxidation (M); Carbamidomethylation	Y	57.54	1399.63	12	0.1	700.824	2	30.75	0.9896-1.0122	2092.7	1	69000	2	2	765	776	M2:Oxidation (M):1000.00;C11:Carbamidomethylation:1000.00	PEAKS DB
P00533	Y.VMASVDNPHVC(+125.05)R.L	NEM	Y	54.37	1451.66	12	1.2	726.841	2	21.16	1.0122-1.0349	3934.8	1	38303	2	2	765	776	C11:NEM:1000.00	PEAKS DB
P00533	Y.VMASVDNPHVC(+57.02)R.L	Carbamidomethylation	Y	53.58	1383.64	12	-2.9	462.219	3	14.73	0.7860-0.8087	1041.8	1	18963	1	1	765	776	C11:Carbamidomethylation:1000.00	PEAKS DB
P00533	Y.VM(+15.99)ASVDNPHVC(+125.05)R.L	Oxidation (M); NEM	Y	47.14	1467.66	12	-0.3	490.227	3	17.94	0.7996-0.8224	1544.7	1	28610	1	1	765	776	M2:Oxidation (M):1000.00;C11:NEM:1000.00	PEAKS DB
P00533	M.ASVDNPHVC(+57.02)R.L	Carbamidomethylation	Y	62.8	1153.53	10	-0.7	577.772	2	9.5	0.8742-0.8970	8034	1	3378	3	3	767	776	C9:Carbamidomethylation:1000.00	PEAKS DB
P00533	M.ASVDNPHVC(+125.05)R.L	NEM	Y	49.28	1221.56	10	-3.2	408.191	3	14.09	0.7413-0.7641	8157.3	1	17352	2	2	767	776	C9:NEM:1000.00	PEAKS DB
P00533	A.SVDNPHVC(+57.02)R.L	Carbamidomethylation	Y	54.72	1082.49	9	-2.7	542.252	2	9.11	0.8442-0.8670	468.33	1	2277	1	1	768	776	C8:Carbamidomethylation:1000.00	PEAKS DB
P00533	A.SVDNPHVC(+125.05)R.L	NEM	Y	45.86	1150.52	9	-2.4	576.265	2	14.16	0.9060-0.9287	9317.2	1	17441	3	3	768	776	C8:NEM:1000.00	PEAKS DB
P00533	S.VDNPHVC(+57.02)R.L	Carbamidomethylation	Y	51.74	995.461	8	3.5	498.739	2	9.5	0.8324-0.8551	623.16	1	3460	1	1	769	776	C7:Carbamidomethylation:1000.00	PEAKS DB
P00533	S.VDNPHVC(+125.05)R.L	NEM	Y	33.08	1063.49	8	-2.2	532.75	2	12.36	0.8806-0.9033	293.57	1	12253	1	1	769	776	C7:NEM:1000.00	PEAKS DB
P00533	V.DNPHVC(+125.05)R.L	NEM	Y	32.66	964.418	7	1.7	483.217	2	14.16	0.8142-0.8369	707.18	1	17568	1	1	770	776	C6:NEM:1000.00	PEAKS DB
P00533	R.LLGIC(+125.05)LTSTVQLITQLMPFGC(+125.05)LLDYVR.E	NEM	Y	58.93	3259.71	27	0	1087.58	3	66.64	1.1010-1.1236	0	1	143547	0	0	777	803	C5:NEM:1000.00;C21:NEM:1000.00	PEAKS DB
P00533	M.PFGC(+125.05)LLDYVR.E	NEM	Y	47.24	1306.64	10	6.9	654.331	2	53.78	0.9551-0.9778	0	1	132431	0	0	794	803	C4:NEM:1000.00	PEAKS DB
P00533	M.PFGC(+57.02)LLDYVR.E	Carbamidomethylation	Y	47.11	1238.61	10	-0.3	620.313	2	46.51	0.9387-0.9614	1055.5	1	119421	1	1	794	803	C4:Carbamidomethylation:1000.00	PEAKS DB
P00533	F.GC(+125.05)LLDYVR.E	NEM	Y	42.63	1062.52	8	-1.6	532.265	2	45.4	0.8742-0.8970	4048.8	1	116727	2	2	796	803	C2:NEM:1000.00	PEAKS DB
P00533	F.GC(+57.02)LLDYVR.E	Carbamidomethylation	Y	41.36	994.491	8	2.7	498.254	2	35.11	0.8388-0.8615	18613	1	83095	1	1	796	803	C2:Carbamidomethylation:1000.00	PEAKS DB
P00533	R.EHKDNIGSQYLLN.W		Y	49.44	1529.75	13	-1	765.88	2	24.56	1.0041-1.0267	16696	1	48725	2	2	804	816		PEAKS DB
P00533	K.DNIGSQYLLNWC(+125.05)VQIAK.G	NEM	Y	83.64	2089.03	17	-0.5	1045.52	2	61.66	1.1814-1.2040	32502	1	138805	3	3	807	823	C12:NEM:1000.00	PEAKS DB
P00533	K.DNIGSQYLLNWC(+57.02)VQIAK.G	Carbamidomethylation	Y	49.87	2021	17	-0.3	1011.51	2	54.89	1.1426-1.1652	118.66	1	133582	1	1	807	823	C12:Carbamidomethylation:1000.00	PEAKS DB
P00533	A.KGMNYLEDR.R		Y	41.56	1124.53	9	-12.8	563.264	2	28.54	0.8788-0.9015	233	1	62082	1	1	823	831		PEAKS DB
P00533	K.GMNYLEDRR.L		Y	66.85	1152.53	9	0.3	577.275	2	15.05	0.8824-0.9051	619120	1	19549	8	8	824	832		PEAKS DB
P00533	K.GM(+15.99)NYLEDRR.L	Oxidation (M)	Y	65.69	1168.53	9	-4.4	585.269	2	11.2	0.8933-0.9160	540090	1	8420	5	5	824	832	M2:Oxidation (M):1000.00	PEAKS DB
P00533	K.GM(+15.99)NYLEDR.R	Oxidation (M)	Y	60.22	1012.43	8	-0.1	507.221	2	15.4	0.8415-0.8642	251930	1	20598	9	9	824	831	M2:Oxidation (M):1000.00	PEAKS DB
P00533	K.GMNYLEDR.R		Y	56.94	996.433	8	-0.6	499.224	2	20.99	0.8315-0.8542	201830	1	37310	8	8	824	831		PEAKS DB
P00533	G.MNYLEDRR.L		Y	51.58	1095.51	8	3.3	548.766	2	15.03	0.8688-0.8915	11726	1	19756	1	1	825	832		PEAKS DB
P00533	G.M(+15.99)NYLEDR.R	Oxidation (M)	Y	36.7	955.407	7	3.2	478.712	2	15.33	0.8078-0.8306	10082	1	20739	1	1	825	831	M1:Oxidation (M):1000.00	PEAKS DB
P00533	G.MNYLEDR.R		Y	35.75	939.412	7	2.3	470.714	2	20.59	0.7951-0.8178	7413.7	1	36587	1	1	825	831		PEAKS DB
P00533	M.NYLEDRR.L		Y	40.79	964.473	7	-2.2	483.243	2	14.99	0.8297-0.8524	210840	1	19757	3	3	826	832		PEAKS DB
P00533	R.LVHRDLAAR.N		N	47.94	1049.61	9	-1.5	525.811	2	9.22	0.8660-0.8888	7237.5	1	2562	3	3	833	841		PEAKS DB
P00533	R.DLAARNVLVK.T		N	49.87	1097.66	10	-0.2	549.835	2	21.04	0.8742-0.8970	1994.3	1	37983	2	2	837	846		PEAKS DB
P00533	R.NVLVKTPQHVK.I		Y	74.66	1261.75	11	0	631.883	2	10.64	0.9596-0.9823	2440.4	1	7062	1	1	842	852		PEAKS DB
P00533	R.NVLVKTPQHVKITDFGLAK.L		Y	61.76	2107.22	19	-3.4	703.41	3	30.66	0.9759-0.9986	2332	1	68630	1	1	842	860		PEAKS DB
P00533	V.LVKTPQHVK.I		Y	45.32	1048.64	9	-1.7	525.326	2	10.61	0.9015-0.9242	0	1	6922	0	0	844	852		PEAKS DB
P00533	K.TPQHVKITDFGLAK.L		Y	83.99	1553.86	14	0.8	777.936	2	24.46	1.0883-1.1109	23248	1	48411	3	3	847	860		PEAKS DB
P00533	H.VKITDFGLAK.L		Y	42.64	1090.64	10	1.7	546.327	2	29.5	0.8842-0.9069	2363.4	1	65000	1	1	851	860		PEAKS DB
P00533	V.KITDFGLAK.L		Y	55.5	991.57	9	0.2	496.792	2	22.37	0.8360-0.8588	5543.3	1	42142	2	2	852	860		PEAKS DB
P00533	K.ITDFGLAKLLGAEEK.E		Y	70.29	1603.88	15	5.5	802.953	2	47.96	1.1046-1.1272	793.08	1	123920	1	1	853	867		PEAKS DB
P00533	K.ITDFGLAK.L		Y	51.77	863.475	8	-2.5	432.744	2	28.13	0.7714-0.7942	619560	1	62695	15	15	853	860		PEAKS DB
P00533	I.TDFGLAK.L		Y	38.81	750.391	7	-2.7	376.202	2	26.23	0.7231-0.7459	15087	1	54577	1	1	854	860		PEAKS DB
P00533	L.AKLLGAEEK.E		Y	34.86	957.549	9	2.4	479.783	2	10.39	0.8460-0.8688	0	1	6233	0	0	859	867		PEAKS DB
P00533	A.KLLGAEEK.E		Y	40.29	886.512	8	0.7	444.264	2	9.51	0.8160-0.8388	1885	1	3424	1	1	860	867		PEAKS DB
P00533	K.LLGAEEKEYHAEGGKVPIK.W		Y	95.89	2067.1	19	1.6	690.042	3	19.16	0.9524-0.9750	294770	1	32013	8	8	861	879		PEAKS DB
P00533	K.LLGAEEKEYHAEGGK.V		Y	90.04	1629.8	15	-1.2	815.906	2	12.84	1.0838-1.1064	435440	1	13592	8	8	861	875		PEAKS DB
P00533	K.LLGAEEKEYHAEGG.K		Y	77.81	1501.7	14	0.9	751.86	2	16.43	1.0222-1.0448	26406	1	24296	3	3	861	874		PEAKS DB
P00533	K.LLGAEEKEYHAEG.G		Y	74.39	1444.68	13	2.3	723.351	2	16.32	1.0131-1.0358	40113	1	23877	2	2	861	873		PEAKS DB
P00533	K.LLGAEEKEYHAE.G		Y	67.67	1387.66	12	2.7	694.84	2	16.29	0.9896-1.0122	16522	1	23827	2	2	861	872		PEAKS DB
P00533	K.LLGAEEKEYHAEGGKV.P		Y	67.3	1728.87	16	-0.8	865.441	2	16.6	1.1118-1.1344	2114.9	1	24800	1	1	861	876		PEAKS DB
P00533	K.LLGAEEKEYH.A		Y	62.42	1187.58	10	-2.4	594.797	2	14.34	0.9224-0.9451	10746	1	18005	2	2	861	870		PEAKS DB
P00533	K.LLGAEEKEYHA.E		Y	58.19	1258.62	11	1.8	630.318	2	16.75	0.9623-0.9850	4105.6	1	25159	2	2	861	871		PEAKS DB
P00533	K.LLGAEEK.E		Y	42.9	758.417	7	-3.1	380.215	2	12.33	0.7440-0.7668	119250	1	11509	2	2	861	867		PEAKS DB
P00533	K.LLGAEEKEY.H		Y	32.34	1050.52	9	5.1	526.272	2	20.4	0.8497-0.8724	898.74	1	35886	1	1	861	869		PEAKS DB
P00533	L.LGAEEKEYHAEGGK.V		Y	81.25	1516.72	14	-0.3	759.365	2	12.83	1.0294-1.0521	19292	1	13593	3	3	862	875		PEAKS DB
P00533	L.LGAEEKEYHAEGGKVPIK.W		Y	75.38	1954.02	18	2.3	652.347	3	19.16	0.9197-0.9424	3921.3	1	32119	1	1	862	879		PEAKS DB
P00533	L.GAEEKEYHAEGGK.V		Y	86.84	1403.63	13	-1	702.822	2	12.83	0.9614-0.9841	51502	1	13594	2	2	863	875		PEAKS DB
P00533	L.GAEEKEYHAEGGKVPIK.W		Y	81.33	1840.93	17	0.1	614.651	3	19.17	0.8933-0.9160	8209.3	1	32113	2	2	863	879		PEAKS DB
P00533	G.AEEKEYHAEGGK.V		Y	67.76	1346.61	12	0.9	674.313	2	12.82	0.9369-0.9596	3577.5	1	13604	1	1	864	875		PEAKS DB
P00533	A.EEKEYHAEGGK.V		Y	66.38	1275.57	11	1.7	638.795	2	12.84	0.9051-0.9278	3254.1	1	13671	1	1	865	875		PEAKS DB
P00533	E.EKEYHAEGGK.V		Y	40.93	1146.53	10	-4.4	574.27	2	12.83	0.8779-0.9006	381.66	1	13638	1	1	866	875		PEAKS DB
P00533	E.KEYHAEGGK.V		Y	43.65	1017.49	9	1.4	509.752	2	12.83	0.8087-0.8315	425.77	1	13709	1	1	867	875		PEAKS DB
P00533	K.EYHAEGGKVPIK.W		Y	84.14	1326.69	12	-3.4	664.352	2	10.71	0.9769-0.9995	552320	1	7369	16	16	868	879		PEAKS DB
P00533	K.EYHAEGGKVPI.K		Y	39.92	1198.6	11	-2.6	600.305	2	10.71	0.8979-0.9206	1248.6	1	7207	1	1	868	878		PEAKS DB
P00533	E.YHAEGGKVPIK.W		Y	69.06	1197.65	11	1	599.833	2	10.69	0.9297-0.9524	27102	1	7041	4	4	869	879		PEAKS DB
P00533	E.YHAEGGK.V		Y	39.63	760.35	7	-5	381.18	2	12.83	0.7158-0.7386	2127.9	1	13608	1	1	869	875		PEAKS DB
P00533	Y.HAEGGKVPIK.W		Y	60.33	1034.59	10	1.6	518.302	2	10.7	0.8770-0.8997	60605	1	7054	4	4	870	879		PEAKS DB
P00533	H.AEGGKVPIK.W		Y	49.59	897.528	9	2.8	449.773	2	15.22	0.8278-0.8506	11293	1	20446	3	3	871	879		PEAKS DB
P00533	E.GGKVPIK.W		N	34.3	697.449	7	0	349.732	2	15.23	0.7495-0.7723	6633.4	1	20435	2	2	873	879		PEAKS DB
P00533	K.VPIKWM(+15.99)ALESILHR.I	Oxidation (M)	Y	79.61	1707.95	14	-0.3	570.323	3	42.87	0.8360-0.8588	12220	1	108251	3	3	876	889	M6:Oxidation (M):1000.00	PEAKS DB
P00533	K.VPIKWMALESILHR.I		Y	73.5	1691.95	14	-3.4	564.99	3	45.55	0.8196-0.8424	2360.3	1	116954	1	1	876	889		PEAKS DB
P00533	P.IKWM(+15.99)ALESILHR.I	Oxidation (M)	Y	40.8	1511.83	12	-7.5	756.916	2	62.3	1.0177-1.0403	720.18	1	139493	1	1	878	889	M4:Oxidation (M):1000.00	PEAKS DB
P00533	K.WMALESILHR.I		Y	74.55	1254.65	10	-2.7	628.333	2	42.59	0.9587-0.9814	295380	1	107333	14	14	880	889		PEAKS DB
P00533	K.WM(+15.99)ALESILHR.I	Oxidation (M)	Y	73.11	1270.65	10	-1.7	636.331	2	36.54	0.9424-0.9651	534420	1	87051	12	12	880	889	M2:Oxidation (M):1000.00	PEAKS DB
P00533	W.MALESILHR.I		Y	63.21	1068.58	9	4.4	535.297	2	42.52	0.8670-0.8897	35518	1	107335	2	2	881	889		PEAKS DB
P00533	W.M(+15.99)ALESILHR.I	Oxidation (M)	Y	60.78	1084.57	9	-4.3	543.29	2	36.45	0.8597-0.8824	56790	1	87419	2	2	881	889	M1:Oxidation (M):1000.00	PEAKS DB
P00533	M.ALESILHR.I		Y	54.49	937.534	8	-3.9	469.773	2	36.44	0.8124-0.8351	127340	1	87136	4	4	882	889		PEAKS DB
P00533	A.LESILHR.I		Y	45.42	866.497	7	-4.8	434.254	2	36.44	0.7841-0.8069	8727.3	1	87207	3	3	883	889		PEAKS DB
P00533	R.IYTHQSDVW.S		Y	47.06	1147.53	9	1.7	574.773	2	23.63	0.8706-0.8933	1663.9	1	45867	1	1	890	898		PEAKS DB
P00533	R.IYTHQSDVWSY.G		Y	46.01	1397.63	11	-0.7	699.819	2	30	0.9587-0.9814	6393.8	1	66690	1	1	890	900		PEAKS DB
P00533	R.IYTHQSDV.W		Y	36.36	961.451	8	-0.1	481.733	2	11.29	0.8033-0.8260	494.54	1	9010	1	1	890	897		PEAKS DB
P00533	R.IYTHQSDVWSYG.V		Y	35.78	1454.65	12	-2.4	728.329	2	29.35	0.9696-0.9923	2042.2	1	64528	1	1	890	901		PEAKS DB
P00533	M.TFGSKPYDGIPASEISSILEK.G		Y	50.42	2238.14	21	-1.7	747.053	3	46.01	0.8924-0.9151	2085.2	1	118384	1	1	909	929		PEAKS DB
P00533	F.GSKPYDGIPASEISSILEK.G		Y	56.46	1990.03	19	-2	664.348	3	43.01	0.8397-0.8624	4639.4	1	108992	2	2	911	929		PEAKS DB
P00533	G.SKPYDGIPASEISSILEK.G		Y	60.44	1933	18	-2.1	645.341	3	43.22	0.8333-0.8560	10600	1	109343	1	1	912	929		PEAKS DB
P00533	S.KPYDGIPASEISSILEK.G		Y	56.44	1845.97	17	2.6	616.333	3	42.86	0.8187-0.8415	203.24	1	108429	1	1	913	929		PEAKS DB
P00533	K.PYDGIPASEISSILEK.G		Y	79.12	1717.88	16	0.1	859.946	2	49.46	1.0946-1.1172	73307	1	126408	1	1	914	929		PEAKS DB
P00533	K.PYDGIPASEISSILEKGER.L		Y	49.29	2060.04	19	0.5	687.688	3	45.11	0.8715-0.8942	304.58	1	115665	1	1	914	932		PEAKS DB
P00533	Y.DGIPASEISSILEK.G		Y	52.02	1457.76	14	-1.2	729.887	2	48.47	1.0104-1.0331	6919.7	1	124859	2	2	916	929		PEAKS DB
P00533	Y.DGIPASEISSILEKGER.L		Y	43.82	1799.93	17	-7.2	600.978	3	43.79	0.8542-0.8770	0	1	111701	0	0	916	932		PEAKS DB
P00533	D.GIPASEISSILEK.G		Y	66.41	1342.73	13	2.3	672.376	2	43.3	0.9533-0.9759	42060	1	109574	1	1	917	929		PEAKS DB
P00533	D.GIPASEISSILEKGER.L		Y	49.09	1684.9	16	-2.3	843.455	2	39.27	1.1028-1.1254	931	1	96947	3	3	917	932		PEAKS DB
P00533	G.IPASEISSILEK.G		Y	62.8	1285.71	12	3.8	643.866	2	39.49	0.9560-0.9787	13675	1	97729	1	1	918	929		PEAKS DB
P00533	G.IPASEISSILEKGER.L		Y	54.25	1627.88	15	-0.7	543.633	3	35.68	0.8087-0.8315	936	1	84795	2	2	918	932		PEAKS DB
P00533	I.PASEISSILEKGER.L		Y	48.45	1514.79	14	0.4	505.939	3	28.59	0.8515-0.8742	0	1	62326	0	0	919	932		PEAKS DB
P00533	I.PASEISSILEK.G		Y	33.51	1172.63	11	2.3	587.323	2	32.12	0.8870-0.9097	2822.4	1	73258	1	1	919	929		PEAKS DB
P00533	P.ASEISSILEK.G		Y	49.27	1075.58	10	2.1	538.796	2	29.93	0.8479-0.8706	3183.6	1	66371	1	1	920	929		PEAKS DB
P00533	A.SEISSILEK.G		Y	34.16	1004.54	9	0.9	503.277	2	29.42	0.8433-0.8660	5111.9	1	64978	1	1	921	929		PEAKS DB
P00533	E.ISSILEKGER.L		Y	33.96	1130.63	10	-8.8	566.317	2	14.59	0.9415-0.9642	0	1	18706	0	0	923	932		PEAKS DB
P00533	K.GERLPQPPIC(+57.02)TIDVYMIM(+15.99)VK.C	Carbamidomethylation; Oxidation (M)	N	67.2	2375.21	20	-1.1	792.741	3	49.36	0.9505-0.9732	0	1	126450	0	0	930	949	C10:Carbamidomethylation:1000.00;M18:Oxidation (M):9.40	PEAKS DB
P00533	K.GERLPQPPIC(+125.05)TIDVYM(+15.99)IM(+15.99)VK.C	NEM; Oxidation (M)	N	66.62	2459.23	20	-8.9	820.742	3	49.76	0.9669-0.9896	2207	1	127227	2	2	930	949	C10:NEM:1000.00;M16:Oxidation (M):1000.00;M18:Oxidation (M):1000.00	PEAKS DB
P00533	K.GERLPQPPIC(+57.02)TIDVYM(+15.99)IM(+15.99)VK.C	Carbamidomethylation; Oxidation (M)	N	65.48	2391.2	20	-0.2	798.074	3	45.02	0.9115-0.9342	4943.2	1	115532	1	1	930	949	C10:Carbamidomethylation:1000.00;M16:Oxidation (M):1000.00;M18:Oxidation (M):1000.00	PEAKS DB
P00533	K.GERLPQPPIC(+57.02)TIDVYM(+15.99)IMVK.C	Carbamidomethylation; Oxidation (M)	N	59.97	2375.21	20	10	792.75	3	49.42	0.9505-0.9732	0	1	126533	0	0	930	949	C10:Carbamidomethylation:1000.00;M16:Oxidation (M):5.03	PEAKS DB
P00533	K.GERLPQPPIC(+57.02)TIDVYMIMVK.C	Carbamidomethylation	N	42	2359.21	20	0	787.411	3	53.99	0.9533-0.9759	0	1	132680	0	0	930	949	C10:Carbamidomethylation:1000.00	PEAKS DB
P00533	K.GERLPQPPIC(+57.02)TIDVY.M	Carbamidomethylation	N	41.25	1756.88	15	-1.5	879.447	2	44.09	1.0711-1.0937	1184	1	112389	1	1	930	944	C10:Carbamidomethylation:1000.00	PEAKS DB
P00533	K.GERLPQPPIC(+125.05)TIDVYM(+15.99)IMVK.C	NEM; Oxidation (M)	N	34.08	2443.23	20	4.2	815.421	3	54.71	0.9387-0.9614	0	1	133447	0	0	930	949	C10:NEM:1000.00;M16:Oxidation (M):0.00	PEAKS DB
P00533	R.LPQPPIC(+57.02)TIDVYMIMVK.C	Carbamidomethylation	N	89.57	2017.05	17	-2.5	1009.53	2	59.89	1.2509-1.2734	16968	1	137483	3	3	933	949	C7:Carbamidomethylation:1000.00	PEAKS DB
P00533	R.LPQPPIC(+57.02)TIDVYM(+15.99)IM(+15.99)VK.C	Carbamidomethylation; Oxidation (M)	N	85.28	2049.03	17	-1.3	1025.52	2	49.97	1.1959-1.2184	90086	1	127532	2	2	933	949	C7:Carbamidomethylation:1000.00;M13:Oxidation (M):1000.00;M15:Oxidation (M):1000.00	PEAKS DB
P00533	R.LPQPPIC(+125.05)TIDVYMIMVK.C	NEM	N	85.15	2085.07	17	-2.2	1043.54	2	62.77	1.2725-1.2951	58687	1	139868	5	5	933	949	C7:NEM:1000.00	PEAKS DB
P00533	R.LPQPPIC(+125.05)TIDVYMIM(+15.99)VK.C	NEM; Oxidation (M)	N	82.35	2101.07	17	-1.6	1051.54	2	59.78	1.2283-1.2509	41499	1	137403	7	7	933	949	C7:NEM:1000.00;M15:Oxidation (M):55.92	PEAKS DB
P00533	R.LPQPPIC(+125.05)TIDVYM(+15.99)IMVK.C	NEM; Oxidation (M)	N	74.09	2101.07	17	-1.9	1051.54	2	60.39	1.2103-1.2329	69081	1	137844	5	5	933	949	C7:NEM:1000.00;M13:Oxidation (M):39.76	PEAKS DB
P00533	R.LPQPPIC(+57.02)TIDVYM(+15.99)IMVK.C	Carbamidomethylation; Oxidation (M)	N	71.49	2033.04	17	-3.9	1017.52	2	55.68	1.2148-1.2374	26352	1	134162	3	3	933	949	C7:Carbamidomethylation:1000.00;M13:Oxidation (M):28.86	PEAKS DB
P00533	R.LPQPPIC(+125.05)TIDVYM(+15.99)IM(+15.99)VK.C	NEM; Oxidation (M)	N	69.43	2117.06	17	0.3	1059.54	2	54.64	1.2130-1.2356	89689	1	133352	5	5	933	949	C7:NEM:1000.00;M13:Oxidation (M):1000.00;M15:Oxidation (M):1000.00	PEAKS DB
P00533	R.LPQPPIC(+57.02)TIDVYMIM(+15.99)VK.C	Carbamidomethylation; Oxidation (M)	N	58.8	2033.04	17	-2.3	1017.52	2	54.92	1.1977-1.2202	36224	1	133646	4	4	933	949	C7:Carbamidomethylation:1000.00;M15:Oxidation (M):14.63	PEAKS DB
P00533	R.LPQPPIC(+57.02)TIDVY.M	Carbamidomethylation	N	45.17	1414.72	12	-1.1	708.365	2	51.25	0.9714-0.9941	6827.5	1	129341	1	1	933	944	C7:Carbamidomethylation:1000.00	PEAKS DB
P00533	M.VKC(+125.05)WMIDADSRPK.F	NEM	N	33.03	1672.81	13	6.4	558.613	3	63.4	0.8269-0.8497	0	1	140748	0	0	948	960	C3:NEM:1000.00	PEAKS DB
P00533	K.C(+57.02)WMIDADSRPK.F	Carbamidomethylation	N	76.36	1377.62	11	2.8	689.818	2	24.27	0.9914-1.0140	124600	1	47739	8	8	950	960	C1:Carbamidomethylation:1000.00	PEAKS DB
P00533	K.C(+125.05)WMIDADSRPK.F	NEM	N	75.87	1445.64	11	2.2	723.83	2	32.16	1.0149-1.0376	1777600	1	73510	36	36	950	960	C1:NEM:1000.00	PEAKS DB
P00533	K.C(+57.02)WM(+15.99)IDADSRPK.F	Carbamidomethylation; Oxidation (M)	N	74.72	1393.61	11	2.7	697.815	2	19.54	0.9886-1.0113	73124	1	33245	6	6	950	960	C1:Carbamidomethylation:1000.00;M3:Oxidation (M):1000.00	PEAKS DB
P00533	K.C(+125.05)WM(+15.99)IDADSRPK.F	NEM; Oxidation (M)	N	74.19	1461.64	11	2.7	731.828	2	26.89	1.0158-1.0385	2041500	1	56400	49	49	950	960	C1:NEM:1000.00;M3:Oxidation (M):1000.00	PEAKS DB
P00533	K.CWM(+15.99)IDADSRPK.F	Oxidation (M)	N	57.82	1336.59	11	4.8	669.306	2	25.83	0.9832-1.0059	198.02	1	52766	1	1	950	960	M3:Oxidation (M):1000.00	PEAKS DB
P00533	K.C(+125.05)WM(+15.99)IDADSRPKFR.E	NEM; Oxidation (M)	Y	50.25	1764.81	13	1.3	589.277	3	35.7	0.8560-0.8788	1437.3	1	85012	1	1	950	962	C1:NEM:1000.00;M3:Oxidation (M):1000.00	PEAKS DB
P00533	K.CWMIDADSRPK.F		N	47.93	1320.6	11	6.8	661.309	2	40.52	0.9759-0.9986	1307.5	1	101015	2	2	950	960		PEAKS DB
P00533	K.C(+125.05)WMIDADSR.P	NEM	N	45.54	1220.5	9	-3.6	611.253	2	50.72	0.9088-0.9315	20624	1	128655	3	3	950	958	C1:NEM:1000.00	PEAKS DB
P00533	K.C(+125.05)WM(+15.99)IDADSR.P	NEM; Oxidation (M)	N	44.56	1236.49	9	-1	619.252	2	43.64	0.9369-0.9596	15559	1	110968	2	2	950	958	C1:NEM:1000.00;M3:Oxidation (M):1000.00	PEAKS DB
P00533	K.C(+57.02)WMIDADSR.P	Carbamidomethylation	N	41.32	1152.47	9	3.2	577.244	2	29.97	0.9124-0.9351	496.81	1	66608	1	1	950	958	C1:Carbamidomethylation:1000.00	PEAKS DB
P00533	K.C(+125.05)WMIDADSRPKFR.E	NEM	Y	36.57	1748.81	13	-2.3	583.943	3	39.88	0.8706-0.8933	1283.7	1	98891	1	1	950	962	C1:NEM:1000.00	PEAKS DB
P00533	C.WMIDADSRPK.F		N	45.08	1217.59	10	0.7	609.801	2	31.16	0.9442-0.9669	5592.7	1	70538	5	5	951	960		PEAKS DB
P00533	C.WM(+15.99)IDADSRPK.F	Oxidation (M)	N	39.28	1233.58	10	-2.1	617.797	2	18.27	0.9351-0.9578	1539.8	1	29606	1	1	951	960	M2:Oxidation (M):1000.00	PEAKS DB
P00533	W.MIDADSRPK.F		N	46.45	1031.51	9	0	516.761	2	9.97	0.8524-0.8751	8948.9	1	4775	2	2	952	960		PEAKS DB
P00533	W.M(+15.99)IDADSRPK.F	Oxidation (M)	N	35.83	1047.5	9	-3.2	524.756	2	9	0.8533-0.8760	4055.1	1	1837	1	1	952	960	M1:Oxidation (M):1000.00	PEAKS DB
P00533	M.IDADSRPK.F		N	41.5	900.466	8	-0.3	451.24	2	8.73	0.7887-0.8115	4100.1	1	1145	1	1	953	960		PEAKS DB
P00533	K.FRELIIEFSK.M		Y	71.74	1280.71	10	-2.5	641.362	2	36.49	0.9669-0.9896	120700	1	87721	4	4	961	970		PEAKS DB
P00533	K.FRELIIEFSKM(+15.99)AR.D	Oxidation (M)	Y	32.15	1654.89	13	7.4	552.64	3	32.13	0.8633-0.8860	165.86	1	73503	1	1	961	973	M11:Oxidation (M):1000.00	PEAKS DB
P00533	F.RELIIEFSK.M		Y	33.26	1133.64	9	2	567.831	2	28.38	0.8960-0.9188	503.64	1	61709	1	1	962	970		PEAKS DB
P00533	R.ELIIEFSKMAR.D		Y	60.25	1335.72	11	-3.8	446.246	3	37.04	0.8023-0.8251	1345.3	1	89475	2	2	963	973		PEAKS DB
P00533	R.ELIIEFSK.M		Y	51.88	977.543	8	0.6	489.779	2	37.69	0.8588-0.8815	334720	1	90097	10	10	963	970		PEAKS DB
P00533	R.ELIIEFSKMARDPQR.Y		Y	44.97	1831.96	15	-0.1	611.661	3	33.48	0.8515-0.8742	558.05	1	77643	1	1	963	977		PEAKS DB
P00533	R.ELIIEFSKM(+15.99)AR.D	Oxidation (M)	Y	37.66	1351.72	11	-2.5	451.579	3	30.11	0.7814-0.8042	5376.1	1	67001	2	2	963	973	M9:Oxidation (M):1000.00	PEAKS DB
P00533	D.PQRYLVIQGDER.M		Y	46.73	1472.77	12	-2.2	491.931	3	20.25	0.7750-0.7978	316.38	1	35509	1	1	975	986		PEAKS DB
P00533	Q.RYLVIQGDER.M		Y	50.26	1247.66	10	8	624.843	2	42.87	0.9387-0.9614	2821.6	1	108662	3	3	977	986		PEAKS DB
P00533	R.YLVIQGDER.M		Y	60.45	1091.56	9	1.8	546.789	2	26.73	0.8842-0.9069	1154200	1	55609	48	48	978	986		PEAKS DB
P00533	R.YLVIQGDERM(+15.99)HLPSPTDSNFYR.A	Oxidation (M)	Y	53.62	2653.26	22	1	664.323	4	34.71	0.8670-0.8897	2301.2	1	81821	2	2	978	999	M10:Oxidation (M):1000.00	PEAKS DB
P00533	R.YLVIQGDERM(+15.99).H	Oxidation (M)	Y	34.87	1238.6	10	-0.7	620.305	2	23.96	0.9142-0.9369	1216.1	1	47014	1	1	978	987	M10:Oxidation (M):1000.00	PEAKS DB
P00533	Y.LVIQGDER.M		Y	38.15	928.498	8	0.1	465.256	2	23	0.8096-0.8324	19117	1	43773	2	2	979	986		PEAKS DB
P00533	E.RMHLPSPTDSNFYR.A		Y	54.4	1719.82	14	4.2	574.281	3	39.14	0.8233-0.8460	4543.2	1	96642	1	1	986	999		PEAKS DB
P00533	E.RM(+15.99)HLPSPTDSNFYR.A	Oxidation (M)	Y	45.82	1735.81	14	5.9	579.614	3	33.15	0.8151-0.8378	2237.6	1	75938	1	1	986	999	M2:Oxidation (M):1000.00	PEAKS DB
P00533	R.MHLPSPTDSNFYR.A		Y	85.54	1563.71	13	-2.8	522.244	3	30.9	0.7787-0.8014	1444800	1	69697	24	24	987	999		PEAKS DB
P00533	R.M(+15.99)HLPSPTDSNFYR.A	Oxidation (M)	Y	83.87	1579.71	13	-3.7	527.575	3	25.28	0.7668-0.7896	1679600	1	50192	22	22	987	999	M1:Oxidation (M):1000.00	PEAKS DB
P00533	R.M(+15.99)HLPSPTDSNF.Y	Oxidation (M)	Y	36.11	1260.54	11	2.5	631.281	2	27.3	0.9251-0.9478	789.43	1	57767	1	1	987	997	M1:Oxidation (M):1000.00	PEAKS DB
P00533	R.MHLPSPTDSN.F		Y	34.98	1097.48	10	-0.4	549.748	2	22.72	0.8469-0.8697	2934	1	43313	1	1	987	996		PEAKS DB
P00533	R.MHLPSPTDSNFYRA.L		Y	34.55	1634.75	14	-8.7	545.92	3	32.41	0.7705-0.7932	0	1	74312	0	0	987	1000		PEAKS DB
P00533	R.MHLPSPTDSNF.Y		Y	32.7	1244.55	11	-1.1	623.281	2	34.56	0.8960-0.9188	1211.3	1	81045	1	1	987	997		PEAKS DB
P00533	M.HLPSPTDSNFYR.A		Y	51.58	1432.67	12	2.4	717.346	2	24.23	0.9741-0.9968	71368	1	47499	1	1	988	999		PEAKS DB
P00533	H.LPSPTDSNFYR.A		Y	58.53	1295.61	11	0.9	648.815	2	31.1	0.9442-0.9669	26787	1	70286	3	3	989	999		PEAKS DB
P00533	L.PSPTDSNFYR.A		Y	61.47	1182.53	10	-0.3	592.272	2	19.34	0.8642-0.8870	2412	1	32664	1	1	990	999		PEAKS DB
P00533	P.SPTDSNFYR.A		Y	51.97	1085.48	9	-6.1	543.743	2	31.12	0.8551-0.8779	2163.3	1	70156	2	2	991	999		PEAKS DB
P00533	S.PTDSNFYR.A		Y	50.58	998.446	8	-4.5	500.228	2	14.32	0.8260-0.8488	80598	1	17900	4	4	992	999		PEAKS DB
P00533	P.TDSNFYR.A		Y	39.04	901.393	7	1.4	451.704	2	13.09	0.7750-0.7978	834.65	1	14353	1	1	993	999		PEAKS DB
P00533	R.ALM(+15.99)DEEDMDDVVDADEYLIPQQGFFSSPSTSR.T	Oxidation (M)	Y	75.24	3622.56	32	-1.4	1208.53	3	58.69	1.1398-1.1624	3664	1	136609	2	2	1000	1031	M3:Oxidation (M):30.64	PEAKS DB
P00533	R.ALM(+15.99)DEEDM(+15.99)DDVVDADEYLIPQQGFFSSPSTSR.T	Oxidation (M)	Y	74.51	3638.56	32	-2	1213.86	3	55.54	1.1001-1.1227	26190	1	134031	2	2	1000	1031	M3:Oxidation (M):1000.00;M8:Oxidation (M):1000.00	PEAKS DB
P00533	R.ALMDEEDMDDVVDADEYLIPQQGFFSSPSTSR.T		Y	74.47	3606.57	32	0.2	1203.2	3	61.33	1.1218-1.1444	3954.7	1	138491	2	2	1000	1031		PEAKS DB
P00533	R.ALMDEEDM(+15.99)DDVVDADEYLIPQQGFFSSPSTSR.T	Oxidation (M)	Y	67.98	3622.56	32	-0.2	1208.53	3	57.83	1.1263-1.1489	5239.3	1	135985	4	4	1000	1031	M8:Oxidation (M):10.19	PEAKS DB
P00533	R.ALM(+15.99)DEEDM(+15.99)DDVVDADEY.L	Oxidation (M)	Y	45.76	2005.73	17	-1.7	1003.87	2	35.73	1.1218-1.1444	46.684	1	85104	1	1	1000	1016	M3:Oxidation (M):1000.00;M8:Oxidation (M):1000.00	PEAKS DB
P00533	R.ALM(+15.99)DEEDM(+15.99)DDVVD.A	Oxidation (M)	Y	40.19	1527.56	13	-1.3	764.786	2	26.37	0.9868-1.0095	169.92	1	54711	1	1	1000	1012	M3:Oxidation (M):1000.00;M8:Oxidation (M):1000.00	PEAKS DB
P00533	R.ALMDEEDMDDVVDAD.E		Y	38.75	1681.63	15	-2.8	841.822	2	44.82	1.0349-1.0575	538.75	1	114927	1	1	1000	1014		PEAKS DB
P00533	R.ALM(+15.99)DEEDMDDVVDADEY.L	Oxidation (M)	Y	37.1	1989.73	17	5	995.879	2	43.49	1.1290-1.1516	0	1	110747	0	0	1000	1016	M3:Oxidation (M):25.58	PEAKS DB
P00533	R.ALM(+15.99)DEEDMDDVVDAD.E	Oxidation (M)	Y	35.79	1697.63	15	-4.1	849.818	2	37.3	1.0476-1.0702	240.21	1	90596	1	1	1000	1014	M3:Oxidation (M):39.44	PEAKS DB
P00533	R.ALMDEEDMDDVVD.A		Y	32.95	1495.57	13	-1.9	748.791	2	42.76	0.9859-1.0086	927.11	1	108173	1	1	1000	1012		PEAKS DB
P00533	M.DDVVDADEYLIPQQGFFSSPSTSR.T		Y	33.36	2672.22	24	-4	1337.11	2	55.55	1.3203-1.3428	0	1	134161	0	0	1008	1031		PEAKS DB
P00533	D.VVDADEYLIPQQGFFSSPSTSR.T		Y	42.11	2442.17	22	3.6	815.067	3	50.37	0.9315-0.9542	597.39	1	128262	1	1	1010	1031		PEAKS DB
P00533	V.DADEYLIPQQGFFSSPSTSR.T		Y	37.61	2244.03	20	1.6	1123.03	2	50.57	1.2049-1.2274	115.12	1	128435	1	1	1012	1031		PEAKS DB
P00533	D.ADEYLIPQQGFFSSPSTSR.T		Y	52.41	2129.01	19	-1.9	1065.51	2	46.74	1.1895-1.2121	3401.4	1	120305	1	1	1013	1031		PEAKS DB
P00533	A.DEYLIPQQGFFSSPSTSR.T		Y	46.12	2057.97	18	-2	1029.99	2	48.74	1.1606-1.1832	471.2	1	125401	1	1	1014	1031		PEAKS DB
P00533	D.EYLIPQQGFFSSPSTSR.T		Y	53.05	1942.94	17	-2	972.477	2	45.56	1.1362-1.1588	1248.7	1	117090	1	1	1015	1031		PEAKS DB
P00533	E.YLIPQQGFFSSPSTSR.T		Y	55.39	1813.9	16	2.5	907.96	2	43.65	1.0964-1.1191	767.92	1	111134	1	1	1016	1031		PEAKS DB
P00533	Y.LIPQQGFFSSPSTSR.T		Y	47.33	1650.84	15	-0.7	826.425	2	35.91	1.0584-1.0811	5193.6	1	85356	1	1	1017	1031		PEAKS DB
P00533	L.IPQQGFFSSPSTSR.T		Y	66.42	1537.75	14	0.2	769.884	2	29.61	1.0050-1.0276	2955.3	1	65393	1	1	1018	1031		PEAKS DB
P00533	I.PQQGFFSSPSTSR.T		Y	56.89	1424.67	13	1.6	713.343	2	24.01	0.9759-0.9986	1726.5	1	47055	1	1	1019	1031		PEAKS DB
P00533	P.QQGFFSSPSTSR.T		Y	37.62	1327.62	12	3.1	664.817	2	23.23	0.9351-0.9578	505.92	1	44592	1	1	1020	1031		PEAKS DB
P00533	Q.QGFFSSPSTSR.T		Y	58.81	1199.56	11	4.3	600.788	2	23.85	0.8897-0.9124	9017.2	1	46555	2	2	1021	1031		PEAKS DB
P00533	Q.GFFSSPSTSR.T		Y	45.03	1071.5	10	3.5	536.758	2	23.28	0.8551-0.8779	4424.6	1	44873	1	1	1022	1031		PEAKS DB
P00533	F.FSSPSTSR.T		Y	37.02	867.409	8	0.5	434.712	2	10.27	0.7550-0.7778	25476	1	5620	1	1	1024	1031		PEAKS DB
P00533	R.TPLLSSLSATSNNSTVAC(+57.02)IDR.N	Carbamidomethylation	Y	107.1	2206.09	21	0.5	1104.05	2	40.59	1.2410-1.2635	795420	1	101447	11	11	1032	1052	C18:Carbamidomethylation:1000.00	PEAKS DB
P00533	R.TPLLSSLSATSNNSTVAC(+125.05)IDR.N	NEM	Y	96.14	2274.12	21	-1.8	1138.06	2	45.64	1.2491-1.2716	460580	1	117341	8	8	1032	1052	C18:NEM:1000.00	PEAKS DB
P00533	R.TPLLSSLSATSNNSTVAC(+57.02)IDRN.G	Carbamidomethylation	Y	71.51	2320.13	22	-4.1	1161.07	2	40.19	1.2545-1.2770	4011.7	1	99825	1	1	1032	1053	C18:Carbamidomethylation:1000.00	PEAKS DB
P00533	R.TPLLSSLSATSNNSTVAC(+125.05)IDRN.G	NEM	Y	70.83	2388.16	22	-1.9	1195.08	2	45.13	1.2779-1.3005	823.95	1	115772	2	2	1032	1053	C18:NEM:1000.00	PEAKS DB
P00533	R.TPLLSSLSATSNNSTVA.C		Y	68.86	1661.85	17	0.1	831.931	2	43.06	1.0548-1.0774	60735	1	109046	2	2	1032	1048		PEAKS DB
P00533	R.TPLLSSLSATSNNSTVAC(+57.02).I	Carbamidomethylation	Y	60.54	1821.88	18	-1.6	911.945	2	42.97	1.1118-1.1344	4121.8	1	108786	1	1	1032	1049	C18:Carbamidomethylation:1000.00	PEAKS DB
P00533	R.TPLLSSLSATSNNSTVAC(+57.02)IDRNGLQSC(+57.02)PIK.E	Carbamidomethylation	Y	59.19	3203.59	30	1.3	1068.87	3	41.59	1.0521-1.0747	7867.8	1	104335	2	2	1032	1061	C18:Carbamidomethylation:1000.00;C27:Carbamidomethylation:1000.00	PEAKS DB
P00533	R.TPLLSSLSATSNN.S		Y	57.16	1303.66	13	3.4	652.841	2	40.02	0.9287-0.9514	51130	1	99279	1	1	1032	1044		PEAKS DB
P00533	R.TPLLSSLSATSNNS.T		Y	54.37	1390.69	14	3.8	696.357	2	39.82	0.9814-1.0041	9121.5	1	98749	1	1	1032	1045		PEAKS DB
P00533	R.TPLLSSLSATSNNSTV.A		Y	53.15	1590.81	16	-0.2	796.412	2	43.74	1.0385-1.0611	2867	1	111353	2	2	1032	1047		PEAKS DB
P00533	R.TPLLSSLSATSNNSTVAC(+125.05)ID.R	NEM	Y	49.48	2118.02	20	-7.8	1060.01	2	54.12	1.1534-1.1760	0	1	132813	0	0	1032	1051	C18:NEM:1000.00	PEAKS DB
P00533	R.TPLLSSLSATSN.N		Y	42.87	1189.62	12	-1.1	595.816	2	40.77	0.8842-0.9069	27085	1	101602	2	2	1032	1043		PEAKS DB
P00533	R.TPLLSSLSATSNNSTVAC(+57.02)IDRNGLQSC(+57.02)PIKEDSFLQR.Y	Carbamidomethylation	Y	42.31	4079.01	37	-0.9	1020.76	4	45.41	1.0158-1.0385	0	1	116738	0	0	1032	1068	C18:Carbamidomethylation:1000.00;C27:Carbamidomethylation:1000.00	PEAKS DB
P00533	R.TPLLSSLSATSNNSTVACIDRNG.L		Y	40.45	2320.13	23	-5	1161.07	2	45.4	1.2536-1.2761	862.11	1	116734	1	1	1032	1054		PEAKS DB
P00533	R.TPLLSSLSATSNNSTVAC(+125.05)IDRNG.L	NEM	Y	38.68	2445.18	23	1.1	1223.6	2	45.14	1.2933-1.3158	73.38	1	115732	1	1	1032	1054	C18:NEM:1000.00	PEAKS DB
P00533	R.TPLLSSLSATSNNSTVAC(+125.05)IDRNGLQSC(+57.02)PIK.E	NEM; Carbamidomethylation	Y	34.19	3271.62	30	-0.3	1091.55	3	46.72	1.0702-1.0928	0	1	120339	0	0	1032	1061	C18:NEM:2.20;C27:Carbamidomethylation:2.20	PEAKS DB
P00533	T.PLLSSLSATSNNSTVAC(+57.02)IDR.N	Carbamidomethylation	Y	59.88	2105.04	20	-2.9	1053.53	2	38.42	1.2302-1.2527	116.55	1	94168	1	1	1033	1052	C17:Carbamidomethylation:1000.00	PEAKS DB
P00533	P.LLSSLSATSNNSTVAC(+57.02)IDR.N	Carbamidomethylation	Y	78.8	2007.99	19	-0.9	1005	2	33.43	1.1606-1.1832	3491.4	1	77393	1	1	1034	1052	C16:Carbamidomethylation:1000.00	PEAKS DB
P00533	P.LLSSLSATSNNSTVAC(+125.05)IDR.N	NEM	Y	45.85	2076.02	19	0	1039.02	2	39.61	1.1489-1.1715	534.03	1	98259	2	2	1034	1052	C16:NEM:1000.00	PEAKS DB
P00533	L.LSSLSATSNNSTVAC(+57.02)IDR.N	Carbamidomethylation	Y	88.21	1894.91	18	-1.4	948.459	2	27.02	1.1227-1.1453	10373	1	56870	1	1	1035	1052	C15:Carbamidomethylation:1000.00	PEAKS DB
P00533	L.LSSLSATSNNSTVAC(+125.05)IDR.N	NEM	Y	69.6	1962.93	18	-5.4	982.468	2	33.77	1.1389-1.1615	1889	1	78686	2	2	1035	1052	C15:NEM:1000.00	PEAKS DB
P00533	L.SSLSATSNNSTVAC(+57.02)IDR.N	Carbamidomethylation	Y	61.8	1781.82	17	-0.4	891.918	2	22.37	1.0811-1.1037	865.85	1	42093	1	1	1036	1052	C14:Carbamidomethylation:1000.00	PEAKS DB
P00533	L.SSLSATSNNSTVAC(+125.05)IDR.N	NEM	Y	36.98	1849.85	17	-6.2	925.925	2	28.95	1.0992-1.1218	0	1	63478	0	0	1036	1052	C14:NEM:1000.00	PEAKS DB
P00533	S.SLSATSNNSTVAC(+57.02)IDR.N	Carbamidomethylation	Y	77.56	1694.79	16	-0.6	848.401	2	21.93	1.0494-1.0720	5523.3	1	40804	1	1	1037	1052	C13:Carbamidomethylation:1000.00	PEAKS DB
P00533	S.SLSATSNNSTVAC(+125.05)IDR.N	NEM	Y	56.33	1762.82	16	2	882.417	2	29.38	1.0639-1.0865	1203.4	1	64726	2	2	1037	1052	C13:NEM:1000.00	PEAKS DB
P00533	S.LSATSNNSTVAC(+57.02)IDR.N	Carbamidomethylation	Y	48.56	1607.76	15	-9.2	804.879	2	20.52	1.0222-1.0448	508.49	1	36440	1	1	1038	1052	C12:Carbamidomethylation:1000.00	PEAKS DB
P00533	L.SATSNNSTVAC(+57.02)IDR.N	Carbamidomethylation	Y	68.28	1494.67	14	-0.3	748.344	2	15.34	0.9968-1.0195	15133	1	20796	1	1	1039	1052	C11:Carbamidomethylation:1000.00	PEAKS DB
P00533	L.SATSNNSTVAC(+125.05)IDR.N	NEM	Y	57.49	1562.7	14	-6.3	782.352	2	22.93	1.0059-1.0285	1041.3	1	43717	1	1	1039	1052	C11:NEM:1000.00	PEAKS DB
P00533	S.ATSNNSTVAC(+57.02)IDR.N	Carbamidomethylation	Y	58.38	1407.64	13	-4.4	704.825	2	14.59	0.9569-0.9796	1021.9	1	18582	1	1	1040	1052	C10:Carbamidomethylation:1000.00	PEAKS DB
P00533	S.ATSNNSTVAC(+125.05)IDR.N	NEM	Y	34.06	1475.67	13	1.5	738.842	2	22.31	0.9805-1.0032	112.85	1	42059	1	1	1040	1052	C10:NEM:1000.00	PEAKS DB
P00533	A.TSNNSTVAC(+57.02)IDR.N	Carbamidomethylation	Y	57.04	1336.6	12	1.8	669.311	2	14.25	0.9188-0.9415	5761.5	1	17692	1	1	1041	1052	C9:Carbamidomethylation:1000.00	PEAKS DB
P00533	A.TSNNSTVAC(+125.05)IDR.N	NEM	Y	43.81	1404.63	12	2	703.324	2	22.16	0.9542-0.9769	1016.4	1	41602	1	1	1041	1052	C9:NEM:1000.00	PEAKS DB
P00533	T.SNNSTVAC(+57.02)IDR.N	Carbamidomethylation	Y	48.86	1235.56	11	2.5	618.787	2	13.95	0.8860-0.9088	5725.9	1	16822	1	1	1042	1052	C8:Carbamidomethylation:1000.00	PEAKS DB
P00533	N.NSTVAC(+57.02)IDR.N	Carbamidomethylation	Y	42.52	1034.48	9	1	518.249	2	13.37	0.8105-0.8333	15308	1	15172	1	1	1044	1052	C6:Carbamidomethylation:1000.00	PEAKS DB
P00533	N.NSTVAC(+125.05)IDR.N	NEM	Y	35.51	1102.51	9	2.3	552.262	2	22.54	0.8597-0.8824	2094.2	1	42684	1	1	1044	1052	C6:NEM:1000.00	PEAKS DB
P00533	N.STVAC(+57.02)IDR.N	Carbamidomethylation	Y	32.21	920.438	8	1.7	461.227	2	12.82	0.7832-0.8060	11015	1	13546	1	1	1045	1052	C5:Carbamidomethylation:1000.00	PEAKS DB
P00533	D.RNGLQSC(+57.02)PIKEDSFLQR.Y	Carbamidomethylation	Y	62.21	2047.03	17	7	683.354	3	38	0.8606-0.8833	202.04	1	92968	1	1	1052	1068	C7:Carbamidomethylation:1000.00	PEAKS DB
P00533	R.NGLQSC(+57.02)PIKEDSFLQR.Y	Carbamidomethylation	Y	84.61	1890.93	16	0.9	946.471	2	29.5	1.1181-1.1408	431510	1	65026	6	6	1053	1068	C6:Carbamidomethylation:1000.00	PEAKS DB
P00533	R.NGLQSC(+125.05)PIKEDSFLQR.Y	NEM	Y	82.86	1958.95	16	0.4	653.992	3	36.73	0.8588-0.8815	93925	1	88271	7	7	1053	1068	C6:NEM:1000.00	PEAKS DB
P00533	R.NGLQSC(+125.05)PIK.E	NEM	Y	56.25	1083.54	9	-0.4	542.776	2	25.18	0.8688-0.8915	31179	1	50586	2	2	1053	1061	C6:NEM:1000.00	PEAKS DB
P00533	R.NGLQSC(+57.02)PIK.E	Carbamidomethylation	Y	51.28	1015.51	9	3.5	508.765	2	14.5	0.8269-0.8497	20127	1	18266	1	1	1053	1061	C6:Carbamidomethylation:1000.00	PEAKS DB
P00533	R.NGLQSC(+57.02)PIKEDSFLQ.R	Carbamidomethylation	Y	42.95	1734.82	15	0.5	868.42	2	35.53	1.0666-1.0892	311.69	1	84398	1	1	1053	1067	C6:Carbamidomethylation:1000.00	PEAKS DB
P00533	R.NGLQSCPIKEDSFLQR.Y		Y	41	1833.9	16	0.6	612.309	3	29.5	0.7996-0.8224	0	1	65208	0	0	1053	1068		PEAKS DB
P00533	R.NGLQSC(+57.02)PIKEDS.F	Carbamidomethylation	Y	35.62	1346.61	12	-3	674.312	2	16.88	0.9306-0.9533	275.97	1	25594	1	1	1053	1064	C6:Carbamidomethylation:1000.00	PEAKS DB
P00533	R.NGLQSC(+57.02)PIKEDSFLQRY.S	Carbamidomethylation	Y	32.94	2053.99	17	-0.3	685.67	3	33.99	0.8588-0.8815	722.76	1	79435	1	1	1053	1069	C6:Carbamidomethylation:1000.00	PEAKS DB
P00533	N.GLQSC(+57.02)PIKEDSFLQR.Y	Carbamidomethylation	Y	75.85	1776.88	15	0.8	889.449	2	34.82	1.1561-1.1787	44561	1	82119	8	8	1054	1068	C5:Carbamidomethylation:1000.00	PEAKS DB
P00533	N.GLQSC(+125.05)PIKEDSFLQR.Y	NEM	Y	56.79	1844.91	15	0.5	615.977	3	36.17	0.8069-0.8297	2427.8	1	86230	3	3	1054	1068	C5:NEM:1000.00	PEAKS DB
P00533	N.GLQSC(+57.02)PIK.E	Carbamidomethylation	Y	35.83	901.469	8	-0.3	451.742	2	13.62	0.7778-0.8005	7003.2	1	15946	1	1	1054	1061	C5:Carbamidomethylation:1000.00	PEAKS DB
P00533	G.LQSC(+57.02)PIKEDSFLQR.Y	Carbamidomethylation	Y	73.96	1719.86	14	-2.3	574.293	3	34.82	0.7832-0.8060	19944	1	82126	4	4	1055	1068	C4:Carbamidomethylation:1000.00	PEAKS DB
P00533	G.LQSC(+125.05)PIKEDSFLQR.Y	NEM	Y	43.5	1787.89	14	4.5	596.972	3	42.54	0.7896-0.8124	0	1	107620	0	0	1055	1068	C4:NEM:1000.00	PEAKS DB
P00533	G.LQSC(+57.02)PIK.E	Carbamidomethylation	Y	32.89	844.448	7	-5.6	423.229	2	20.39	0.7568-0.7796	3694.7	1	35865	1	1	1055	1061	C4:Carbamidomethylation:1000.00	PEAKS DB
P00533	L.QSC(+57.02)PIKEDSFLQR.Y	Carbamidomethylation	Y	73.66	1606.78	13	3	804.398	2	34.81	1.0457-1.0684	42434	1	82111	5	5	1056	1068	C3:Carbamidomethylation:1000.00	PEAKS DB
P00533	L.QSC(+125.05)PIKEDSFLQR.Y	NEM	Y	60.98	1674.8	13	-2.2	838.407	2	42.5	1.0593-1.0820	0	1	107331	0	0	1056	1068	C3:NEM:1000.00	PEAKS DB
P00533	Q.SC(+57.02)PIKEDSFLQR.Y	Carbamidomethylation	Y	68.58	1478.72	12	0	740.367	2	34.81	1.0158-1.0385	27035	1	82122	3	3	1057	1068	C2:Carbamidomethylation:1000.00	PEAKS DB
P00533	Q.SC(+125.05)PIKEDSFLQR.Y	NEM	Y	52.15	1546.74	12	-2.7	774.378	2	42.52	1.0222-1.0448	3594.9	1	107332	1	1	1057	1068	C2:NEM:1000.00	PEAKS DB
P00533	S.C(+57.02)PIKEDSFLQR.Y	Carbamidomethylation	Y	62.28	1391.69	11	9.4	696.857	2	34.82	0.9823-1.0050	9464.1	1	82112	2	2	1058	1068	C1:Carbamidomethylation:1000.00	PEAKS DB
P00533	S.C(+125.05)PIKEDSFLQR.Y	NEM	Y	49.1	1459.71	11	2.7	730.866	2	42.5	1.0222-1.0448	0	1	107356	0	0	1058	1068	C1:NEM:1000.00	PEAKS DB
P00533	C.PIKEDSFLQR.Y		Y	65.46	1231.66	10	-1.9	616.834	2	34.82	0.9369-0.9596	29254	1	82113	3	3	1059	1068		PEAKS DB
P00533	P.IKEDSFLQR.Y		Y	42.38	1134.6	9	-2.3	568.308	2	34.82	0.8997-0.9224	1716.5	1	82188	2	2	1060	1068		PEAKS DB
P00533	I.KEDSFLQR.Y		Y	47.61	1021.52	8	2.1	511.768	2	34.82	0.8351-0.8579	11026	1	82086	2	2	1061	1068		PEAKS DB
P00533	K.EDSFLQR.Y		Y	49.36	893.424	7	-3.5	447.718	2	19.68	0.7814-0.8042	161610	1	34176	4	4	1062	1068		PEAKS DB
P00533	Q.RYSSDPTGALTEDSIDDTFLPVPEYINQSVPK.R		Y	40.96	3553.71	32	0.4	1185.58	3	62.01	1.1127-1.1353	0	1	139209	0	0	1068	1099		PEAKS DB
P00533	R.YSSDPTGALTEDSIDDTFLPVPEYINQSVPK.R		Y	82.13	3397.61	31	-2.9	1133.54	3	59.57	1.0792-1.1019	60557	1	137294	5	5	1069	1099		PEAKS DB
P00533	R.YSSDPTGALTEDSIDDTF.L		Y	57.9	1932.81	18	-4.4	967.409	2	49.43	1.1344-1.1570	1065.3	1	126475	1	1	1069	1086		PEAKS DB
P00533	R.YSSDPTGALTEDSID.D		Y	56.26	1569.67	15	6.6	785.847	2	36.74	1.0122-1.0349	1269	1	88561	1	1	1069	1083		PEAKS DB
P00533	R.YSSDPTGALTEDSIDDT.F		Y	51.58	1785.74	17	-0.9	893.878	2	37.53	1.0802-1.1028	2976.7	1	91027	1	1	1069	1085		PEAKS DB
P00533	R.YSSDPTGALTEDSIDDTFLPVPEYIN.Q		Y	41.18	2858.3	26	-2.7	1430.15	2	63.43	1.3985-1.4210	0	1	140765	0	0	1069	1094		PEAKS DB
P00533	Y.SSDPTGALTEDSIDDTFLPVPEYINQSVPK.R		Y	52.69	3234.55	30	1	1079.19	3	59	1.0630-1.0856	0	1	136802	0	0	1070	1099		PEAKS DB
P00533	S.SDPTGALTEDSIDDTFLPVPEYINQSVPK.R		Y	32.86	3147.51	29	-1.1	1050.18	3	59.31	1.0530-1.0756	0	1	137042	0	0	1071	1099		PEAKS DB
P00533	D.PTGALTEDSIDDTFLPVPEYINQSVPK.R		Y	70.4	2945.45	27	0.8	982.826	3	57.33	1.0358-1.0584	3177	1	135600	4	4	1073	1099		PEAKS DB
P00533	A.LTEDSIDDTFLPVPEYINQSVPK.R		Y	41.55	2619.3	23	-1	1310.65	2	56.26	1.3086-1.3311	0	1	134730	0	0	1077	1099		PEAKS DB
P00533	L.TEDSIDDTFLPVPEYINQSVPK.R		Y	38.22	2506.21	22	-0.3	1254.11	2	55.12	1.2852-1.3077	699.15	1	133771	1	1	1078	1099		PEAKS DB
P00533	E.DSIDDTFLPVPEYINQSVPK.R		Y	32.66	2276.12	20	0.6	1139.07	2	56.92	1.2365-1.2590	0	1	135264	0	0	1080	1099		PEAKS DB
P00533	D.SIDDTFLPVPEYINQSVPK.R		Y	59.65	2161.09	19	-4.2	1081.55	2	54.11	1.2049-1.2274	20499	1	132780	3	3	1081	1099		PEAKS DB
P00533	S.IDDTFLPVPEYINQSVPK.R		Y	35.88	2074.06	18	-4.1	1038.03	2	53.34	1.1796-1.2022	117.4	1	131905	1	1	1082	1099		PEAKS DB
P00533	I.DDTFLPVPEYINQSVPK.R		Y	47.98	1960.98	17	-1.9	981.495	2	53.18	1.1444-1.1670	965.33	1	131663	1	1	1083	1099		PEAKS DB
P00533	D.DTFLPVPEYINQSVPK.R		Y	53.89	1845.95	16	-3.3	923.98	2	51.66	1.1037-1.1263	2721	1	129834	1	1	1084	1099		PEAKS DB
P00533	D.TFLPVPEYINQSVPK.R		Y	39.02	1730.92	15	-3	866.467	2	47.62	1.0747-1.0973	1412.3	1	122685	1	1	1085	1099		PEAKS DB
P00533	F.LPVPEYINQSVPK.R		Y	65.59	1482.81	13	-0.1	742.411	2	36.73	1.0430-1.0657	5706.4	1	88268	1	1	1087	1099		PEAKS DB
P00533	L.PVPEYINQSVPK.R		Y	33.73	1369.72	12	-6.7	685.865	2	27.43	0.9714-0.9941	1399.4	1	58282	1	1	1088	1099		PEAKS DB
P00533	P.VPEYINQSVPK.R		Y	57.06	1272.67	11	1.9	637.344	2	24.23	0.9287-0.9514	3676.2	1	47801	1	1	1089	1099		PEAKS DB
P00533	V.PEYINQSVPK.R		Y	61.73	1173.6	10	2.1	587.81	2	19.64	0.8924-0.9151	3056.5	1	33530	2	2	1090	1099		PEAKS DB
P00533	E.YINQSVPK.R		Y	51.18	947.508	8	1.8	474.762	2	13.08	0.8124-0.8351	27007	1	14352	1	1	1092	1099		PEAKS DB
P00533	K.RPAGSVQNPVYHNQPLNPAPSR.D		Y	105.05	2398.23	22	1.6	600.565	4	18.71	0.9006-0.9233	402520	1	30916	9	9	1100	1121		PEAKS DB
P00533	K.RPAGSVQNPVYHNQPLNPAPSRD.P		Y	84.63	2513.25	23	1.7	838.76	3	19.27	0.9378-0.9605	25531	1	32495	3	3	1100	1122		PEAKS DB
P00533	K.RPAGSVQNPVYHNQPLN.P		Y	79.77	1889.95	17	0.5	630.991	3	18.63	0.8115-0.8342	135870	1	30300	4	4	1100	1116		PEAKS DB
P00533	K.RPAGSVQNPVYHNQPLNPA.P		Y	76.04	2058.04	19	-0.7	687.02	3	21.53	0.8560-0.8788	49216	1	39371	3	3	1100	1118		PEAKS DB
P00533	K.RPAGSVQNPVYHNQPLNPAPS.R		Y	66.46	2242.12	21	1.6	748.383	3	22.52	0.8706-0.8933	20847	1	42342	1	1	1100	1120		PEAKS DB
P00533	K.RPAGSVQNPVYHNQ.P		Y	64.83	1565.77	14	1.9	783.894	2	12.58	1.0077-1.0303	42999	1	12624	7	7	1100	1113		PEAKS DB
P00533	K.RPAGSVQNPVYHNQPLNPAP.S		Y	64.45	2155.09	20	3.8	719.374	3	23.45	0.8542-0.8770	8849.4	1	45330	1	1	1100	1119		PEAKS DB
P00533	K.RPAGSVQNPVYHNQPLNPAPSRDPHYQD.P		Y	64.42	3153.51	28	-3.2	789.383	4	19.82	0.9778-1.0004	261.5	1	34131	1	1	1100	1127		PEAKS DB
P00533	K.RPAGSVQNPVYHNQPL.N		Y	63.36	1775.91	16	-6.6	592.972	3	20.41	0.7850-0.8078	3338.9	1	36068	2	2	1100	1115		PEAKS DB
P00533	K.RPAGSVQNPVYHN.Q		Y	60.62	1437.71	13	0.2	719.863	2	11.9	0.9642-0.9868	55780	1	10685	7	7	1100	1112		PEAKS DB
P00533	K.RPAGSVQNPVYH.N		Y	54.54	1323.67	12	2.1	662.843	2	13.24	0.9160-0.9387	38353	1	14672	2	2	1100	1111		PEAKS DB
P00533	K.RPAGSVQNPVYHNQP.L		Y	51.68	1662.82	15	-6.2	555.278	3	13.96	0.7550-0.7778	966.59	1	16730	1	1	1100	1114		PEAKS DB
P00533	K.RPAGSVQNPVY.H		Y	49.09	1186.61	11	3.6	594.314	2	17.15	0.8733-0.8960	10217	1	26315	2	2	1100	1110		PEAKS DB
P00533	K.RPAGSVQNPVYHNQPLNP.A		Y	42.39	1987	18	-4.7	663.338	3	21.61	0.8233-0.8460	1428.7	1	39656	1	1	1100	1117		PEAKS DB
P00533	R.PAGSVQNPVYHNQPLNPAPSR.D		Y	102.25	2242.12	21	1.6	748.383	3	22.52	0.9179-0.9406	276430	1	42836	3	3	1101	1121		PEAKS DB
P00533	P.AGSVQNPVYHNQPLNPAPSR.D		Y	93.03	2145.07	20	1.6	716.032	3	21.67	0.8760-0.8988	49829	1	40077	3	3	1102	1121		PEAKS DB
P00533	A.GSVQNPVYHNQPLNPAPSR.D		Y	77.75	2074.03	19	3	692.354	3	21.35	0.8278-0.8506	8798.5	1	39022	3	3	1103	1121		PEAKS DB
P00533	G.SVQNPVYHNQPLNPAPSR.D		Y	60.09	2017.01	18	-2	673.344	3	21.18	0.8406-0.8633	6147.3	1	38357	2	2	1104	1121		PEAKS DB
P00533	S.VQNPVYHNQPLNPAPSR.D		Y	74.53	1929.98	17	3.3	644.336	3	20.42	0.8533-0.8760	4239.6	1	35917	2	2	1105	1121		PEAKS DB
P00533	V.QNPVYHNQPLNPAPSR.D		Y	57.43	1830.91	16	-1.7	916.462	2	18.66	1.0829-1.1055	206.53	1	30696	1	1	1106	1121		PEAKS DB
P00533	Q.NPVYHNQPLNPAPSR.D		Y	78.25	1702.85	15	-1.3	852.433	2	18.66	1.0729-1.0955	9844	1	30706	4	4	1107	1121		PEAKS DB
P00533	N.PVYHNQPLNPAPSR.D		Y	69.18	1588.81	14	2.4	530.612	3	15.13	0.8642-0.8870	21343	1	20160	3	3	1108	1121		PEAKS DB
P00533	V.YHNQPLNPAPSR.D		Y	65.68	1392.69	12	-3.9	697.35	2	18.66	0.9614-0.9841	2529.6	1	30803	3	3	1110	1121		PEAKS DB
P00533	Y.HNQPLNPAPSR.D		Y	67.7	1229.63	11	4.1	615.823	2	9.91	0.9188-0.9415	0	1	4687	0	0	1111	1121		PEAKS DB
P00533	H.NQPLNPAPSR.D		Y	54.7	1092.57	10	0.4	547.291	2	12.92	0.8688-0.8915	46598	1	13886	1	1	1112	1121		PEAKS DB
P00533	N.QPLNPAPSR.D		Y	54.69	978.525	9	-1.8	490.269	2	12.26	0.7942-0.8169	14596	1	11909	1	1	1113	1121		PEAKS DB
P00533	Q.PLNPAPSR.D		Y	41.74	850.466	8	1	426.241	2	11.07	0.7604-0.7832	7946.1	1	8323	2	2	1114	1121		PEAKS DB
P00533	R.DPHYQDPHSTAVGN.P		Y	76.86	1536.66	14	-1.1	769.336	2	12.37	0.9968-1.0195	16791	1	12157	3	3	1122	1135		PEAKS DB
P00533	R.DPHYQDPHSTAVGNPEYLNTVQPT.C		Y	74.11	2679.22	24	0.6	894.081	3	31.44	0.9642-0.9868	48936	1	71235	2	2	1122	1145		PEAKS DB
P00533	R.DPHYQDPHSTAVGNPEYLN.T		Y	67.91	2152.95	19	-0.3	1077.48	2	25.03	1.1959-1.2184	39710	1	50247	2	2	1122	1140		PEAKS DB
P00533	R.DPHYQDPH.S		Y	58.81	1007.41	8	0.5	504.712	2	9.08	0.8278-0.8506	5680.1	1	2111	1	1	1122	1129		PEAKS DB
P00533	R.DPHYQDPHSTA.V		Y	52.69	1266.53	11	-1.6	634.269	2	9.71	0.9060-0.9287	1176.2	1	4020	1	1	1122	1132		PEAKS DB
P00533	R.DPHYQDPHST.A		Y	52.15	1195.49	10	0.7	598.752	2	9.33	0.8615-0.8842	977.71	1	2903	2	2	1122	1131		PEAKS DB
P00533	R.DPHYQDPHSTAVGNPEYL.N		Y	47	2038.9	18	-2.2	680.64	3	28.15	0.8615-0.8842	1811.9	1	60732	1	1	1122	1139		PEAKS DB
P00533	R.DPHYQDPHSTAVGNPEY.L		Y	42.33	1925.82	17	-3.9	963.913	2	20.14	1.1037-1.1263	0	1	35191	0	0	1122	1138		PEAKS DB
P00533	R.DPHYQDPHSTAVGNPEYLNTVQPTC(+125.05)VN.S	NEM	Y	41.87	3120.39	27	0.3	1041.14	3	38.76	1.0294-1.0521	0	1	95366	0	0	1122	1148	C25:NEM:1000.00	PEAKS DB
P00533	R.DPHYQDPHSTAVGNPE.Y		Y	39.59	1762.75	16	-1.9	588.591	3	15.46	0.7942-0.8169	861.04	1	21181	1	1	1122	1137		PEAKS DB
P00533	R.DPHYQDPHSTAVGNP.E		Y	34.79	1633.71	15	0.6	817.864	2	15.08	1.0222-1.0448	0	1	20081	0	0	1122	1136		PEAKS DB
P00533	R.DPHYQDPHSTAVG.N		Y	33.7	1422.62	13	-0.5	712.315	2	12.84	0.9242-0.9469	1289.6	1	13562	1	1	1122	1134		PEAKS DB
P00533	H.STAVGNPEYLNTVQPTC(+57.02)VNSTFDSPAHWAQK.G	Carbamidomethylation	Y	57.67	3418.59	31	0.1	1140.54	3	41.2	1.0738-1.0964	3298.9	1	103023	1	1	1130	1160	C17:Carbamidomethylation:1000.00	PEAKS DB
P00533	N.PEYLNTVQPTC(+57.02)VNSTFDSPAHWAQK.G	Carbamidomethylation	Y	51.88	2889.34	25	-3.4	964.117	3	39.23	1.0394-1.0620	1571.6	1	96814	2	2	1136	1160	C11:Carbamidomethylation:1000.00	PEAKS DB
P00533	N.TVQPTC(+57.02)VNSTFDSPAHWAQK.G	Carbamidomethylation	Y	49.78	2273.05	20	1.7	758.693	3	30.5	0.9923-1.0149	4336.6	1	68205	1	1	1141	1160	C6:Carbamidomethylation:1000.00	PEAKS DB
P00533	N.TVQPTC(+125.05)VNSTFDSPAHWAQK.G	NEM	Y	34.45	2341.08	20	0	781.367	3	35.7	0.9959-1.0186	4266.6	1	84732	1	1	1141	1160	C6:NEM:1000.00	PEAKS DB
P00533	T.VQPTC(+57.02)VNSTFDSPAHWAQK.G	Carbamidomethylation	Y	56.76	2172.01	19	1	725.01	3	29.36	0.9505-0.9732	0	1	64734	0	0	1142	1160	C5:Carbamidomethylation:1000.00	PEAKS DB
P00533	V.QPTC(+57.02)VNSTFDSPAHWAQK.G	Carbamidomethylation	Y	52.33	2072.94	18	-7	1037.47	2	30.53	1.1507-1.1733	0	1	68401	0	0	1143	1160	C4:Carbamidomethylation:1000.00	PEAKS DB
P00533	Q.PTC(+57.02)VNSTFDSPAHWAQK.G	Carbamidomethylation	Y	77.96	1944.88	17	-7.2	973.44	2	30.56	1.1426-1.1652	3914.1	1	68380	2	2	1144	1160	C3:Carbamidomethylation:1000.00	PEAKS DB
P00533	T.C(+125.05)VNSTFDSPAHWAQK.G	NEM	Y	85.12	1814.8	15	-1.1	908.409	2	38.38	1.0738-1.0964	97267	1	93779	7	7	1146	1160	C1:NEM:1000.00	PEAKS DB
P00533	T.C(+57.02)VNSTFDSPAHWAQK.G	Carbamidomethylation	Y	83.06	1746.78	15	1.9	874.398	2	24.91	1.0856-1.1082	39326	1	49774	2	2	1146	1160	C1:Carbamidomethylation:1000.00	PEAKS DB
P00533	C.VNSTFDSPAHWAQK.G		Y	67.18	1586.75	14	-3.3	794.379	2	23.55	1.0675-1.0901	1848.7	1	45602	2	2	1147	1160		PEAKS DB
P00533	V.NSTFDSPAHWAQK.G		Y	49.18	1487.68	13	-4.9	744.843	2	30.55	1.0131-1.0358	302.17	1	68392	1	1	1148	1160		PEAKS DB
P00533	N.STFDSPAHWAQK.G		Y	85.72	1373.64	12	2.4	687.827	2	21.88	0.9805-1.0032	94643	1	40756	3	3	1149	1160		PEAKS DB
P00533	S.TFDSPAHWAQK.G		Y	60.87	1286.6	11	4.4	644.312	2	20.82	0.9524-0.9750	609.59	1	37307	1	1	1150	1160		PEAKS DB
P00533	T.FDSPAHWAQK.G		Y	42.21	1185.56	10	0.3	593.786	2	21.88	0.9151-0.9378	917.28	1	40666	1	1	1151	1160		PEAKS DB
P00533	F.DSPAHWAQK.G		Y	57.07	1038.49	9	13.4	520.258	2	11.76	0.8415-0.8642	20505	1	9664	1	1	1152	1160		PEAKS DB
P00533	D.SPAHWAQK.G		Y	44.08	923.461	8	-3	462.736	2	8.88	0.7914-0.8142	0	1	1622	0	0	1153	1160		PEAKS DB
P00533	K.GSHQISLDNPDYQQDFFPK.E		Y	99.28	2235.02	19	-4.2	746.012	3	37.68	0.8970-0.9197	1271200	1	91143	17	17	1161	1179		PEAKS DB
P00533	K.GSHQISLDNPDYQQD.F		Y	75.77	1715.74	15	0.5	858.877	2	24.12	1.0457-1.0684	12496	1	47445	2	2	1161	1175		PEAKS DB
P00533	K.GSHQISLDNPDYQQDFF.P		Y	69.88	2009.88	17	-0.7	1005.94	2	43.93	1.1606-1.1832	3082.5	1	112016	1	1	1161	1177		PEAKS DB
P00533	K.GSHQISLDNPDYQQ.D		Y	68.76	1600.71	14	-0.5	801.363	2	23.28	1.0204-1.0430	6695.4	1	44800	1	1	1161	1174		PEAKS DB
P00533	K.GSHQISLDNPDYQQDF.F		Y	63.09	1862.81	16	-1.3	932.41	2	34.93	1.1046-1.1272	4039.9	1	82631	1	1	1161	1176		PEAKS DB
P00533	K.GSHQISLDNPDYQ.Q		Y	55.51	1472.65	13	1.6	737.335	2	23.56	0.9850-1.0077	6358.2	1	45777	1	1	1161	1173		PEAKS DB
P00533	K.GSHQISLDNPD.Y		Y	46.5	1181.53	11	0.6	591.773	2	18.54	0.8897-0.9124	11605	1	30298	1	1	1161	1171		PEAKS DB
P00533	K.GSHQISLDN.P		Y	45.62	969.452	9	1.1	485.734	2	13.93	0.8033-0.8260	25138	1	16660	1	1	1161	1169		PEAKS DB
P00533	K.GSHQISLDNPDYQQDFFPKE.A		Y	43.78	2364.07	20	5.8	789.034	3	38.09	0.8915-0.9142	836.91	1	93016	1	1	1161	1180		PEAKS DB
P00533	G.SHQISLDNPDYQQDFFPK.E		Y	57.66	2178	18	5.2	727.012	3	37.69	0.8679-0.8906	1194	1	91614	1	1	1162	1179		PEAKS DB
P00533	S.HQISLDNPDYQQDFFPK.E		Y	45.01	2090.97	17	-4.5	697.994	3	37.83	0.8624-0.8851	710.57	1	92113	1	1	1163	1179		PEAKS DB
P00533	H.QISLDNPDYQQDFFPK.E		Y	84.53	1953.91	16	1.5	977.964	2	44.44	1.1299-1.1525	62903	1	113532	3	3	1164	1179		PEAKS DB
P00533	Q.ISLDNPDYQQDFFPK.E		Y	53.99	1825.85	15	-0.8	913.933	2	44.09	1.0865-1.1091	5363.4	1	112352	1	1	1165	1179		PEAKS DB
P00533	I.SLDNPDYQQDFFPK.E		Y	65.29	1712.77	14	-2.7	857.389	2	38.64	1.0611-1.0838	12726	1	94831	2	2	1166	1179		PEAKS DB
P00533	S.LDNPDYQQDFFPK.E		Y	73.17	1625.74	13	-0.3	813.875	2	37.15	1.0349-1.0575	8373.7	1	90025	2	2	1167	1179		PEAKS DB
P00533	L.DNPDYQQDFFPK.E		Y	73.93	1512.65	12	1.4	757.334	2	36.35	0.9832-1.0059	25391	1	86783	3	3	1168	1179		PEAKS DB
P00533	D.NPDYQQDFFPK.E		Y	67.12	1397.63	11	-0.5	699.819	2	32.96	0.9905-1.0131	11210	1	75953	3	3	1169	1179		PEAKS DB
P00533	N.PDYQQDFFPK.E		Y	68.96	1283.58	10	3.1	642.8	2	33.28	0.9342-0.9569	63802	1	76715	4	4	1170	1179		PEAKS DB
P00533	P.DYQQDFFPK.E		Y	35.98	1186.53	9	1.7	594.273	2	34.47	0.8860-0.9088	1168.8	1	80896	1	1	1171	1179		PEAKS DB
P00533	D.YQQDFFPK.E		Y	37.15	1071.5	8	-1	536.758	2	27.63	0.8633-0.8860	6123.5	1	59042	2	2	1172	1179		PEAKS DB
P00533	K.EAKPNGIFKGSTAENAEYLR.V		Y	87.51	2194.1	20	-0.8	732.374	3	23.72	0.9877-1.0104	29228	1	46142	2	2	1180	1199		PEAKS DB
P00533	K.EAKPNGIFK.G		Y	66.02	1002.55	9	2.7	502.284	2	12.97	0.8742-0.8970	59332	1	14054	3	3	1180	1188		PEAKS DB
P00533	E.AKPNGIFK.G		Y	45.66	873.507	8	-1.7	437.76	2	13.02	0.7696-0.7923	3954.7	1	14141	1	1	1181	1188		PEAKS DB
P00533	A.KPNGIFK.G		Y	36.18	802.47	7	-3.1	402.241	2	13.02	0.7477-0.7705	2600.7	1	14126	1	1	1182	1188		PEAKS DB
P00533	K.PNGIFKGSTAENAEYLR.V		Y	59.34	1865.93	17	1.5	622.984	3	25.91	0.8415-0.8642	291.91	1	52965	1	1	1183	1199		PEAKS DB
P00533	N.GIFKGSTAENAEYLR.V		Y	71.63	1654.83	15	2.9	552.619	3	24.58	0.8178-0.8406	2407.1	1	48850	2	2	1185	1199		PEAKS DB
P00533	F.KGSTAENAEYLR.V		Y	43.54	1337.66	12	-4.1	446.891	3	11.23	0.7477-0.7705	0	1	8891	0	0	1188	1199		PEAKS DB
P00533	K.GSTAENAEYLR.V		Y	76.85	1209.56	11	0.4	605.789	2	16.16	0.9106-0.9333	371550	1	22459	15	15	1189	1199		PEAKS DB
P00533	K.GSTAENAEYLRVAPQ.S		Y	51.03	1604.78	15	-1.1	803.396	2	26.8	0.9941-1.0167	407.72	1	56173	1	1	1189	1203		PEAKS DB
P00533	K.GSTAENAEYLRV.A		Y	40.97	1308.63	12	1.9	655.324	2	26.4	0.9233-0.9460	491.54	1	54793	1	1	1189	1200		PEAKS DB
P00533	S.TAENAEYLR.V		Y	60.85	1065.51	9	-1.5	533.761	2	14.49	0.8670-0.8897	13972	1	18511	2	2	1191	1199		PEAKS DB
P00533	T.AENAEYLR.V		Y	46.53	964.461	8	0.9	483.238	2	13.52	0.8169-0.8397	3440.5	1	15627	1	1	1192	1199		PEAKS DB
P00533	A.ENAEYLR.V		Y	41.18	893.424	7	1.9	447.72	2	13.1	0.8023-0.8251	1619.9	1	14504	2	2	1193	1199		PEAKS DB

## Sheet: Fig. 2c
The band from Fig. 2c was cut out and sent for mass spectrometry analysis.
Accession	Description	#Peptides	#Unique	#Spec	Coverage (%)	Area	Avg. Mass
P62330	ADP-ribosylation factor 6 OS=Homo sapiens OX=9606 GN=ARF6 PE=1 SV=2	299	277	3606	99	38046000	20082
P00533	Epidermal growth factor receptor OS=Homo sapiens OX=9606 GN=EGFR PE=1 SV=2	95	95	239	58	900220	134277
P62805	Histone H4 OS=Homo sapiens OX=9606 GN=H4C1 PE=1 SV=2	90	90	1107	80	13478000	11367
P62280	40S ribosomal protein S11 OS=Homo sapiens OX=9606 GN=RPS11 PE=1 SV=3	65	65	285	96	2729300	18431
P62829	60S ribosomal protein L23 OS=Homo sapiens OX=9606 GN=RPL23 PE=1 SV=1	61	61	505	93	4039500	14865
P38159	RNA-binding motif protein X chromosome OS=Homo sapiens OX=9606 GN=RBMX PE=1 SV=3	59	59	133	66	527970	42332
P35637	RNA-binding protein FUS OS=Homo sapiens OX=9606 GN=FUS PE=1 SV=1	61	58	284	27	1546800	53426
P62269	40S ribosomal protein S18 OS=Homo sapiens OX=9606 GN=RPS18 PE=1 SV=3	58	58	212	81	1940700	17719
Q00839	Heterogeneous nuclear ribonucleoprotein U OS=Homo sapiens OX=9606 GN=HNRNPU PE=1 SV=6	58	58	106	36	243320	90585
P46776	60S ribosomal protein L27a OS=Homo sapiens OX=9606 GN=RPL27A PE=1 SV=2	57	57	274	72	2782200	16561
P39019	40S ribosomal protein S19 OS=Homo sapiens OX=9606 GN=RPS19 PE=1 SV=2	54	54	232	95	1676900	16060
P08708	40S ribosomal protein S17 OS=Homo sapiens OX=9606 GN=RPS17 PE=1 SV=2	53	53	278	90	1932200	15550
Q96PK6	RNA-binding protein 14 OS=Homo sapiens OX=9606 GN=RBM14 PE=1 SV=2	52	52	137	38	541260	69492
Q14011	Cold-inducible RNA-binding protein OS=Homo sapiens OX=9606 GN=CIRBP PE=1 SV=1	50	50	245	84	1638700	18648
P62277	40S ribosomal protein S13 OS=Homo sapiens OX=9606 GN=RPS13 PE=1 SV=2	49	49	194	84	1815500	17222
P04264	Keratin type II cytoskeletal 1 OS=Homo sapiens OX=9606 GN=KRT1 PE=1 SV=6	54	47	114	70	251310	66039
P98179	RNA-binding protein 3 OS=Homo sapiens OX=9606 GN=RBM3 PE=1 SV=1	46	46	175	88	2014800	17170
P62750	60S ribosomal protein L23a OS=Homo sapiens OX=9606 GN=RPL23A PE=1 SV=1	46	46	237	71	1845100	17695
P61353	60S ribosomal protein L27 OS=Homo sapiens OX=9606 GN=RPL27 PE=1 SV=2	46	46	205	84	1526100	15798
P18583	Protein SON OS=Homo sapiens OX=9606 GN=SON PE=1 SV=4	45	45	135	6	572300	263827
Q8NEY8	Periphilin-1 OS=Homo sapiens OX=9606 GN=PPHLN1 PE=1 SV=2	44	44	125	40	674320	52737
Q14444	Caprin-1 OS=Homo sapiens OX=9606 GN=CAPRIN1 PE=1 SV=2	42	42	117	18	471450	78366
P18621	60S ribosomal protein L17 OS=Homo sapiens OX=9606 GN=RPL17 PE=1 SV=3	42	42	164	80	891250	21397
Q02543	60S ribosomal protein L18a OS=Homo sapiens OX=9606 GN=RPL18A PE=1 SV=2	42	42	213	90	1292500	20762
P12532	Creatine kinase U-type mitochondrial OS=Homo sapiens OX=9606 GN=CKMT1A PE=1 SV=1	41	41	118	60	295810	47037
P42766	60S ribosomal protein L35 OS=Homo sapiens OX=9606 GN=RPL35 PE=1 SV=2	41	41	133	76	980570	14551
P22626	Heterogeneous nuclear ribonucleoproteins A2/B1 OS=Homo sapiens OX=9606 GN=HNRNPA2B1 PE=1 SV=2	41	40	104	82	428030	37430
P62899	60S ribosomal protein L31 OS=Homo sapiens OX=9606 GN=RPL31 PE=1 SV=1	40	40	176	82	1320900	14463
P25398	40S ribosomal protein S12 OS=Homo sapiens OX=9606 GN=RPS12 PE=1 SV=3	39	39	194	97	1325100	14515
P83731	60S ribosomal protein L24 OS=Homo sapiens OX=9606 GN=RPL24 PE=1 SV=1	38	38	187	73	1542700	17779
P62249	40S ribosomal protein S16 OS=Homo sapiens OX=9606 GN=RPS16 PE=1 SV=2	38	38	126	79	1006500	16445
P60866	40S ribosomal protein S20 OS=Homo sapiens OX=9606 GN=RPS20 PE=1 SV=1	37	37	145	92	1151300	13373
P30050	60S ribosomal protein L12 OS=Homo sapiens OX=9606 GN=RPL12 PE=1 SV=1	36	36	164	94	1220700	17819
P22087	rRNA 2'-O-methyltransferase fibrillarin OS=Homo sapiens OX=9606 GN=FBL PE=1 SV=2	36	36	121	35	696380	33784
P62937	Peptidyl-prolyl cis-trans isomerase A OS=Homo sapiens OX=9606 GN=PPIA PE=1 SV=2	39	35	209	96	1538900	18012
P62913	60S ribosomal protein L11 OS=Homo sapiens OX=9606 GN=RPL11 PE=1 SV=2	35	35	120	78	1151900	20252
P46779	60S ribosomal protein L28 OS=Homo sapiens OX=9606 GN=RPL28 PE=1 SV=3	34	34	115	82	893830	15747
P62263	40S ribosomal protein S14 OS=Homo sapiens OX=9606 GN=RPS14 PE=1 SV=3	34	34	213	90	1775100	16273
P62851	40S ribosomal protein S25 OS=Homo sapiens OX=9606 GN=RPS25 PE=1 SV=1	34	34	108	59	611060	13742
P62244	40S ribosomal protein S15a OS=Homo sapiens OX=9606 GN=RPS15A PE=1 SV=2	33	33	158	98	1138900	14840
P62910	60S ribosomal protein L32 OS=Homo sapiens OX=9606 GN=RPL32 PE=1 SV=2	33	33	149	76	795340	15860
P62847	40S ribosomal protein S24 OS=Homo sapiens OX=9606 GN=RPS24 PE=1 SV=1	32	32	154	62	847650	15423
O15371	Eukaryotic translation initiation factor 3 subunit D OS=Homo sapiens OX=9606 GN=EIF3D PE=1 SV=1	32	32	146	24	543590	63973
Q9Y3U8	60S ribosomal protein L36 OS=Homo sapiens OX=9606 GN=RPL36 PE=1 SV=3	32	32	187	63	1414400	12254
Q04837	Single-stranded DNA-binding protein mitochondrial OS=Homo sapiens OX=9606 GN=SSBP1 PE=1 SV=1	31	31	147	93	833580	17260
P35908	Keratin type II cytoskeletal 2 epidermal OS=Homo sapiens OX=9606 GN=KRT2 PE=1 SV=2	41	31	71	70	81408	65433
P84090	Enhancer of rudimentary homolog OS=Homo sapiens OX=9606 GN=ERH PE=1 SV=1	30	30	226	62	2180100	12259
P62266	40S ribosomal protein S23 OS=Homo sapiens OX=9606 GN=RPS23 PE=1 SV=3	29	29	121	81	575730	15808
P46778	60S ribosomal protein L21 OS=Homo sapiens OX=9606 GN=RPL21 PE=1 SV=2	29	29	88	74	739250	18565
O00571	ATP-dependent RNA helicase DDX3X OS=Homo sapiens OX=9606 GN=DDX3X PE=1 SV=3	29	29	42	38	94332	73244
P62316	Small nuclear ribonucleoprotein Sm D2 OS=Homo sapiens OX=9606 GN=SNRPD2 PE=1 SV=1	28	28	95	85	317830	13527
P46783	40S ribosomal protein S10 OS=Homo sapiens OX=9606 GN=RPS10 PE=1 SV=1	27	27	169	85	1184500	18898
P68363	Tubulin alpha-1B chain OS=Homo sapiens OX=9606 GN=TUBA1B PE=1 SV=1	27	27	68	57	174050	50152
P23528	Cofilin-1 OS=Homo sapiens OX=9606 GN=CFL1 PE=1 SV=3	47	26	207	89	993000	18502
Q9Y580	RNA-binding protein 7 OS=Homo sapiens OX=9606 GN=RBM7 PE=1 SV=1	26	26	84	42	258490	30504
P24666	Low molecular weight phosphotyrosine protein phosphatase OS=Homo sapiens OX=9606 GN=ACP1 PE=1 SV=3	26	26	121	88	547720	18042
Q9Y3B7	39S ribosomal protein L11 mitochondrial OS=Homo sapiens OX=9606 GN=MRPL11 PE=1 SV=1	26	26	74	84	224910	20683
P49207	60S ribosomal protein L34 OS=Homo sapiens OX=9606 GN=RPL34 PE=1 SV=3	26	26	70	62	463000	13293
P23246	Splicing factor proline- and glutamine-rich OS=Homo sapiens OX=9606 GN=SFPQ PE=1 SV=2	27	26	38	37	41440	76150
P63241	Eukaryotic translation initiation factor 5A-1 OS=Homo sapiens OX=9606 GN=EIF5A PE=1 SV=2	25	25	141	92	305560	16832
P06748	Nucleophosmin OS=Homo sapiens OX=9606 GN=NPM1 PE=1 SV=2	25	25	57	61	149750	32575
Q15233	Non-POU domain-containing octamer-binding protein OS=Homo sapiens OX=9606 GN=NONO PE=1 SV=4	26	25	62	50	51894	54232
P17844	Probable ATP-dependent RNA helicase DDX5 OS=Homo sapiens OX=9606 GN=DDX5 PE=1 SV=1	25	25	48	32	182390	69148
P84077	ADP-ribosylation factor 1 OS=Homo sapiens OX=9606 GN=ARF1 PE=1 SV=2	54	24	204	78	557030	20697
P61204	ADP-ribosylation factor 3 OS=Homo sapiens OX=9606 GN=ARF3 PE=1 SV=2	54	24	204	78	557030	20601
P36578	60S ribosomal protein L4 OS=Homo sapiens OX=9606 GN=RPL4 PE=1 SV=5	24	24	44	51	65518	47697
P62993	Growth factor receptor-bound protein 2 OS=Homo sapiens OX=9606 GN=GRB2 PE=1 SV=1	24	24	39	87	77093	25206
Q16527	Cysteine and glycine-rich protein 2 OS=Homo sapiens OX=9606 GN=CSRP2 PE=1 SV=3	23	23	57	82	192120	20954
P49755	Transmembrane emp24 domain-containing protein 10 OS=Homo sapiens OX=9606 GN=TMED10 PE=1 SV=2	23	23	73	54	159780	24976
P09651	Heterogeneous nuclear ribonucleoprotein A1 OS=Homo sapiens OX=9606 GN=HNRNPA1 PE=1 SV=5	39	22	79	61	371930	38747
Q92841	Probable ATP-dependent RNA helicase DDX17 OS=Homo sapiens OX=9606 GN=DDX17 PE=1 SV=2	22	22	46	23	83642	80273
Q6P1L8	39S ribosomal protein L14 mitochondrial OS=Homo sapiens OX=9606 GN=MRPL14 PE=1 SV=1	22	22	53	67	130990	15948
P68104	Elongation factor 1-alpha 1 OS=Homo sapiens OX=9606 GN=EEF1A1 PE=1 SV=1	21	21	96	53	411570	50141
P05386	60S acidic ribosomal protein P1 OS=Homo sapiens OX=9606 GN=RPLP1 PE=1 SV=1	21	21	55	84	165760	11514
P18077	60S ribosomal protein L35a OS=Homo sapiens OX=9606 GN=RPL35A PE=1 SV=2	21	21	78	82	498700	12538
P62424	60S ribosomal protein L7a OS=Homo sapiens OX=9606 GN=RPL7A PE=1 SV=2	21	21	36	54	109290	29996
Q9NYF8	Bcl-2-associated transcription factor 1 OS=Homo sapiens OX=9606 GN=BCLAF1 PE=1 SV=2	21	20	87	12	403310	106122
P62888	60S ribosomal protein L30 OS=Homo sapiens OX=9606 GN=RPL30 PE=1 SV=2	20	20	72	83	509560	12784
Q8NC51	Plasminogen activator inhibitor 1 RNA-binding protein OS=Homo sapiens OX=9606 GN=SERBP1 PE=1 SV=2	20	20	40	41	77463	44965
P62857	40S ribosomal protein S28 OS=Homo sapiens OX=9606 GN=RPS28 PE=1 SV=1	20	20	66	97	291790	7841
P35527	Keratin type I cytoskeletal 9 OS=Homo sapiens OX=9606 GN=KRT9 PE=1 SV=3	20	20	28	43	36770	62064
Q9H0D6	5'-3' exoribonuclease 2 OS=Homo sapiens OX=9606 GN=XRN2 PE=1 SV=1	20	20	138	13	590850	108583
P60981	Destrin OS=Homo sapiens OX=9606 GN=DSTN PE=1 SV=3	31	19	82	78	108710	18506
P42677	40S ribosomal protein S27 OS=Homo sapiens OX=9606 GN=RPS27 PE=1 SV=3	28	19	129	54	378490	9461
P05387	60S acidic ribosomal protein P2 OS=Homo sapiens OX=9606 GN=RPLP2 PE=1 SV=1	19	19	73	85	297090	11665
Q9BTL3	RNA guanine-N7 methyltransferase activating subunit OS=Homo sapiens OX=9606 GN=RAMAC PE=1 SV=1	19	19	90	92	873490	14381
Q01844	RNA-binding protein EWS OS=Homo sapiens OX=9606 GN=EWSR1 PE=1 SV=1	19	19	61	12	201570	68478
O00422	Histone deacetylase complex subunit SAP18 OS=Homo sapiens OX=9606 GN=SAP18 PE=1 SV=1	19	19	44	82	140140	17561
P37802	Transgelin-2 OS=Homo sapiens OX=9606 GN=TAGLN2 PE=1 SV=3	19	19	49	82	131760	22391
P62081	40S ribosomal protein S7 OS=Homo sapiens OX=9606 GN=RPS7 PE=1 SV=1	19	19	49	61	102560	22127
Q12906	Interleukin enhancer-binding factor 3 OS=Homo sapiens OX=9606 GN=ILF3 PE=1 SV=3	19	19	40	25	35401	95339
P52298	Nuclear cap-binding protein subunit 2 OS=Homo sapiens OX=9606 GN=NCBP2 PE=1 SV=1	19	19	26	59	52172	18001
P46781	40S ribosomal protein S9 OS=Homo sapiens OX=9606 GN=RPS9 PE=1 SV=3	19	19	30	49	95931	22591
P35268	60S ribosomal protein L22 OS=Homo sapiens OX=9606 GN=RPL22 PE=1 SV=2	23	18	104	83	467650	14787
P63173	60S ribosomal protein L38 OS=Homo sapiens OX=9606 GN=RPL38 PE=1 SV=2	18	18	137	70	1325800	8218
P23284	Peptidyl-prolyl cis-trans isomerase B OS=Homo sapiens OX=9606 GN=PPIB PE=1 SV=2	21	18	53	69	168260	23743
Q13823	Nucleolar GTP-binding protein 2 OS=Homo sapiens OX=9606 GN=GNL2 PE=1 SV=1	18	18	64	15	192700	83655
Q9BSD7	Cancer-related nucleoside-triphosphatase OS=Homo sapiens OX=9606 GN=NTPCR PE=1 SV=1	18	18	39	71	86679	20713
Q9Y3B4	Splicing factor 3B subunit 6 OS=Homo sapiens OX=9606 GN=SF3B6 PE=1 SV=1	18	18	61	81	125370	14585
Q14103	Heterogeneous nuclear ribonucleoprotein D0 OS=Homo sapiens OX=9606 GN=HNRNPD PE=1 SV=1	21	18	47	27	77435	38434
Q9Y3I0	RNA-splicing ligase RtcB homolog OS=Homo sapiens OX=9606 GN=RTCB PE=1 SV=1	18	18	44	28	61054	55210
P61604	10 kDa heat shock protein mitochondrial OS=Homo sapiens OX=9606 GN=HSPE1 PE=1 SV=2	18	18	46	99	124960	10932
P26373	60S ribosomal protein L13 OS=Homo sapiens OX=9606 GN=RPL13 PE=1 SV=4	18	18	29	62	49682	24261
P37108	Signal recognition particle 14 kDa protein OS=Homo sapiens OX=9606 GN=SRP14 PE=1 SV=2	17	17	68	56	300490	14570
Q14966	Zinc finger protein 638 OS=Homo sapiens OX=9606 GN=ZNF638 PE=1 SV=2	17	17	41	4	104500	220623
Q5BKZ1	DBIRD complex subunit ZNF326 OS=Homo sapiens OX=9606 GN=ZNF326 PE=1 SV=2	17	17	42	25	134330	65654
P11441	Ubiquitin-like protein 4A OS=Homo sapiens OX=9606 GN=UBL4A PE=1 SV=1	17	17	31	75	68928	17776
Q07020	60S ribosomal protein L18 OS=Homo sapiens OX=9606 GN=RPL18 PE=1 SV=2	17	17	25	48	90017	21634
Q14978	Nucleolar and coiled-body phosphoprotein 1 OS=Homo sapiens OX=9606 GN=NOLC1 PE=1 SV=2	17	17	27	17	86835	73603
P27635	60S ribosomal protein L10 OS=Homo sapiens OX=9606 GN=RPL10 PE=1 SV=4	17	17	32	69	33846	24604
P61247	40S ribosomal protein S3a OS=Homo sapiens OX=9606 GN=RPS3A PE=1 SV=2	17	17	21	56	24073	29945
O60493	Sorting nexin-3 OS=Homo sapiens OX=9606 GN=SNX3 PE=1 SV=3	18	17	23	62	25957	18762
Q9NRX2	39S ribosomal protein L17 mitochondrial OS=Homo sapiens OX=9606 GN=MRPL17 PE=1 SV=1	17	17	22	82	23260	20050
P62987	Ubiquitin-60S ribosomal protein L40 OS=Homo sapiens OX=9606 GN=UBA52 PE=1 SV=2	34	16	165	84	674010	14728
P0C0S5	Histone H2A.Z OS=Homo sapiens OX=9606 GN=H2AZ1 PE=1 SV=2	22	16	177	71	503730	13553
Q71UI9	Histone H2A.V OS=Homo sapiens OX=9606 GN=H2AZ2 PE=1 SV=3	22	16	177	71	503730	13509
P62318	Small nuclear ribonucleoprotein Sm D3 OS=Homo sapiens OX=9606 GN=SNRPD3 PE=1 SV=1	16	16	72	61	266400	13916
Q7RTV0	PHD finger-like domain-containing protein 5A OS=Homo sapiens OX=9606 GN=PHF5A PE=1 SV=1	16	16	34	85	85869	12405
Q86V81	THO complex subunit 4 OS=Homo sapiens OX=9606 GN=ALYREF PE=1 SV=3	16	16	34	53	78664	26888
Q9GZT3	SRA stem-loop-interacting RNA-binding protein mitochondrial OS=Homo sapiens OX=9606 GN=SLIRP PE=1 SV=1	16	16	36	88	112060	12349
P99999	Cytochrome c OS=Homo sapiens OX=9606 GN=CYCS PE=1 SV=2	16	16	30	66	52534	11749
P62917	60S ribosomal protein L8 OS=Homo sapiens OX=9606 GN=RPL8 PE=1 SV=2	16	16	28	45	56553	28025
O43447	Peptidyl-prolyl cis-trans isomerase H OS=Homo sapiens OX=9606 GN=PPIH PE=1 SV=1	19	16	35	99	47711	19208
Q99417	c-Myc-binding protein OS=Homo sapiens OX=9606 GN=MYCBP PE=1 SV=3	16	16	38	83	82555	11967
P11021	Endoplasmic reticulum chaperone BiP OS=Homo sapiens OX=9606 GN=HSPA5 PE=1 SV=2	17	16	28	35	18702	72333
Q9UHA3	Probable ribosome biogenesis protein RLP24 OS=Homo sapiens OX=9606 GN=RSL24D1 PE=1 SV=1	16	16	26	57	23977	19621
Q15126	Phosphomevalonate kinase OS=Homo sapiens OX=9606 GN=PMVK PE=1 SV=3	16	16	21	58	14613	21995
P31942	Heterogeneous nuclear ribonucleoprotein H3 OS=Homo sapiens OX=9606 GN=HNRNPH3 PE=1 SV=2	15	15	48	58	67030	36926
P55769	NHP2-like protein 1 OS=Homo sapiens OX=9606 GN=SNU13 PE=1 SV=3	15	15	41	69	226290	14174
P51991	Heterogeneous nuclear ribonucleoprotein A3 OS=Homo sapiens OX=9606 GN=HNRNPA3 PE=1 SV=2	15	15	28	29	51596	39595
Q99729	Heterogeneous nuclear ribonucleoprotein A/B OS=Homo sapiens OX=9606 GN=HNRNPAB PE=1 SV=2	17	15	39	23	94561	36225
P62241	40S ribosomal protein S8 OS=Homo sapiens OX=9606 GN=RPS8 PE=1 SV=2	15	15	26	54	34271	24205
Q9H2U1	ATP-dependent DNA/RNA helicase DHX36 OS=Homo sapiens OX=9606 GN=DHX36 PE=1 SV=2	15	15	26	11	41094	114760
Q9Y2Q9	28S ribosomal protein S28 mitochondrial OS=Homo sapiens OX=9606 GN=MRPS28 PE=1 SV=1	15	15	28	69	42441	20843
O60869	Endothelial differentiation-related factor 1 OS=Homo sapiens OX=9606 GN=EDF1 PE=1 SV=1	15	15	29	59	34878	16369
P36404	ADP-ribosylation factor-like protein 2 OS=Homo sapiens OX=9606 GN=ARL2 PE=1 SV=4	15	15	22	67	28625	20878
P62701	40S ribosomal protein S4 X isoform OS=Homo sapiens OX=9606 GN=RPS4X PE=1 SV=2	15	15	22	51	18766	29598
P78316	Nucleolar protein 14 OS=Homo sapiens OX=9606 GN=NOP14 PE=1 SV=3	15	15	18	12	25663	97668
P62979	Ubiquitin-40S ribosomal protein S27a OS=Homo sapiens OX=9606 GN=RPS27A PE=1 SV=2	32	14	145	85	241150	17965
P13645	Keratin type I cytoskeletal 10 OS=Homo sapiens OX=9606 GN=KRT10 PE=1 SV=6	45	14	99	62	64404	58827
P31943	Heterogeneous nuclear ribonucleoprotein H OS=Homo sapiens OX=9606 GN=HNRNPH1 PE=1 SV=4	20	14	63	46	56534	49229
P62633	CCHC-type zinc finger nucleic acid binding protein OS=Homo sapiens OX=9606 GN=CNBP PE=1 SV=1	14	14	38	64	80914	19463
P62841	40S ribosomal protein S15 OS=Homo sapiens OX=9606 GN=RPS15 PE=1 SV=2	14	14	128	71	429290	17040
P61923	Coatomer subunit zeta-1 OS=Homo sapiens OX=9606 GN=COPZ1 PE=1 SV=1	14	14	44	49	140000	20198
P04406	Glyceraldehyde-3-phosphate dehydrogenase OS=Homo sapiens OX=9606 GN=GAPDH PE=1 SV=3	15	14	38	60	32415	36053
Q9Y221	60S ribosome subunit biogenesis protein NIP7 homolog OS=Homo sapiens OX=9606 GN=NIP7 PE=1 SV=1	14	14	45	91	94719	20463
P07737	Profilin-1 OS=Homo sapiens OX=9606 GN=PFN1 PE=1 SV=2	14	14	28	90	75039	15054
P30626	Sorcin OS=Homo sapiens OX=9606 GN=SRI PE=1 SV=1	14	14	42	58	97421	21676
P0DMV8	Heat shock 70 kDa protein 1A OS=Homo sapiens OX=9606 GN=HSPA1A PE=1 SV=1	17	14	34	30	31816	70052
P0DMV9	Heat shock 70 kDa protein 1B OS=Homo sapiens OX=9606 GN=HSPA1B PE=1 SV=1	17	14	34	30	31816	70052
P61019	Ras-related protein Rab-2A OS=Homo sapiens OX=9606 GN=RAB2A PE=1 SV=1	14	14	23	71	30971	23546
O75319	RNA/RNP complex-1-interacting phosphatase OS=Homo sapiens OX=9606 GN=DUSP11 PE=1 SV=2	14	14	25	28	55495	43710
Q86WX3	Active regulator of SIRT1 OS=Homo sapiens OX=9606 GN=RPS19BP1 PE=1 SV=1	14	14	32	66	135230	15434
P63208	S-phase kinase-associated protein 1 OS=Homo sapiens OX=9606 GN=SKP1 PE=1 SV=2	14	14	27	62	34704	18658
Q9UPN6	SR-related and CTD-associated factor 8 OS=Homo sapiens OX=9606 GN=SCAF8 PE=1 SV=1	14	14	26	7	41126	140519
O75251	NADH dehydrogenase [ubiquinone] iron-sulfur protein 7 mitochondrial OS=Homo sapiens OX=9606 GN=NDUFS7 PE=1 SV=3	14	14	25	49	63466	23564
Q9NY12	H/ACA ribonucleoprotein complex subunit 1 OS=Homo sapiens OX=9606 GN=GAR1 PE=1 SV=1	14	14	38	24	78589	22348
Q9NWU5	39S ribosomal protein L22 mitochondrial OS=Homo sapiens OX=9606 GN=MRPL22 PE=1 SV=1	14	14	18	63	22063	23641
P61978	Heterogeneous nuclear ribonucleoprotein K OS=Homo sapiens OX=9606 GN=HNRNPK PE=1 SV=1	14	14	29	34	46549	50976
P39023	60S ribosomal protein L3 OS=Homo sapiens OX=9606 GN=RPL3 PE=1 SV=2	14	14	21	25	28220	46109
Q08211	ATP-dependent RNA helicase A OS=Homo sapiens OX=9606 GN=DHX9 PE=1 SV=4	14	14	24	10	49156	140958
P00374	Dihydrofolate reductase OS=Homo sapiens OX=9606 GN=DHFR PE=1 SV=2	14	14	21	73	33630	21453
P15924	Desmoplakin OS=Homo sapiens OX=9606 GN=DSP PE=1 SV=3	14	14	14	6	3792.2	331774
P63220	40S ribosomal protein S21 OS=Homo sapiens OX=9606 GN=RPS21 PE=1 SV=1	13	13	46	93	174870	9111
Q9H3K6	BolA-like protein 2 OS=Homo sapiens OX=9606 GN=BOLA2 PE=1 SV=1	13	13	60	95	352360	10117
Q9Y241	HIG1 domain family member 1A mitochondrial OS=Homo sapiens OX=9606 GN=HIGD1A PE=1 SV=1	13	13	46	76	284980	10143
Q9UI30	Multifunctional methyltransferase subunit TRM112-like protein OS=Homo sapiens OX=9606 GN=TRMT112 PE=1 SV=1	13	13	37	91	67026	14199
Q9NP72	Ras-related protein Rab-18 OS=Homo sapiens OX=9606 GN=RAB18 PE=1 SV=1	14	13	22	72	31985	22977
P32119	Peroxiredoxin-2 OS=Homo sapiens OX=9606 GN=PRDX2 PE=1 SV=5	14	13	32	41	62637	21892
Q9Y3E5	Peptidyl-tRNA hydrolase 2 mitochondrial OS=Homo sapiens OX=9606 GN=PTRH2 PE=1 SV=1	13	13	19	72	14722	19194
P49458	Signal recognition particle 9 kDa protein OS=Homo sapiens OX=9606 GN=SRP9 PE=1 SV=2	13	13	37	64	131650	10112
P30044	Peroxiredoxin-5 mitochondrial OS=Homo sapiens OX=9606 GN=PRDX5 PE=1 SV=4	13	13	29	58	56198	22086
P61313	60S ribosomal protein L15 OS=Homo sapiens OX=9606 GN=RPL15 PE=1 SV=2	13	13	23	46	41038	24146
P53680	AP-2 complex subunit sigma OS=Homo sapiens OX=9606 GN=AP2S1 PE=1 SV=2	13	13	31	46	103370	17018
P0DPB5	Protein POLR1D isoform 2 OS=Homo sapiens OX=9606 GN=POLR1D PE=1 SV=1	15	13	25	53	47669	14332
Q15370	Elongin-B OS=Homo sapiens OX=9606 GN=ELOB PE=1 SV=1	13	13	23	100	28820	13133
P68036	Ubiquitin-conjugating enzyme E2 L3 OS=Homo sapiens OX=9606 GN=UBE2L3 PE=1 SV=1	13	13	21	56	26757	17862
P23588	Eukaryotic translation initiation factor 4B OS=Homo sapiens OX=9606 GN=EIF4B PE=1 SV=2	13	13	16	20	13972	69151
P41223	Protein BUD31 homolog OS=Homo sapiens OX=9606 GN=BUD31 PE=1 SV=2	13	13	20	60	19724	17000
P13639	Elongation factor 2 OS=Homo sapiens OX=9606 GN=EEF2 PE=1 SV=4	13	13	16	21	7725	95338
P61254	60S ribosomal protein L26 OS=Homo sapiens OX=9606 GN=RPL26 PE=1 SV=1	50	12	230	83	363270	17258
P61513	60S ribosomal protein L37a OS=Homo sapiens OX=9606 GN=RPL37A PE=1 SV=2	14	12	65	82	410320	10275
Q13185	Chromobox protein homolog 3 OS=Homo sapiens OX=9606 GN=CBX3 PE=1 SV=4	12	12	31	62	89099	20811
Q16629	Serine/arginine-rich splicing factor 7 OS=Homo sapiens OX=9606 GN=SRSF7 PE=1 SV=1	13	12	29	46	88604	27367
P08779	Keratin type I cytoskeletal 16 OS=Homo sapiens OX=9606 GN=KRT16 PE=1 SV=4	22	12	44	48	21648	51268
Q9NYL2	Mitogen-activated protein kinase kinase kinase 20 OS=Homo sapiens OX=9606 GN=MAP3K20 PE=1 SV=3	12	12	24	13	38759	91155
P36639	Oxidized purine nucleoside triphosphate hydrolase OS=Homo sapiens OX=9606 GN=NUDT1 PE=1 SV=4	12	12	27	53	61725	17951
Q9NV31	U3 small nucleolar ribonucleoprotein protein IMP3 OS=Homo sapiens OX=9606 GN=IMP3 PE=1 SV=1	12	12	25	80	58238	21850
Q6P6C2	RNA demethylase ALKBH5 OS=Homo sapiens OX=9606 GN=ALKBH5 PE=1 SV=2	12	12	18	13	32416	44256
P61088	Ubiquitin-conjugating enzyme E2 N OS=Homo sapiens OX=9606 GN=UBE2N PE=1 SV=1	13	12	33	61	72829	17138
P07741	Adenine phosphoribosyltransferase OS=Homo sapiens OX=9606 GN=APRT PE=1 SV=2	12	12	27	76	55298	19608
Q9Y4Z0	U6 snRNA-associated Sm-like protein LSm4 OS=Homo sapiens OX=9606 GN=LSM4 PE=1 SV=1	12	12	45	62	131090	15350
P82663	28S ribosomal protein S25 mitochondrial OS=Homo sapiens OX=9606 GN=MRPS25 PE=1 SV=1	12	12	24	72	31545	20116
Q9Y421	Protein FAM32A OS=Homo sapiens OX=9606 GN=FAM32A PE=1 SV=2	12	12	22	62	28591	13178
Q9BYC8	39S ribosomal protein L32 mitochondrial OS=Homo sapiens OX=9606 GN=MRPL32 PE=1 SV=1	12	12	28	44	52746	21405
Q9Y2R5	28S ribosomal protein S17 mitochondrial OS=Homo sapiens OX=9606 GN=MRPS17 PE=1 SV=1	12	12	23	73	26150	14502
P62273	40S ribosomal protein S29 OS=Homo sapiens OX=9606 GN=RPS29 PE=1 SV=2	12	12	42	77	317800	6677
P62753	40S ribosomal protein S6 OS=Homo sapiens OX=9606 GN=RPS6 PE=1 SV=1	12	12	23	50	19054	28681
Q9Y2W1	Thyroid hormone receptor-associated protein 3 OS=Homo sapiens OX=9606 GN=THRAP3 PE=1 SV=2	13	12	25	10	64823	108666
P62995	Transformer-2 protein homolog beta OS=Homo sapiens OX=9606 GN=TRA2B PE=1 SV=1	14	12	18	42	17056	33666
P67812	Signal peptidase complex catalytic subunit SEC11A OS=Homo sapiens OX=9606 GN=SEC11A PE=1 SV=1	12	12	24	40	67287	20625
P55145	Mesencephalic astrocyte-derived neurotrophic factor OS=Homo sapiens OX=9606 GN=MANF PE=1 SV=3	12	12	17	57	31996	20700
Q9BXS6	Nucleolar and spindle-associated protein 1 OS=Homo sapiens OX=9606 GN=NUSAP1 PE=1 SV=1	12	12	16	28	23918	49452
Q13242	Serine/arginine-rich splicing factor 9 OS=Homo sapiens OX=9606 GN=SRSF9 PE=1 SV=1	13	12	19	53	21953	25542
Q9Y224	RNA transcription translation and transport factor protein OS=Homo sapiens OX=9606 GN=RTRAF PE=1 SV=1	12	12	18	59	11500	28068
Q9UDX5	Mitochondrial fission process protein 1 OS=Homo sapiens OX=9606 GN=MTFP1 PE=1 SV=1	12	12	15	66	34364	18010
Q8N5L8	Ribonuclease P protein subunit p25-like protein OS=Homo sapiens OX=9606 GN=RPP25L PE=1 SV=1	12	12	21	47	23608	17631
P23396	40S ribosomal protein S3 OS=Homo sapiens OX=9606 GN=RPS3 PE=1 SV=2	12	12	14	42	10221	26688
P40616	ADP-ribosylation factor-like protein 1 OS=Homo sapiens OX=9606 GN=ARL1 PE=1 SV=1	12	11	46	73	71572	20418
Q66PJ3	ADP-ribosylation factor-like protein 6-interacting protein 4 OS=Homo sapiens OX=9606 GN=ARL6IP4 PE=1 SV=2	11	11	34	20	62941	44915
P10620	Microsomal glutathione S-transferase 1 OS=Homo sapiens OX=9606 GN=MGST1 PE=1 SV=1	11	11	30	37	308670	17599
P42771	Cyclin-dependent kinase inhibitor 2A OS=Homo sapiens OX=9606 GN=CDKN2A PE=1 SV=2	11	11	39	83	83011	16533
P60660	Myosin light polypeptide 6 OS=Homo sapiens OX=9606 GN=MYL6 PE=1 SV=2	11	11	36	70	128370	16930
O75494	Serine/arginine-rich splicing factor 10 OS=Homo sapiens OX=9606 GN=SRSF10 PE=1 SV=1	14	11	31	34	107490	31301
Q9P0J0	NADH dehydrogenase [ubiquinone] 1 alpha subcomplex subunit 13 OS=Homo sapiens OX=9606 GN=NDUFA13 PE=1 SV=3	11	11	35	73	100080	16698
P13647	Keratin type II cytoskeletal 5 OS=Homo sapiens OX=9606 GN=KRT5 PE=1 SV=3	23	11	33	43	15528	62378
Q15382	GTP-binding protein Rheb OS=Homo sapiens OX=9606 GN=RHEB PE=1 SV=1	11	11	30	38	67857	20497
Q9NPE3	H/ACA ribonucleoprotein complex subunit 3 OS=Homo sapiens OX=9606 GN=NOP10 PE=1 SV=1	11	11	32	88	94793	7706
P11142	Heat shock cognate 71 kDa protein OS=Homo sapiens OX=9606 GN=HSPA8 PE=1 SV=1	18	11	36	34	24596	70898
Q9Y2B0	Protein canopy homolog 2 OS=Homo sapiens OX=9606 GN=CNPY2 PE=1 SV=1	11	11	20	55	27901	20652
Q9Y237	Peptidyl-prolyl cis-trans isomerase NIMA-interacting 4 OS=Homo sapiens OX=9606 GN=PIN4 PE=1 SV=1	11	11	31	62	77901	13810
P84095	Rho-related GTP-binding protein RhoG OS=Homo sapiens OX=9606 GN=RHOG PE=1 SV=1	11	11	21	53	27861	21308
P53999	Activated RNA polymerase II transcriptional coactivator p15 OS=Homo sapiens OX=9606 GN=SUB1 PE=1 SV=3	11	11	29	57	47311	14395
P19338	Nucleolin OS=Homo sapiens OX=9606 GN=NCL PE=1 SV=3	11	11	19	15	39615	76615
P28074	Proteasome subunit beta type-5 OS=Homo sapiens OX=9606 GN=PSMB5 PE=1 SV=3	11	11	11	45	13805	28480
P14174	Macrophage migration inhibitory factor OS=Homo sapiens OX=9606 GN=MIF PE=1 SV=4	11	11	30	60	264120	12476
P50914	60S ribosomal protein L14 OS=Homo sapiens OX=9606 GN=RPL14 PE=1 SV=4	11	11	17	41	24199	23432
Q8N0T1	Ribosomal biogenesis factor OS=Homo sapiens OX=9606 GN=RBIS PE=1 SV=4	11	11	19	72	36823	11456
O75817	Ribonuclease P protein subunit p20 OS=Homo sapiens OX=9606 GN=POP7 PE=1 SV=2	11	11	19	51	44284	15651
P60953	Cell division control protein 42 homolog OS=Homo sapiens OX=9606 GN=CDC42 PE=1 SV=2	11	11	20	45	19675	21259
P02675	Fibrinogen beta chain OS=Homo sapiens OX=9606 GN=FGB PE=1 SV=2	11	11	18	25	42262	55928
P62826	GTP-binding nuclear protein Ran OS=Homo sapiens OX=9606 GN=RAN PE=1 SV=3	11	11	25	55	30945	24423
O75340	Programmed cell death protein 6 OS=Homo sapiens OX=9606 GN=PDCD6 PE=1 SV=1	11	11	20	77	36416	21868
P13073	Cytochrome c oxidase subunit 4 isoform 1 mitochondrial OS=Homo sapiens OX=9606 GN=COX4I1 PE=1 SV=1	11	11	21	50	34829	19577
P32969	60S ribosomal protein L9 OS=Homo sapiens OX=9606 GN=RPL9 PE=1 SV=1	11	11	14	52	8787.8	21863
Q9P2B7	Cilia- and flagella-associated protein 97 OS=Homo sapiens OX=9606 GN=CFAP97 PE=1 SV=2	11	11	20	15	65675	59475
P59998	Actin-related protein 2/3 complex subunit 4 OS=Homo sapiens OX=9606 GN=ARPC4 PE=1 SV=3	11	11	14	46	20546	19667
Q8N983	39S ribosomal protein L43 mitochondrial OS=Homo sapiens OX=9606 GN=MRPL43 PE=1 SV=1	11	11	15	47	29316	23431
P40429	60S ribosomal protein L13a OS=Homo sapiens OX=9606 GN=RPL13A PE=1 SV=2	11	11	11	36	8915.2	23577
A0A075B6S2	Immunoglobulin kappa variable 2D-29 OS=Homo sapiens OX=9606 GN=IGKV2D-29 PE=3 SV=1	35	10	192	22	996750	13143
A0A0A0MRZ7	Immunoglobulin kappa variable 2D-26 OS=Homo sapiens OX=9606 GN=IGKV2D-26 PE=3 SV=1	35	10	192	22	996750	13297
P05141	ADP/ATP translocase 2 OS=Homo sapiens OX=9606 GN=SLC25A5 PE=1 SV=7	26	10	40	56	37750	32852
P63167	Dynein light chain 1 cytoplasmic OS=Homo sapiens OX=9606 GN=DYNLL1 PE=1 SV=1	16	10	61	74	67562	10366
Q71UM5	40S ribosomal protein S27-like OS=Homo sapiens OX=9606 GN=RPS27L PE=1 SV=3	19	10	74	54	150020	9477
Q15398	Disks large-associated protein 5 OS=Homo sapiens OX=9606 GN=DLGAP5 PE=1 SV=2	10	10	34	9	91494	95115
Q15424	Scaffold attachment factor B1 OS=Homo sapiens OX=9606 GN=SAFB PE=1 SV=4	13	10	22	13	19356	102642
Q9Y3Y2	Chromatin target of PRMT1 protein OS=Homo sapiens OX=9606 GN=CHTOP PE=1 SV=2	10	10	65	27	205050	26397
P51571	Translocon-associated protein subunit delta OS=Homo sapiens OX=9606 GN=SSR4 PE=1 SV=1	10	10	38	45	192760	18999
P61077	Ubiquitin-conjugating enzyme E2 D3 OS=Homo sapiens OX=9606 GN=UBE2D3 PE=1 SV=1	16	10	35	59	82213	16687
Q7Z417	Nuclear fragile X mental retardation-interacting protein 2 OS=Homo sapiens OX=9606 GN=NUFIP2 PE=1 SV=1	10	10	29	9	82890	76121
O14979	Heterogeneous nuclear ribonucleoprotein D-like OS=Homo sapiens OX=9606 GN=HNRNPDL PE=1 SV=3	11	10	22	28	30296	46438
Q13151	Heterogeneous nuclear ribonucleoprotein A0 OS=Homo sapiens OX=9606 GN=HNRNPA0 PE=1 SV=1	10	10	16	22	55262	30841
P08238	Heat shock protein HSP 90-beta OS=Homo sapiens OX=9606 GN=HSP90AB1 PE=1 SV=4	14	10	26	26	7967.9	83264
Q9Y3D0	Cytosolic iron-sulfur assembly component 2B OS=Homo sapiens OX=9606 GN=CIAO2B PE=1 SV=1	10	10	17	70	11496	17663
Q9NP97	Dynein light chain roadblock-type 1 OS=Homo sapiens OX=9606 GN=DYNLRB1 PE=1 SV=3	10	10	21	95	75560	10922
P10599	Thioredoxin OS=Homo sapiens OX=9606 GN=TXN PE=1 SV=3	10	10	47	70	384320	11737
P52434	DNA-directed RNA polymerases I II and III subunit RPABC3 OS=Homo sapiens OX=9606 GN=POLR2H PE=1 SV=4	10	10	21	50	32273	17143
Q01804	OTU domain-containing protein 4 OS=Homo sapiens OX=9606 GN=OTUD4 PE=1 SV=4	10	10	17	10	32567	124045
Q14019	Coactosin-like protein OS=Homo sapiens OX=9606 GN=COTL1 PE=1 SV=3	10	10	25	55	20950	15945
P82921	28S ribosomal protein S21 mitochondrial OS=Homo sapiens OX=9606 GN=MRPS21 PE=1 SV=3	10	10	31	63	60683	10689
O95881	Thioredoxin domain-containing protein 12 OS=Homo sapiens OX=9606 GN=TXNDC12 PE=1 SV=1	10	10	24	48	34781	19206
Q02878	60S ribosomal protein L6 OS=Homo sapiens OX=9606 GN=RPL6 PE=1 SV=3	10	10	15	33	18628	32728
P60842	Eukaryotic initiation factor 4A-I OS=Homo sapiens OX=9606 GN=EIF4A1 PE=1 SV=1	10	10	18	32	16366	46154
P46777	60S ribosomal protein L5 OS=Homo sapiens OX=9606 GN=RPL5 PE=1 SV=3	10	10	13	43	8425.9	34363
Q9BYD1	39S ribosomal protein L13 mitochondrial OS=Homo sapiens OX=9606 GN=MRPL13 PE=1 SV=1	10	10	21	71	44718	20692
Q06830	Peroxiredoxin-1 OS=Homo sapiens OX=9606 GN=PRDX1 PE=1 SV=1	12	10	21	60	33854	22110
Q9Y3D3	28S ribosomal protein S16 mitochondrial OS=Homo sapiens OX=9606 GN=MRPS16 PE=1 SV=1	10	10	29	73	25276	15345
P08670	Vimentin OS=Homo sapiens OX=9606 GN=VIM PE=1 SV=4	10	10	13	29	14517	53652
P20290	Transcription factor BTF3 OS=Homo sapiens OX=9606 GN=BTF3 PE=1 SV=1	10	10	12	53	15215	22168
P18124	60S ribosomal protein L7 OS=Homo sapiens OX=9606 GN=RPL7 PE=1 SV=1	10	10	12	45	20589	29226
Q9UNZ5	Leydig cell tumor 10 kDa protein homolog OS=Homo sapiens OX=9606 GN=C19orf53 PE=1 SV=1	10	10	22	44	49369	10577
Q9ULC4	Malignant T-cell-amplified sequence 1 OS=Homo sapiens OX=9606 GN=MCTS1 PE=1 SV=1	10	10	12	61	17772	20555
P51149	Ras-related protein Rab-7a OS=Homo sapiens OX=9606 GN=RAB7A PE=1 SV=1	10	10	14	64	13416	23490
Q96EL3	39S ribosomal protein L53 mitochondrial OS=Homo sapiens OX=9606 GN=MRPL53 PE=1 SV=1	10	10	15	75	99930	12107
Q9UMY4	Sorting nexin-12 OS=Homo sapiens OX=9606 GN=SNX12 PE=1 SV=4	11	10	13	57	19347	18885
Q92499	ATP-dependent RNA helicase DDX1 OS=Homo sapiens OX=9606 GN=DDX1 PE=1 SV=2	10	10	16	17	14184	82432
P51809	Vesicle-associated membrane protein 7 OS=Homo sapiens OX=9606 GN=VAMP7 PE=1 SV=3	10	10	21	52	54109	24935
Q93077	Histone H2A type 1-C OS=Homo sapiens OX=9606 GN=H2AC6 PE=1 SV=3	58	9	373	82	404030	14105
P84085	ADP-ribosylation factor 5 OS=Homo sapiens OX=9606 GN=ARF5 PE=1 SV=2	39	9	136	96	23495	20530
Q8TAP9	M-phase-specific PLK1-interacting protein OS=Homo sapiens OX=9606 GN=MPLKIP PE=1 SV=1	9	9	37	60	177820	19147
Q6P5R6	60S ribosomal protein L22-like 1 OS=Homo sapiens OX=9606 GN=RPL22L1 PE=1 SV=2	14	9	29	74	61476	14607
Q8NCA5	Protein FAM98A OS=Homo sapiens OX=9606 GN=FAM98A PE=1 SV=2	15	9	50	24	3494.6	55272
O14925	Mitochondrial import inner membrane translocase subunit Tim23 OS=Homo sapiens OX=9606 GN=TIMM23 PE=1 SV=1	9	9	39	51	69096	21943
Q9P0M9	39S ribosomal protein L27 mitochondrial OS=Homo sapiens OX=9606 GN=MRPL27 PE=1 SV=1	9	9	20	66	28654	16073
O60716	Catenin delta-1 OS=Homo sapiens OX=9606 GN=CTNND1 PE=1 SV=1	9	9	17	9	14836	108170
Q9NS69	Mitochondrial import receptor subunit TOM22 homolog OS=Homo sapiens OX=9606 GN=TOMM22 PE=1 SV=3	9	9	44	79	86048	15522
Q8WUH6	Transmembrane protein 263 OS=Homo sapiens OX=9606 GN=TMEM263 PE=1 SV=1	9	9	15	64	22094	11748
Q7Z7F7	39S ribosomal protein L55 mitochondrial OS=Homo sapiens OX=9606 GN=MRPL55 PE=1 SV=1	9	9	19	46	34076	15128
P20674	Cytochrome c oxidase subunit 5A mitochondrial OS=Homo sapiens OX=9606 GN=COX5A PE=1 SV=2	9	9	24	66	58635	16762
Q9UM00	Calcium load-activated calcium channel OS=Homo sapiens OX=9606 GN=TMCO1 PE=1 SV=2	9	9	24	26	79583	27079
P51970	NADH dehydrogenase [ubiquinone] 1 alpha subcomplex subunit 8 OS=Homo sapiens OX=9606 GN=NDUFA8 PE=1 SV=3	9	9	13	65	11572	20105
Q9UM13	Anaphase-promoting complex subunit 10 OS=Homo sapiens OX=9606 GN=ANAPC10 PE=1 SV=1	9	9	24	54	86336	21252
Q14197	Peptidyl-tRNA hydrolase ICT1 mitochondrial OS=Homo sapiens OX=9606 GN=MRPL58 PE=1 SV=1	9	9	13	47	29522	23630
P56385	ATP synthase subunit e mitochondrial OS=Homo sapiens OX=9606 GN=ATP5ME PE=1 SV=2	9	9	18	71	56997	7933
P62861	40S ribosomal protein S30 OS=Homo sapiens OX=9606 GN=FAU PE=1 SV=1	9	9	41	53	460270	6648
P62906	60S ribosomal protein L10a OS=Homo sapiens OX=9606 GN=RPL10A PE=1 SV=2	9	9	11	39	14229	24831
P62942	Peptidyl-prolyl cis-trans isomerase FKBP1A OS=Homo sapiens OX=9606 GN=FKBP1A PE=1 SV=2	9	9	15	65	20987	11951
O43324	Eukaryotic translation elongation factor 1 epsilon-1 OS=Homo sapiens OX=9606 GN=EEF1E1 PE=1 SV=1	9	9	18	57	39790	19811
P61081	NEDD8-conjugating enzyme Ubc12 OS=Homo sapiens OX=9606 GN=UBE2M PE=1 SV=1	9	9	19	36	75331	20900
Q6IAA8	Ragulator complex protein LAMTOR1 OS=Homo sapiens OX=9606 GN=LAMTOR1 PE=1 SV=2	9	9	16	68	26247	17745
Q14684	Ribosomal RNA processing protein 1 homolog B OS=Homo sapiens OX=9606 GN=RRP1B PE=1 SV=3	9	9	12	15	5673.5	84428
Q9NVS2	39S ribosomal protein S18a mitochondrial OS=Homo sapiens OX=9606 GN=MRPS18A PE=1 SV=1	9	9	17	52	44250	22184
P53634	Dipeptidyl peptidase 1 OS=Homo sapiens OX=9606 GN=CTSC PE=1 SV=2	9	9	18	20	11797	51854
Q9UN86	Ras GTPase-activating protein-binding protein 2 OS=Homo sapiens OX=9606 GN=G3BP2 PE=1 SV=2	11	9	14	27	10081	54121
P82932	28S ribosomal protein S6 mitochondrial OS=Homo sapiens OX=9606 GN=MRPS6 PE=1 SV=3	9	9	13	61	22104	14227
P07910	Heterogeneous nuclear ribonucleoproteins C1/C2 OS=Homo sapiens OX=9606 GN=HNRNPC PE=1 SV=4	9	9	16	28	22810	33670
Q9NQ50	39S ribosomal protein L40 mitochondrial OS=Homo sapiens OX=9606 GN=MRPL40 PE=1 SV=1	9	9	14	47	11403	24490
Q9Y5J5	Pleckstrin homology-like domain family A member 3 OS=Homo sapiens OX=9606 GN=PHLDA3 PE=1 SV=1	9	9	10	55	15759	13891
P15880	40S ribosomal protein S2 OS=Homo sapiens OX=9606 GN=RPS2 PE=1 SV=2	9	9	13	30	12871	31324
P41208	Centrin-2 OS=Homo sapiens OX=9606 GN=CETN2 PE=1 SV=1	9	9	13	58	6839.4	19738
Q8TA86	Retinitis pigmentosa 9 protein OS=Homo sapiens OX=9606 GN=RP9 PE=1 SV=2	9	9	10	33	12466	26107
Q69YN4	Protein virilizer homolog OS=Homo sapiens OX=9606 GN=VIRMA PE=1 SV=2	9	9	12	4	55394	202023
Q9UNX3	60S ribosomal protein L26-like 1 OS=Homo sapiens OX=9606 GN=RPL26L1 PE=1 SV=1	46	8	196	85	50806	17256
Q96EL2	28S ribosomal protein S24 mitochondrial OS=Homo sapiens OX=9606 GN=MRPS24 PE=1 SV=1	8	8	14	40	37380	19015
P84103	Serine/arginine-rich splicing factor 3 OS=Homo sapiens OX=9606 GN=SRSF3 PE=1 SV=1	9	8	34	51	185320	19330
P22392	Nucleoside diphosphate kinase B OS=Homo sapiens OX=9606 GN=NME2 PE=1 SV=1	15	8	46	84	17122	17298
P63000	Ras-related C3 botulinum toxin substrate 1 OS=Homo sapiens OX=9606 GN=RAC1 PE=1 SV=1	13	8	34	46	49104	21450
A0A075B6R9	Probable non-functional immunoglobulin kappa variable 2D-24 OS=Homo sapiens OX=9606 GN=IGKV2D-24 PE=1 SV=1	19	8	61	18	190840	13079
Q5QJE6	Deoxynucleotidyltransferase terminal-interacting protein 2 OS=Homo sapiens OX=9606 GN=DNTTIP2 PE=1 SV=2	8	8	13	7	46716	84469
O14880	Microsomal glutathione S-transferase 3 OS=Homo sapiens OX=9606 GN=MGST3 PE=1 SV=1	8	8	17	52	20566	16516
P10809	60 kDa heat shock protein mitochondrial OS=Homo sapiens OX=9606 GN=HSPD1 PE=1 SV=2	8	8	16	25	4037	61055
Q15369	Elongin-C OS=Homo sapiens OX=9606 GN=ELOC PE=1 SV=1	8	8	25	64	35347	12473
P00450	Ceruloplasmin OS=Homo sapiens OX=9606 GN=CP PE=1 SV=1	8	8	18	6	42518	122205
Q9Y3C6	Peptidyl-prolyl cis-trans isomerase-like 1 OS=Homo sapiens OX=9606 GN=PPIL1 PE=1 SV=1	8	8	28	41	58151	18237
O75348	V-type proton ATPase subunit G 1 OS=Homo sapiens OX=9606 GN=ATP6V1G1 PE=1 SV=3	8	8	11	71	30767	13758
Q9BU61	NADH dehydrogenase [ubiquinone] 1 alpha subcomplex assembly factor 3 OS=Homo sapiens OX=9606 GN=NDUFAF3 PE=1 SV=1	8	8	16	58	53860	20350
P62877	E3 ubiquitin-protein ligase RBX1 OS=Homo sapiens OX=9606 GN=RBX1 PE=1 SV=1	8	8	29	36	81267	12274
P50402	Emerin OS=Homo sapiens OX=9606 GN=EMD PE=1 SV=1	8	8	11	48	12407	28994
Q8WXD5	Gem-associated protein 6 OS=Homo sapiens OX=9606 GN=GEMIN6 PE=1 SV=1	8	8	13	44	18409	18824
Q9UHV9	Prefoldin subunit 2 OS=Homo sapiens OX=9606 GN=PFDN2 PE=1 SV=1	8	8	13	76	21652	16648
P02671	Fibrinogen alpha chain OS=Homo sapiens OX=9606 GN=FGA PE=1 SV=2	8	8	37	5	108310	94973
Q96GC5	39S ribosomal protein L48 mitochondrial OS=Homo sapiens OX=9606 GN=MRPL48 PE=1 SV=2	8	8	15	25	19256	23935
O00483	Cytochrome c oxidase subunit NDUFA4 OS=Homo sapiens OX=9606 GN=NDUFA4 PE=1 SV=1	8	8	16	59	53956	9370
Q9NRF9	DNA polymerase epsilon subunit 3 OS=Homo sapiens OX=9606 GN=POLE3 PE=1 SV=1	8	8	14	58	32941	16860
Q9BVJ6	U3 small nucleolar RNA-associated protein 14 homolog A OS=Homo sapiens OX=9606 GN=UTP14A PE=1 SV=1	8	8	15	12	30239	87978
Q9BU76	Multiple myeloma tumor-associated protein 2 OS=Homo sapiens OX=9606 GN=MMTAG2 PE=1 SV=1	8	8	11	36	6897	29412
Q8N5F7	NF-kappa-B-activating protein OS=Homo sapiens OX=9606 GN=NKAP PE=1 SV=1	8	8	12	28	9564.5	47138
Q9BVV7	Mitochondrial import inner membrane translocase subunit Tim21 OS=Homo sapiens OX=9606 GN=TIMM21 PE=1 SV=1	8	8	10	32	20818	28202
Q15004	PCNA-associated factor OS=Homo sapiens OX=9606 GN=PCLAF PE=1 SV=1	8	8	14	73	7820.5	11986
P60983	Glia maturation factor beta OS=Homo sapiens OX=9606 GN=GMFB PE=1 SV=2	8	8	9	61	9816.8	16713
Q13405	39S ribosomal protein L49 mitochondrial OS=Homo sapiens OX=9606 GN=MRPL49 PE=1 SV=1	8	8	12	43	13531	19198
P09429	High mobility group protein B1 OS=Homo sapiens OX=9606 GN=HMGB1 PE=1 SV=3	8	8	12	36	6145.4	24894
P09874	Poly [ADP-ribose] polymerase 1 OS=Homo sapiens OX=9606 GN=PARP1 PE=1 SV=4	8	8	9	9	11680	113084
O00488	Zinc finger protein 593 OS=Homo sapiens OX=9606 GN=ZNF593 PE=1 SV=2	8	8	18	62	35928	15199
Q5VYS8	Terminal uridylyltransferase 7 OS=Homo sapiens OX=9606 GN=TUT7 PE=1 SV=1	8	8	9	5	9728.8	171228
Q96MU7	YTH domain-containing protein 1 OS=Homo sapiens OX=9606 GN=YTHDC1 PE=1 SV=3	8	8	15	11	34631	84700
P36969	Phospholipid hydroperoxide glutathione peroxidase OS=Homo sapiens OX=9606 GN=GPX4 PE=1 SV=3	8	8	14	48	11117	22175
P84098	60S ribosomal protein L19 OS=Homo sapiens OX=9606 GN=RPL19 PE=1 SV=1	8	8	13	32	12137	23466
Q9HD33	39S ribosomal protein L47 mitochondrial OS=Homo sapiens OX=9606 GN=MRPL47 PE=1 SV=2	8	8	12	30	11176	29450
Q8N5K1	CDGSH iron-sulfur domain-containing protein 2 OS=Homo sapiens OX=9606 GN=CISD2 PE=1 SV=1	8	8	9	47	8150	15278
Q1KMD3	Heterogeneous nuclear ribonucleoprotein U-like protein 2 OS=Homo sapiens OX=9606 GN=HNRNPUL2 PE=1 SV=1	8	8	10	6	13421	85105
Q9H0F7	ADP-ribosylation factor-like protein 6 OS=Homo sapiens OX=9606 GN=ARL6 PE=1 SV=1	8	8	13	45	14501	21097
Q01469	Fatty acid-binding protein 5 OS=Homo sapiens OX=9606 GN=FABP5 PE=1 SV=3	8	8	10	47	5025.6	15164
O14737	Programmed cell death protein 5 OS=Homo sapiens OX=9606 GN=PDCD5 PE=1 SV=3	8	8	11	58	54939	14285
P14618	Pyruvate kinase PKM OS=Homo sapiens OX=9606 GN=PKM PE=1 SV=4	8	8	11	23	8837.7	57937
Q71DI3	Histone H3.2 OS=Homo sapiens OX=9606 GN=H3C15 PE=1 SV=3	72	7	424	76	217710	15388
P62854	40S ribosomal protein S26 OS=Homo sapiens OX=9606 GN=RPS26 PE=1 SV=3	23	7	121	57	314900	13015
P18085	ADP-ribosylation factor 4 OS=Homo sapiens OX=9606 GN=ARF4 PE=1 SV=3	25	7	70	83	30703	20511
Q9Y281	Cofilin-2 OS=Homo sapiens OX=9606 GN=CFL2 PE=1 SV=1	28	7	93	72	17008	18737
P02533	Keratin type I cytoskeletal 14 OS=Homo sapiens OX=9606 GN=KRT14 PE=1 SV=4	19	7	36	35	9095.9	51562
E9PRG8	Uncharacterized protein C11orf98 OS=Homo sapiens OX=9606 GN=C11orf98 PE=4 SV=2	8	7	21	44	55771	14234
P01344	Insulin-like growth factor II OS=Homo sapiens OX=9606 GN=IGF2 PE=1 SV=1	7	7	18	30	65839	20140
P17858	ATP-dependent 6-phosphofructokinase liver type OS=Homo sapiens OX=9606 GN=PFKL PE=1 SV=6	7	7	24	14	46447	85018
P62314	Small nuclear ribonucleoprotein Sm D1 OS=Homo sapiens OX=9606 GN=SNRPD1 PE=1 SV=1	7	7	35	61	143420	13282
P60604	Ubiquitin-conjugating enzyme E2 G2 OS=Homo sapiens OX=9606 GN=UBE2G2 PE=1 SV=1	7	7	25	53	38399	18566
O75347	Tubulin-specific chaperone A OS=Homo sapiens OX=9606 GN=TBCA PE=1 SV=3	7	7	21	56	57669	12855
Q13526	Peptidyl-prolyl cis-trans isomerase NIMA-interacting 1 OS=Homo sapiens OX=9606 GN=PIN1 PE=1 SV=1	7	7	32	59	54918	18243
O75884	Serine hydrolase RBBP9 OS=Homo sapiens OX=9606 GN=RBBP9 PE=1 SV=2	7	7	16	54	29477	21000
P04080	Cystatin-B OS=Homo sapiens OX=9606 GN=CSTB PE=1 SV=2	7	7	20	83	42390	11140
P49773	Adenosine 5'-monophosphoramidase HINT1 OS=Homo sapiens OX=9606 GN=HINT1 PE=1 SV=2	7	7	17	67	28134	13802
C9JLW8	Mapk-regulated corepressor-interacting protein 1 OS=Homo sapiens OX=9606 GN=MCRIP1 PE=1 SV=1	7	7	19	70	50089	10920
O14683	Tumor protein p53-inducible protein 11 OS=Homo sapiens OX=9606 GN=TP53I11 PE=1 SV=2	7	7	7	21	7150.1	21054
Q16718	NADH dehydrogenase [ubiquinone] 1 alpha subcomplex subunit 5 OS=Homo sapiens OX=9606 GN=NDUFA5 PE=1 SV=3	7	7	11	62	7766.9	13459
P35080	Profilin-2 OS=Homo sapiens OX=9606 GN=PFN2 PE=1 SV=3	7	7	14	39	28733	15046
P51153	Ras-related protein Rab-13 OS=Homo sapiens OX=9606 GN=RAB13 PE=1 SV=1	9	7	17	36	22919	22774
O14646	Chromodomain-helicase-DNA-binding protein 1 OS=Homo sapiens OX=9606 GN=CHD1 PE=1 SV=2	7	7	15	3	41726	196687
P56134	ATP synthase subunit f mitochondrial OS=Homo sapiens OX=9606 GN=ATP5MF PE=1 SV=3	7	7	19	59	59161	10918
Q9P021	Cysteine-rich PDZ-binding protein OS=Homo sapiens OX=9606 GN=CRIPT PE=1 SV=1	7	7	12	42	10630	11216
O95168	NADH dehydrogenase [ubiquinone] 1 beta subcomplex subunit 4 OS=Homo sapiens OX=9606 GN=NDUFB4 PE=1 SV=3	7	7	17	57	71148	15209
Q8ND56	Protein LSM14 homolog A OS=Homo sapiens OX=9606 GN=LSM14A PE=1 SV=3	7	7	17	10	72931	50530
P42167	Lamina-associated polypeptide 2 isoforms beta/gamma OS=Homo sapiens OX=9606 GN=TMPO PE=1 SV=2	7	7	13	17	15438	50670
Q8NDF8	Terminal nucleotidyltransferase 4B OS=Homo sapiens OX=9606 GN=TENT4B PE=1 SV=2	7	7	10	13	11890	63267
Q92733	Proline-rich protein PRCC OS=Homo sapiens OX=9606 GN=PRCC PE=1 SV=1	7	7	9	6	10356	52418
P62891	60S ribosomal protein L39 OS=Homo sapiens OX=9606 GN=RPL39 PE=1 SV=2	7	7	58	33	770560	6407
Q59GN2	Putative 60S ribosomal protein L39-like 5 OS=Homo sapiens OX=9606 GN=RPL39P5 PE=5 SV=2	7	7	58	33	770560	6323
P51452	Dual specificity protein phosphatase 3 OS=Homo sapiens OX=9606 GN=DUSP3 PE=1 SV=1	7	7	9	53	18244	20478
P21796	Voltage-dependent anion-selective channel protein 1 OS=Homo sapiens OX=9606 GN=VDAC1 PE=1 SV=2	7	7	14	34	11902	30773
Q9BXP5	Serrate RNA effector molecule homolog OS=Homo sapiens OX=9606 GN=SRRT PE=1 SV=1	7	7	15	9	58987	100667
Q13595	Transformer-2 protein homolog alpha OS=Homo sapiens OX=9606 GN=TRA2A PE=1 SV=1	9	7	12	36	8777	32689
P07195	L-lactate dehydrogenase B chain OS=Homo sapiens OX=9606 GN=LDHB PE=1 SV=2	7	7	9	32	3416.9	36639
O15235	28S ribosomal protein S12 mitochondrial OS=Homo sapiens OX=9606 GN=MRPS12 PE=1 SV=1	7	7	19	43	34111	15173
Q9Y520	Protein PRRC2C OS=Homo sapiens OX=9606 GN=PRRC2C PE=1 SV=4	7	7	14	3	15516	316911
Q99590	Protein SCAF11 OS=Homo sapiens OX=9606 GN=SCAF11 PE=1 SV=2	7	7	7	4	3801.8	164651
P21741	Midkine OS=Homo sapiens OX=9606 GN=MDK PE=1 SV=1	7	7	12	39	14624	15585
Q9UI09	NADH dehydrogenase [ubiquinone] 1 alpha subcomplex subunit 12 OS=Homo sapiens OX=9606 GN=NDUFA12 PE=1 SV=1	7	7	9	65	9057.5	17114
Q4U2R6	39S ribosomal protein L51 mitochondrial OS=Homo sapiens OX=9606 GN=MRPL51 PE=1 SV=1	7	7	14	52	20621	15095
O14647	Chromodomain-helicase-DNA-binding protein 2 OS=Homo sapiens OX=9606 GN=CHD2 PE=1 SV=2	7	7	7	5	7510.7	211342
Q9GZZ1	N-alpha-acetyltransferase 50 OS=Homo sapiens OX=9606 GN=NAA50 PE=1 SV=1	7	7	9	49	13814	19398
O43920	NADH dehydrogenase [ubiquinone] iron-sulfur protein 5 OS=Homo sapiens OX=9606 GN=NDUFS5 PE=1 SV=3	7	7	10	69	7739.5	12517
P19105	Myosin regulatory light chain 12A OS=Homo sapiens OX=9606 GN=MYL12A PE=1 SV=2	7	7	12	44	14692	19794
O14950	Myosin regulatory light chain 12B OS=Homo sapiens OX=9606 GN=MYL12B PE=1 SV=2	7	7	12	44	14692	19779
Q9Y3C8	Ubiquitin-fold modifier-conjugating enzyme 1 OS=Homo sapiens OX=9606 GN=UFC1 PE=1 SV=3	7	7	10	38	13641	19458
O15212	Prefoldin subunit 6 OS=Homo sapiens OX=9606 GN=PFDN6 PE=1 SV=1	7	7	8	53	4759.6	14583
Q96C01	Protein FAM136A OS=Homo sapiens OX=9606 GN=FAM136A PE=1 SV=1	7	7	8	65	6571.2	15641
P00338	L-lactate dehydrogenase A chain OS=Homo sapiens OX=9606 GN=LDHA PE=1 SV=2	7	7	7	29	2371.6	36689
Q9BUT9	MAPK regulated corepressor interacting protein 2 OS=Homo sapiens OX=9606 GN=MCRIP2 PE=1 SV=2	7	7	12	57	116910	17828
Q13232	Nucleoside diphosphate kinase 3 OS=Homo sapiens OX=9606 GN=NME3 PE=1 SV=2	7	7	9	47	11798	19015
P14927	Cytochrome b-c1 complex subunit 7 OS=Homo sapiens OX=9606 GN=UQCRB PE=1 SV=2	7	7	11	48	18153	13530
Q9UK45	U6 snRNA-associated Sm-like protein LSm7 OS=Homo sapiens OX=9606 GN=LSM7 PE=1 SV=1	7	7	9	50	6974.5	11602
Q07955	Serine/arginine-rich splicing factor 1 OS=Homo sapiens OX=9606 GN=SRSF1 PE=1 SV=2	8	7	13	35	12392	27745
P43243	Matrin-3 OS=Homo sapiens OX=9606 GN=MATR3 PE=1 SV=2	7	7	10	11	6936.3	94623
Q8N257	Histone H2B type 3-B OS=Homo sapiens OX=9606 GN=H2BU1 PE=1 SV=3	65	6	604	84	79732	13908
P84243	Histone H3.3 OS=Homo sapiens OX=9606 GN=H3-3A PE=1 SV=2	65	6	383	76	73665	15328
P07437	Tubulin beta chain OS=Homo sapiens OX=9606 GN=TUBB PE=1 SV=2	30	6	96	76	27910	49671
P01111	GTPase NRas OS=Homo sapiens OX=9606 GN=NRAS PE=1 SV=1	13	6	25	68	12866	21229
P09234	U1 small nuclear ribonucleoprotein C OS=Homo sapiens OX=9606 GN=SNRPC PE=1 SV=1	6	6	23	26	44469	17394
Q9UKK6	NTF2-related export protein 1 OS=Homo sapiens OX=9606 GN=NXT1 PE=1 SV=1	7	6	16	46	28941	15847
P52926	High mobility group protein HMGI-C OS=Homo sapiens OX=9606 GN=HMGA2 PE=1 SV=1	6	6	14	44	29926	11832
P00403	Cytochrome c oxidase subunit 2 OS=Homo sapiens OX=9606 GN=MT-CO2 PE=1 SV=1	6	6	42	34	112140	25565
O60783	28S ribosomal protein S14 mitochondrial OS=Homo sapiens OX=9606 GN=MRPS14 PE=1 SV=1	6	6	22	38	102250	15139
Q9UNL2	Translocon-associated protein subunit gamma OS=Homo sapiens OX=9606 GN=SSR3 PE=1 SV=1	6	6	20	18	97889	21080
Q9BRT6	Protein LLP homolog OS=Homo sapiens OX=9606 GN=LLPH PE=1 SV=1	6	6	19	35	34942	15225
Q16540	39S ribosomal protein L23 mitochondrial OS=Homo sapiens OX=9606 GN=MRPL23 PE=1 SV=1	6	6	26	41	41297	17781
Q6P1X6	UPF0598 protein C8orf82 OS=Homo sapiens OX=9606 GN=C8orf82 PE=1 SV=2	6	6	12	41	15376	23889
P82912	28S ribosomal protein S11 mitochondrial OS=Homo sapiens OX=9606 GN=MRPS11 PE=1 SV=2	6	6	21	39	75187	20616
Q99942	E3 ubiquitin-protein ligase RNF5 OS=Homo sapiens OX=9606 GN=RNF5 PE=1 SV=1	6	6	22	19	142920	19881
Q9BQ48	39S ribosomal protein L34 mitochondrial OS=Homo sapiens OX=9606 GN=MRPL34 PE=1 SV=1	6	6	17	27	66716	10165
P47813	Eukaryotic translation initiation factor 1A X-chromosomal OS=Homo sapiens OX=9606 GN=EIF1AX PE=1 SV=2	6	6	17	52	41706	16460
P22061	Protein-L-isoaspartate(D-aspartate) O-methyltransferase OS=Homo sapiens OX=9606 GN=PCMT1 PE=1 SV=4	6	6	7	52	4777.3	24636
P58546	Myotrophin OS=Homo sapiens OX=9606 GN=MTPN PE=1 SV=2	6	6	9	60	13146	12895
Q9BRA2	Thioredoxin domain-containing protein 17 OS=Homo sapiens OX=9606 GN=TXNDC17 PE=1 SV=1	6	6	10	55	5240.7	13941
P47914	60S ribosomal protein L29 OS=Homo sapiens OX=9606 GN=RPL29 PE=1 SV=2	6	6	13	26	42249	17752
P63272	Transcription elongation factor SPT4 OS=Homo sapiens OX=9606 GN=SUPT4H1 PE=1 SV=1	6	6	13	53	17757	13193
P63279	SUMO-conjugating enzyme UBC9 OS=Homo sapiens OX=9606 GN=UBE2I PE=1 SV=1	6	6	18	35	44558	18007
P36954	DNA-directed RNA polymerase II subunit RPB9 OS=Homo sapiens OX=9606 GN=POLR2I PE=1 SV=1	6	6	11	59	8409.2	14523
O60830	Mitochondrial import inner membrane translocase subunit Tim17-B OS=Homo sapiens OX=9606 GN=TIMM17B PE=1 SV=1	7	6	13	60	6434.6	18273
O75380	NADH dehydrogenase [ubiquinone] iron-sulfur protein 6 mitochondrial OS=Homo sapiens OX=9606 GN=NDUFS6 PE=1 SV=1	6	6	7	67	12644	13712
Q9H1K1	Iron-sulfur cluster assembly enzyme ISCU mitochondrial OS=Homo sapiens OX=9606 GN=ISCU PE=1 SV=2	6	6	10	51	5692.5	17999
Q8WVJ2	NudC domain-containing protein 2 OS=Homo sapiens OX=9606 GN=NUDCD2 PE=1 SV=1	6	6	9	43	8213.3	17676
O15145	Actin-related protein 2/3 complex subunit 3 OS=Homo sapiens OX=9606 GN=ARPC3 PE=1 SV=3	6	6	20	33	18446	20547
Q14657	EKC/KEOPS complex subunit LAGE3 OS=Homo sapiens OX=9606 GN=LAGE3 PE=1 SV=2	6	6	12	69	8867.3	14804
Q15836	Vesicle-associated membrane protein 3 OS=Homo sapiens OX=9606 GN=VAMP3 PE=1 SV=3	6	6	9	58	13052	11309
P55957	BH3-interacting domain death agonist OS=Homo sapiens OX=9606 GN=BID PE=1 SV=1	6	6	6	42	6538.1	21995
Q9H061	Transmembrane protein 126A OS=Homo sapiens OX=9606 GN=TMEM126A PE=1 SV=1	6	6	11	53	7906.5	21527
Q15005	Signal peptidase complex subunit 2 OS=Homo sapiens OX=9606 GN=SPCS2 PE=1 SV=3	6	6	6	34	5152.4	25003
Q92572	AP-3 complex subunit sigma-1 OS=Homo sapiens OX=9606 GN=AP3S1 PE=1 SV=1	6	6	11	25	5913.6	21732
Q5J8M3	ER membrane protein complex subunit 4 OS=Homo sapiens OX=9606 GN=EMC4 PE=1 SV=2	6	6	9	25	13568	20087
O60613	Selenoprotein F OS=Homo sapiens OX=9606 GN=SELENOF PE=1 SV=4	6	6	6	38	724740	18092
P49411	Elongation factor Tu mitochondrial OS=Homo sapiens OX=9606 GN=TUFM PE=1 SV=2	6	6	8	12	6116.1	49542
Q96E14	RecQ-mediated genome instability protein 2 OS=Homo sapiens OX=9606 GN=RMI2 PE=1 SV=2	6	6	8	54	10480	15865
P35244	Replication protein A 14 kDa subunit OS=Homo sapiens OX=9606 GN=RPA3 PE=1 SV=1	6	6	17	49	23994	13569
Q9BZL1	Ubiquitin-like protein 5 OS=Homo sapiens OX=9606 GN=UBL5 PE=1 SV=1	6	6	10	53	18369	8547
Q6P161	39S ribosomal protein L54 mitochondrial OS=Homo sapiens OX=9606 GN=MRPL54 PE=1 SV=1	6	6	11	52	19454	15819
O75964	ATP synthase subunit g mitochondrial OS=Homo sapiens OX=9606 GN=ATP5MG PE=1 SV=3	6	6	8	55	16634	11428
O15027	Protein transport protein Sec16A OS=Homo sapiens OX=9606 GN=SEC16A PE=1 SV=4	6	6	11	3	19830	251891
P09669	Cytochrome c oxidase subunit 6C OS=Homo sapiens OX=9606 GN=COX6C PE=1 SV=2	6	6	8	52	10791	8781
Q13427	Peptidyl-prolyl cis-trans isomerase G OS=Homo sapiens OX=9606 GN=PPIG PE=1 SV=2	6	6	6	10	8513.3	88617
P30041	Peroxiredoxin-6 OS=Homo sapiens OX=9606 GN=PRDX6 PE=1 SV=3	6	6	7	46	10156	25035
P02794	Ferritin heavy chain OS=Homo sapiens OX=9606 GN=FTH1 PE=1 SV=2	6	6	8	31	5063.6	21226
Q9BRT2	Ubiquinol-cytochrome-c reductase complex assembly factor 2 OS=Homo sapiens OX=9606 GN=UQCC2 PE=1 SV=1	6	6	6	52	1370.5	14875
P56556	NADH dehydrogenase [ubiquinone] 1 alpha subcomplex subunit 6 OS=Homo sapiens OX=9606 GN=NDUFA6 PE=1 SV=4	6	6	9	48	6397.5	15137
O95433	Activator of 90 kDa heat shock protein ATPase homolog 1 OS=Homo sapiens OX=9606 GN=AHSA1 PE=1 SV=1	6	6	9	24	12866	38274
Q9UII2	ATPase inhibitor mitochondrial OS=Homo sapiens OX=9606 GN=ATP5IF1 PE=1 SV=1	6	6	7	53	24665	12249
P10606	Cytochrome c oxidase subunit 5B mitochondrial OS=Homo sapiens OX=9606 GN=COX5B PE=1 SV=2	6	6	9	45	20839	13696
P09132	Signal recognition particle 19 kDa protein OS=Homo sapiens OX=9606 GN=SRP19 PE=1 SV=3	6	6	7	51	4696.5	16156
P17987	T-complex protein 1 subunit alpha OS=Homo sapiens OX=9606 GN=TCP1 PE=1 SV=1	6	6	9	17	1319.9	60344
Q8IXM3	39S ribosomal protein L41 mitochondrial OS=Homo sapiens OX=9606 GN=MRPL41 PE=1 SV=1	6	6	15	34	14400	15383
P81605	Dermcidin OS=Homo sapiens OX=9606 GN=DCD PE=1 SV=2	6	6	8	47	7381.6	11284
P82979	SAP domain-containing ribonucleoprotein OS=Homo sapiens OX=9606 GN=SARNP PE=1 SV=3	6	6	7	25	3012.2	23671
P46109	Crk-like protein OS=Homo sapiens OX=9606 GN=CRKL PE=1 SV=1	6	6	6	27	1661	33777
P26641	Elongation factor 1-gamma OS=Homo sapiens OX=9606 GN=EEF1G PE=1 SV=3	6	6	7	14	7115.8	50119
P25705	ATP synthase subunit alpha mitochondrial OS=Homo sapiens OX=9606 GN=ATP5F1A PE=1 SV=1	6	6	7	17	1747.7	59751
Q9BY32	Inosine triphosphate pyrophosphatase OS=Homo sapiens OX=9606 GN=ITPA PE=1 SV=2	6	6	8	57	7464.4	21446
P63162	Small nuclear ribonucleoprotein-associated protein N OS=Homo sapiens OX=9606 GN=SNRPN PE=1 SV=1	6	6	10	32	11941	24614
O75947	ATP synthase subunit d mitochondrial OS=Homo sapiens OX=9606 GN=ATP5PD PE=1 SV=3	6	6	7	42	6861.3	18491
Q8WUY1	Protein THEM6 OS=Homo sapiens OX=9606 GN=THEM6 PE=1 SV=2	6	6	9	35	8189	23865
Q15014	Mortality factor 4-like protein 2 OS=Homo sapiens OX=9606 GN=MORF4L2 PE=1 SV=1	6	6	6	24	1032.6	32308
Q8IUE6	Histone H2A type 2-B OS=Homo sapiens OX=9606 GN=H2AC21 PE=1 SV=3	44	5	266	75	33659	13995
P16403	Histone H1.2 OS=Homo sapiens OX=9606 GN=H1-2 PE=1 SV=2	23	5	46	44	9496.9	21365
P10412	Histone H1.4 OS=Homo sapiens OX=9606 GN=H1-4 PE=1 SV=2	23	5	45	43	17531	21865
P55795	Heterogeneous nuclear ribonucleoprotein H2 OS=Homo sapiens OX=9606 GN=HNRNPH2 PE=1 SV=1	10	5	26	30	16825	49264
P12236	ADP/ATP translocase 3 OS=Homo sapiens OX=9606 GN=SLC25A6 PE=1 SV=4	21	5	32	46	2434.2	32866
Q9NVJ2	ADP-ribosylation factor-like protein 8B OS=Homo sapiens OX=9606 GN=ARL8B PE=1 SV=1	11	5	24	56	61196	21539
Q52LJ0	Protein FAM98B OS=Homo sapiens OX=9606 GN=FAM98B PE=1 SV=2	11	5	43	16	12968	45547
Q8N684	Cleavage and polyadenylation specificity factor subunit 7 OS=Homo sapiens OX=9606 GN=CPSF7 PE=1 SV=1	5	5	9	13	7075.7	52050
P62304	Small nuclear ribonucleoprotein E OS=Homo sapiens OX=9606 GN=SNRPE PE=1 SV=1	5	5	24	65	255950	10804
Q14151	Scaffold attachment factor B2 OS=Homo sapiens OX=9606 GN=SAFB2 PE=1 SV=1	8	5	15	8	6115.4	107474
P69905	Hemoglobin subunit alpha OS=Homo sapiens OX=9606 GN=HBA1 PE=1 SV=2	5	5	37	35	192900	15258
P52597	Heterogeneous nuclear ribonucleoprotein F OS=Homo sapiens OX=9606 GN=HNRNPF PE=1 SV=3	7	5	16	21	2570.6	45672
Q9NRP0	Oligosaccharyltransferase complex subunit OSTC OS=Homo sapiens OX=9606 GN=OSTC PE=1 SV=1	5	5	25	19	60794	16829
Q9Y3B2	Exosome complex component CSL4 OS=Homo sapiens OX=9606 GN=EXOSC1 PE=1 SV=1	5	5	10	39	13154	21452
Q9Y3L5	Ras-related protein Rap-2c OS=Homo sapiens OX=9606 GN=RAP2C PE=1 SV=1	7	5	13	51	14810	20745
P61225	Ras-related protein Rap-2b OS=Homo sapiens OX=9606 GN=RAP2B PE=1 SV=1	7	5	13	50	15212	20504
Q9UMX5	Neudesin OS=Homo sapiens OX=9606 GN=NENF PE=1 SV=1	5	5	9	31	11602	18856
Q13283	Ras GTPase-activating protein-binding protein 1 OS=Homo sapiens OX=9606 GN=G3BP1 PE=1 SV=1	7	5	10	16	4545.6	52164
O14949	Cytochrome b-c1 complex subunit 8 OS=Homo sapiens OX=9606 GN=UQCRQ PE=1 SV=4	5	5	14	48	41964	9906
Q99547	M-phase phosphoprotein 6 OS=Homo sapiens OX=9606 GN=MPHOSPH6 PE=1 SV=2	5	5	7	29	6657	19024
P07900	Heat shock protein HSP 90-alpha OS=Homo sapiens OX=9606 GN=HSP90AA1 PE=1 SV=5	9	5	12	16	700.84	84660
Q5RI15	Cytochrome c oxidase assembly protein COX20 mitochondrial OS=Homo sapiens OX=9606 GN=COX20 PE=1 SV=2	5	5	7	53	4986.4	13291
Q9NZ45	CDGSH iron-sulfur domain-containing protein 1 OS=Homo sapiens OX=9606 GN=CISD1 PE=1 SV=1	5	5	8	43	4235	12199
O95429	BAG family molecular chaperone regulator 4 OS=Homo sapiens OX=9606 GN=BAG4 PE=1 SV=1	5	5	8	22	16475	49594
Q99627	COP9 signalosome complex subunit 8 OS=Homo sapiens OX=9606 GN=COPS8 PE=1 SV=1	5	5	7	34	8090.8	23226
Q9BWJ5	Splicing factor 3B subunit 5 OS=Homo sapiens OX=9606 GN=SF3B5 PE=1 SV=1	5	5	13	73	15656	10135
P62310	U6 snRNA-associated Sm-like protein LSm3 OS=Homo sapiens OX=9606 GN=LSM3 PE=1 SV=2	5	5	9	42	26345	11845
P62306	Small nuclear ribonucleoprotein F OS=Homo sapiens OX=9606 GN=SNRPF PE=1 SV=1	5	5	10	58	23021	9725
P33552	Cyclin-dependent kinases regulatory subunit 2 OS=Homo sapiens OX=9606 GN=CKS2 PE=1 SV=1	5	5	10	70	11064	9860
Q96DA6	Mitochondrial import inner membrane translocase subunit TIM14 OS=Homo sapiens OX=9606 GN=DNAJC19 PE=1 SV=3	5	5	5	58	5172.4	12499
Q9P015	39S ribosomal protein L15 mitochondrial OS=Homo sapiens OX=9606 GN=MRPL15 PE=1 SV=1	5	5	9	14	10331	33420
Q6UW68	Transmembrane protein 205 OS=Homo sapiens OX=9606 GN=TMEM205 PE=1 SV=1	5	5	9	19	10518	21198
Q9BRG1	Vacuolar protein-sorting-associated protein 25 OS=Homo sapiens OX=9606 GN=VPS25 PE=1 SV=1	5	5	6	45	3207.1	20748
P00441	Superoxide dismutase [Cu-Zn] OS=Homo sapiens OX=9606 GN=SOD1 PE=1 SV=2	5	5	7	53	5161.9	15936
Q8TDP1	Ribonuclease H2 subunit C OS=Homo sapiens OX=9606 GN=RNASEH2C PE=1 SV=1	5	5	7	40	6664	17840
O95182	NADH dehydrogenase [ubiquinone] 1 alpha subcomplex subunit 7 OS=Homo sapiens OX=9606 GN=NDUFA7 PE=1 SV=3	5	5	7	36	5316.9	12551
Q9BY50	Signal peptidase complex catalytic subunit SEC11C OS=Homo sapiens OX=9606 GN=SEC11C PE=1 SV=3	5	5	5	23	2397.6	21542
P52732	Kinesin-like protein KIF11 OS=Homo sapiens OX=9606 GN=KIF11 PE=1 SV=2	5	5	7	6	4001.8	119159
P46782	40S ribosomal protein S5 OS=Homo sapiens OX=9606 GN=RPS5 PE=1 SV=4	5	5	7	24	5844.2	22876
Q9GZN8	UPF0687 protein C20orf27 OS=Homo sapiens OX=9606 GN=C20orf27 PE=1 SV=3	5	5	8	36	15945	19291
Q86SX6	Glutaredoxin-related protein 5 mitochondrial OS=Homo sapiens OX=9606 GN=GLRX5 PE=1 SV=2	5	5	7	48	4870.1	16628
P33316	Deoxyuridine 5'-triphosphate nucleotidohydrolase mitochondrial OS=Homo sapiens OX=9606 GN=DUT PE=1 SV=4	5	5	12	29	20451	26563
Q8TCC3	39S ribosomal protein L30 mitochondrial OS=Homo sapiens OX=9606 GN=MRPL30 PE=1 SV=1	5	5	6	37	6152.1	18546
Q9UBQ0	Vacuolar protein sorting-associated protein 29 OS=Homo sapiens OX=9606 GN=VPS29 PE=1 SV=1	5	5	12	31	9433	20506
Q9Y291	28S ribosomal protein S33 mitochondrial OS=Homo sapiens OX=9606 GN=MRPS33 PE=1 SV=1	5	5	8	66	16913	12629
Q9Y388	RNA-binding motif protein X-linked 2 OS=Homo sapiens OX=9606 GN=RBMX2 PE=1 SV=2	5	5	6	9	7704.4	37336
Q9UL33	Trafficking protein particle complex subunit 2-like protein OS=Homo sapiens OX=9606 GN=TRAPPC2L PE=1 SV=1	5	5	8	56	13975	16146
Q9Y3C1	Nucleolar protein 16 OS=Homo sapiens OX=9606 GN=NOP16 PE=1 SV=2	5	5	5	42	2527.6	21188
Q14152	Eukaryotic translation initiation factor 3 subunit A OS=Homo sapiens OX=9606 GN=EIF3A PE=1 SV=1	5	5	7	4	4976.3	166569
Q4VC31	Protein MIX23 OS=Homo sapiens OX=9606 GN=MIX23 PE=1 SV=1	5	5	7	42	4481.4	16620
Q9P031	Thyroid transcription factor 1-associated protein 26 OS=Homo sapiens OX=9606 GN=CCDC59 PE=1 SV=2	5	5	10	18	22151	28670
Q86U28	Iron-sulfur cluster assembly 2 homolog mitochondrial OS=Homo sapiens OX=9606 GN=ISCA2 PE=1 SV=2	5	5	5	42	3677.5	16476
Q15819	Ubiquitin-conjugating enzyme E2 variant 2 OS=Homo sapiens OX=9606 GN=UBE2V2 PE=1 SV=4	7	5	10	55	10512	16363
P61586	Transforming protein RhoA OS=Homo sapiens OX=9606 GN=RHOA PE=1 SV=1	5	5	10	23	8879.9	21768
O75396	Vesicle-trafficking protein SEC22b OS=Homo sapiens OX=9606 GN=SEC22B PE=1 SV=5	5	5	7	30	6304.9	24741
P05114	Non-histone chromosomal protein HMG-14 OS=Homo sapiens OX=9606 GN=HMGN1 PE=1 SV=3	5	5	7	46	7179	10659
Q96HS1	Serine/threonine-protein phosphatase PGAM5 mitochondrial OS=Homo sapiens OX=9606 GN=PGAM5 PE=1 SV=2	5	5	7	25	4783.5	32004
P14854	Cytochrome c oxidase subunit 6B1 OS=Homo sapiens OX=9606 GN=COX6B1 PE=1 SV=2	5	5	6	65	7791.3	10192
P49790	Nuclear pore complex protein Nup153 OS=Homo sapiens OX=9606 GN=NUP153 PE=1 SV=2	5	5	6	4	3954.7	153938
Q9P0U3	Sentrin-specific protease 1 OS=Homo sapiens OX=9606 GN=SENP1 PE=1 SV=2	5	5	9	14	39612	73481
Q9NZE8	39S ribosomal protein L35 mitochondrial OS=Homo sapiens OX=9606 GN=MRPL35 PE=1 SV=3	5	5	6	25	5093.8	21514
Q5BKY9	Protein FAM133B OS=Homo sapiens OX=9606 GN=FAM133B PE=1 SV=1	5	5	7	25	12962	28385
O75915	PRA1 family protein 3 OS=Homo sapiens OX=9606 GN=ARL6IP5 PE=1 SV=1	5	5	11	23	2872.1	21615
P62308	Small nuclear ribonucleoprotein G OS=Homo sapiens OX=9606 GN=SNRPG PE=1 SV=1	5	5	9	50	35248	8496
O60220	Mitochondrial import inner membrane translocase subunit Tim8 A OS=Homo sapiens OX=9606 GN=TIMM8A PE=1 SV=1	5	5	6	76	5402.5	10998
Q9NXE8	Pre-mRNA-splicing factor CWC25 homolog OS=Homo sapiens OX=9606 GN=CWC25 PE=1 SV=1	5	5	8	13	3176.7	49648
Q96EI5	Transcription elongation factor A protein-like 4 OS=Homo sapiens OX=9606 GN=TCEAL4 PE=1 SV=2	5	5	12	14	12134	24647
Q7Z2W9	39S ribosomal protein L21 mitochondrial OS=Homo sapiens OX=9606 GN=MRPL21 PE=1 SV=2	5	5	8	33	8475.4	22815
Q9NPA8	Transcription and mRNA export factor ENY2 OS=Homo sapiens OX=9606 GN=ENY2 PE=1 SV=1	5	5	8	48	7573.6	11529
Q9NZM5	Ribosome biogenesis protein NOP53 OS=Homo sapiens OX=9606 GN=NOP53 PE=1 SV=2	5	5	5	15	3305.3	54389
P08621	U1 small nuclear ribonucleoprotein 70 kDa OS=Homo sapiens OX=9606 GN=SNRNP70 PE=1 SV=2	5	5	5	11	3796.8	51557
Q9Y2R0	Cytochrome c oxidase assembly factor 3 homolog mitochondrial OS=Homo sapiens OX=9606 GN=COA3 PE=1 SV=1	5	5	6	47	5221.8	11731
Q96EY4	Translation machinery-associated protein 16 OS=Homo sapiens OX=9606 GN=TMA16 PE=1 SV=2	5	5	5	31	1821.4	23864
Q9Y5R8	Trafficking protein particle complex subunit 1 OS=Homo sapiens OX=9606 GN=TRAPPC1 PE=1 SV=1	5	5	5	38	4542.1	16832
P20700	Lamin-B1 OS=Homo sapiens OX=9606 GN=LMNB1 PE=1 SV=2	5	5	5	9	4808.3	66408
O00746	Nucleoside diphosphate kinase mitochondrial OS=Homo sapiens OX=9606 GN=NME4 PE=1 SV=1	5	5	5	26	3298.3	20659
Q12986	Transcriptional repressor NF-X1 OS=Homo sapiens OX=9606 GN=NFX1 PE=1 SV=2	5	5	5	5	0	124395
P05109	Protein S100-A8 OS=Homo sapiens OX=9606 GN=S100A8 PE=1 SV=1	5	5	6	39	3146.3	10835
O43819	Protein SCO2 homolog mitochondrial OS=Homo sapiens OX=9606 GN=SCO2 PE=1 SV=3	5	5	5	17	3467	29810
Q00325	Phosphate carrier protein mitochondrial OS=Homo sapiens OX=9606 GN=SLC25A3 PE=1 SV=2	5	5	5	18	2473.6	40095
P06493	Cyclin-dependent kinase 1 OS=Homo sapiens OX=9606 GN=CDK1 PE=1 SV=3	6	5	6	22	1712.6	34095
P68431	Histone H3.1 OS=Homo sapiens OX=9606 GN=H3C1 PE=1 SV=2	68	4	404	76	183420	15404
P16104	Histone H2AX OS=Homo sapiens OX=9606 GN=H2AX PE=1 SV=2	52	4	307	74	2729	15145
Q5TEC6	Histone HIST2H3PS2 OS=Homo sapiens OX=9606 GN=H3-2 PE=1 SV=1	45	4	221	71	443240	15430
Q96FJ2	Dynein light chain 2 cytoplasmic OS=Homo sapiens OX=9606 GN=DYNLL2 PE=1 SV=1	10	4	29	70	4458.9	10350
P62820	Ras-related protein Rab-1A OS=Homo sapiens OX=9606 GN=RAB1A PE=1 SV=3	10	4	15	54	6424.8	22678
P41567	Eukaryotic translation initiation factor 1 OS=Homo sapiens OX=9606 GN=EIF1 PE=1 SV=1	8	4	14	65	17516	12732
P61224	Ras-related protein Rap-1b OS=Homo sapiens OX=9606 GN=RAP1B PE=1 SV=1	11	4	23	53	8655.1	20825
P01116	GTPase KRas OS=Homo sapiens OX=9606 GN=KRAS PE=1 SV=1	9	4	14	67	1507.3	21656
P61026	Ras-related protein Rab-10 OS=Homo sapiens OX=9606 GN=RAB10 PE=1 SV=1	8	4	13	36	6158.7	22541
P60763	Ras-related C3 botulinum toxin substrate 3 OS=Homo sapiens OX=9606 GN=RAC3 PE=1 SV=1	9	4	16	41	14484	21379
Q92804	TATA-binding protein-associated factor 2N OS=Homo sapiens OX=9606 GN=TAF15 PE=1 SV=1	7	4	15	13	16288	61830
Q8N726	Tumor suppressor ARF OS=Homo sapiens OX=9606 GN=CDKN2A PE=1 SV=2	4	4	7	33	21487	13903
Q9NPJ8	NTF2-related export protein 2 OS=Homo sapiens OX=9606 GN=NXT2 PE=1 SV=1	5	4	8	27	11921	16228
P56377	AP-1 complex subunit sigma-2 OS=Homo sapiens OX=9606 GN=AP1S2 PE=1 SV=1	6	4	7	32	8902.9	18615
Q99595	Mitochondrial import inner membrane translocase subunit Tim17-A OS=Homo sapiens OX=9606 GN=TIMM17A PE=1 SV=1	5	4	12	54	5348	18024
P61106	Ras-related protein Rab-14 OS=Homo sapiens OX=9606 GN=RAB14 PE=1 SV=4	6	4	8	40	3531	23897
Q96IX5	ATP synthase membrane subunit K mitochondrial OS=Homo sapiens OX=9606 GN=ATP5MK PE=1 SV=1	4	4	10	45	52190	6458
Q9BVC5	Ashwin OS=Homo sapiens OX=9606 GN=C2orf49 PE=1 SV=1	4	4	8	27	9215.2	25858
O00479	High mobility group nucleosome-binding domain-containing protein 4 OS=Homo sapiens OX=9606 GN=HMGN4 PE=1 SV=3	4	4	7	38	6798.9	9539
P16615	Sarcoplasmic/endoplasmic reticulum calcium ATPase 2 OS=Homo sapiens OX=9606 GN=ATP2A2 PE=1 SV=1	4	4	10	8	1879.7	114757
Q86YP4	Transcriptional repressor p66-alpha OS=Homo sapiens OX=9606 GN=GATAD2A PE=1 SV=1	4	4	6	7	9217	68063
Q9NSP4	Centromere protein M OS=Homo sapiens OX=9606 GN=CENPM PE=1 SV=1	4	4	6	33	4181.4	19737
Q9NUG6	p53 and DNA damage-regulated protein 1 OS=Homo sapiens OX=9606 GN=PDRG1 PE=1 SV=2	4	4	5	33	3629	15511
Q02413	Desmoglein-1 OS=Homo sapiens OX=9606 GN=DSG1 PE=1 SV=2	4	4	4	6	3184.4	113748
Q9NRX4	14 kDa phosphohistidine phosphatase OS=Homo sapiens OX=9606 GN=PHPT1 PE=1 SV=1	4	4	7	55	5263.9	13833
P17096	High mobility group protein HMG-I/HMG-Y OS=Homo sapiens OX=9606 GN=HMGA1 PE=1 SV=3	4	4	16	39	86838	11676
O75367	Core histone macro-H2A.1 OS=Homo sapiens OX=9606 GN=MACROH2A1 PE=1 SV=4	8	4	8	22	4387	39617
P82664	28S ribosomal protein S10 mitochondrial OS=Homo sapiens OX=9606 GN=MRPS10 PE=1 SV=2	4	4	8	38	33770	22999
P06702	Protein S100-A9 OS=Homo sapiens OX=9606 GN=S100A9 PE=1 SV=1	4	4	5	35	16938	13242
Q6GMV3	Putative peptidyl-tRNA hydrolase PTRHD1 OS=Homo sapiens OX=9606 GN=PTRHD1 PE=1 SV=1	4	4	8	38	4629.4	15805
Q8TBA6	Golgin subfamily A member 5 OS=Homo sapiens OX=9606 GN=GOLGA5 PE=1 SV=3	4	4	10	7	11538	83024
P52435	DNA-directed RNA polymerase II subunit RPB11-a OS=Homo sapiens OX=9606 GN=POLR2J PE=1 SV=1	4	4	5	44	9383.8	13293
P01871	Immunoglobulin heavy constant mu OS=Homo sapiens OX=9606 GN=IGHM PE=1 SV=4	4	4	20	6	78368	49440
Q8WUY8	Probable N-acetyltransferase 14 OS=Homo sapiens OX=9606 GN=NAT14 PE=1 SV=1	4	4	12	22	18469	21650
Q9NRG0	Chromatin accessibility complex protein 1 OS=Homo sapiens OX=9606 GN=CHRAC1 PE=1 SV=1	4	4	5	42	4238.6	14711
Q9Y3D5	28S ribosomal protein S18c mitochondrial OS=Homo sapiens OX=9606 GN=MRPS18C PE=1 SV=1	4	4	8	32	7565.8	15850
P61970	Nuclear transport factor 2 OS=Homo sapiens OX=9606 GN=NUTF2 PE=1 SV=1	4	4	6	28	17355	14478
Q9GZQ8	Microtubule-associated proteins 1A/1B light chain 3B OS=Homo sapiens OX=9606 GN=MAP1LC3B PE=1 SV=3	4	4	11	22	15987	14688
A6NCE7	Microtubule-associated proteins 1A/1B light chain 3 beta 2 OS=Homo sapiens OX=9606 GN=MAP1LC3B2 PE=2 SV=1	4	4	11	22	15987	14628
Q9Y587	AP-4 complex subunit sigma-1 OS=Homo sapiens OX=9606 GN=AP4S1 PE=1 SV=1	4	4	5	26	4153.9	17005
Q9Y6D0	Selenoprotein K OS=Homo sapiens OX=9606 GN=SELENOK PE=1 SV=3	4	4	5	37	6235.7	10645
O00258	Guided entry of tail-anchored proteins factor 1 OS=Homo sapiens OX=9606 GN=GET1 PE=1 SV=2	4	4	4	26	4968	19780
Q9Y2S6	Translation machinery-associated protein 7 OS=Homo sapiens OX=9606 GN=TMA7 PE=1 SV=1	4	4	4	38	8829.5	7066
Q9Y6A9	Signal peptidase complex subunit 1 OS=Homo sapiens OX=9606 GN=SPCS1 PE=1 SV=5	4	4	8	23	9034.2	18298
Q9Y3D6	Mitochondrial fission 1 protein OS=Homo sapiens OX=9606 GN=FIS1 PE=1 SV=2	4	4	5	30	2083.6	16938
Q96GV9	Macrophage immunometabolism regulator OS=Homo sapiens OX=9606 GN=MACIR PE=1 SV=1	4	4	7	26	4524.1	23083
Q99497	Parkinson disease protein 7 OS=Homo sapiens OX=9606 GN=PARK7 PE=1 SV=2	4	4	4	26	3776.6	19891
P47224	Guanine nucleotide exchange factor MSS4 OS=Homo sapiens OX=9606 GN=RABIF PE=1 SV=2	4	4	5	29	9438.4	13839
Q7Z5G4	Golgin subfamily A member 7 OS=Homo sapiens OX=9606 GN=GOLGA7 PE=1 SV=2	4	4	7	33	6840	15824
Q9BTD8	RNA-binding protein 42 OS=Homo sapiens OX=9606 GN=RBM42 PE=1 SV=1	4	4	7	9	17239	50414
Q9UBU9	Nuclear RNA export factor 1 OS=Homo sapiens OX=9606 GN=NXF1 PE=1 SV=1	4	4	4	5	4568	70182
Q99569	Plakophilin-4 OS=Homo sapiens OX=9606 GN=PKP4 PE=1 SV=2	4	4	4	5	2733.6	131868
Q9UFG5	UPF0449 protein C19orf25 OS=Homo sapiens OX=9606 GN=C19orf25 PE=1 SV=2	4	4	11	61	3428.9	12878
P60520	Gamma-aminobutyric acid receptor-associated protein-like 2 OS=Homo sapiens OX=9606 GN=GABARAPL2 PE=1 SV=1	4	4	5	32	5744.6	13667
Q92522	Histone H1.10 OS=Homo sapiens OX=9606 GN=H1-10 PE=1 SV=1	4	4	4	20	4257.8	22487
P22466	Galanin peptides OS=Homo sapiens OX=9606 GN=GAL PE=1 SV=3	4	4	5	51	3046.9	13302
P06733	Alpha-enolase OS=Homo sapiens OX=9606 GN=ENO1 PE=1 SV=2	4	4	4	17	1856.6	47169
A8CG34	Nuclear envelope pore membrane protein POM 121C OS=Homo sapiens OX=9606 GN=POM121C PE=1 SV=3	4	4	7	5	7063	125092
P16949	Stathmin OS=Homo sapiens OX=9606 GN=STMN1 PE=1 SV=3	4	4	5	30	7512.6	17302
Q9NZI8	Insulin-like growth factor 2 mRNA-binding protein 1 OS=Homo sapiens OX=9606 GN=IGF2BP1 PE=1 SV=2	4	4	4	10	1231.6	63481
Q9UFW8	CGG triplet repeat-binding protein 1 OS=Homo sapiens OX=9606 GN=CGGBP1 PE=1 SV=2	4	4	5	28	2368.5	18820
P41091	Eukaryotic translation initiation factor 2 subunit 3 OS=Homo sapiens OX=9606 GN=EIF2S3 PE=1 SV=3	4	4	7	13	7212.9	51110
Q8WU90	Zinc finger CCCH domain-containing protein 15 OS=Homo sapiens OX=9606 GN=ZC3H15 PE=1 SV=1	4	4	13	5	46532	48603
Q9Y3C4	EKC/KEOPS complex subunit TPRKB OS=Homo sapiens OX=9606 GN=TPRKB PE=1 SV=1	4	4	5	24	1203.7	19661
P30405	Peptidyl-prolyl cis-trans isomerase F mitochondrial OS=Homo sapiens OX=9606 GN=PPIF PE=1 SV=1	4	4	9	22	11307	22040
Q9P032	NADH dehydrogenase [ubiquinone] 1 alpha subcomplex assembly factor 4 OS=Homo sapiens OX=9606 GN=NDUFAF4 PE=1 SV=1	4	4	10	34	5201.4	20266
P30046	D-dopachrome decarboxylase OS=Homo sapiens OX=9606 GN=DDT PE=1 SV=3	4	4	4	40	2673.2	12712
Q96T58	Msx2-interacting protein OS=Homo sapiens OX=9606 GN=SPEN PE=1 SV=1	4	4	4	1	5271	402251
P08865	40S ribosomal protein SA OS=Homo sapiens OX=9606 GN=RPSA PE=1 SV=4	4	4	5	22	2793.1	32854
Q9BW61	DET1- and DDB1-associated protein 1 OS=Homo sapiens OX=9606 GN=DDA1 PE=1 SV=1	4	4	6	48	2303.5	11835
Q9BV57	1 2-dihydroxy-3-keto-5-methylthiopentene dioxygenase OS=Homo sapiens OX=9606 GN=ADI1 PE=1 SV=1	4	4	5	33	7502.3	21498
Q9NWH9	SAFB-like transcription modulator OS=Homo sapiens OX=9606 GN=SLTM PE=1 SV=2	4	4	6	5	4499.7	117149
Q3MHD2	Protein LSM12 homolog OS=Homo sapiens OX=9606 GN=LSM12 PE=1 SV=2	4	4	4	28	3625	21701
P03928	ATP synthase protein 8 OS=Homo sapiens OX=9606 GN=MT-ATP8 PE=1 SV=1	4	4	16	37	68837	7992
P48444	Coatomer subunit delta OS=Homo sapiens OX=9606 GN=ARCN1 PE=1 SV=1	4	4	5	10	3202.4	57210
Q96ME7	Zinc finger protein 512 OS=Homo sapiens OX=9606 GN=ZNF512 PE=1 SV=2	4	4	4	6	4114.3	64682
Q5XKP0	MICOS complex subunit MIC13 OS=Homo sapiens OX=9606 GN=MICOS13 PE=1 SV=1	4	4	4	33	0	13087
O15392	Baculoviral IAP repeat-containing protein 5 OS=Homo sapiens OX=9606 GN=BIRC5 PE=1 SV=3	4	4	7	32	14557	16389
O95169	NADH dehydrogenase [ubiquinone] 1 beta subcomplex subunit 8 mitochondrial OS=Homo sapiens OX=9606 GN=NDUFB8 PE=1 SV=1	4	4	5	34	4871	21766
P60059	Protein transport protein Sec61 subunit gamma OS=Homo sapiens OX=9606 GN=SEC61G PE=1 SV=1	4	4	12	49	19032	7741
O75531	Barrier-to-autointegration factor OS=Homo sapiens OX=9606 GN=BANF1 PE=1 SV=1	4	4	8	55	1953.7	10059
Q15287	RNA-binding protein with serine-rich domain 1 OS=Homo sapiens OX=9606 GN=RNPS1 PE=1 SV=1	4	4	6	14	821.7	34208
O43617	Trafficking protein particle complex subunit 3 OS=Homo sapiens OX=9606 GN=TRAPPC3 PE=1 SV=1	4	4	7	23	9999.3	20274
O43790	Keratin type II cuticular Hb6 OS=Homo sapiens OX=9606 GN=KRT86 PE=1 SV=1	5	4	6	17	1133.7	53501
P52292	Importin subunit alpha-1 OS=Homo sapiens OX=9606 GN=KPNA2 PE=1 SV=1	4	4	5	11	2178.4	57862
Q9UQ35	Serine/arginine repetitive matrix protein 2 OS=Homo sapiens OX=9606 GN=SRRM2 PE=1 SV=2	4	4	6	2	5113	299616
O95777	U6 snRNA-associated Sm-like protein LSm8 OS=Homo sapiens OX=9606 GN=LSM8 PE=1 SV=3	4	4	5	45	8486.7	10403
P62699	Protein yippee-like 5 OS=Homo sapiens OX=9606 GN=YPEL5 PE=1 SV=1	4	4	4	36	3278.1	13842
Q86WP2	Vasculin OS=Homo sapiens OX=9606 GN=GPBP1 PE=1 SV=1	4	4	7	16	4316.4	53339
P40337	von Hippel-Lindau disease tumor suppressor OS=Homo sapiens OX=9606 GN=VHL PE=1 SV=2	4	4	4	20	8115.2	24153
P45880	Voltage-dependent anion-selective channel protein 2 OS=Homo sapiens OX=9606 GN=VDAC2 PE=1 SV=2	4	4	6	16	3732.4	31567
P11940	Polyadenylate-binding protein 1 OS=Homo sapiens OX=9606 GN=PABPC1 PE=1 SV=2	4	4	6	6	8861.4	70671
Q9NVQ4	Fas apoptotic inhibitory molecule 1 OS=Homo sapiens OX=9606 GN=FAIM PE=1 SV=1	4	4	5	30	2305.2	20215
Q8WUA2	Peptidyl-prolyl cis-trans isomerase-like 4 OS=Homo sapiens OX=9606 GN=PPIL4 PE=1 SV=1	4	4	4	2	6065.5	57225
Q5EBL8	PDZ domain-containing protein 11 OS=Homo sapiens OX=9606 GN=PDZD11 PE=1 SV=2	4	4	7	27	3841.6	16131
P56381	ATP synthase subunit epsilon mitochondrial OS=Homo sapiens OX=9606 GN=ATP5F1E PE=1 SV=2	4	4	4	47	2958.2	5780
Q01658	Protein Dr1 OS=Homo sapiens OX=9606 GN=DR1 PE=1 SV=1	4	4	4	34	2747.4	19444
O95298	NADH dehydrogenase [ubiquinone] 1 subunit C2 OS=Homo sapiens OX=9606 GN=NDUFC2 PE=1 SV=1	4	4	6	38	4254.9	14188
Q9Y5J9	Mitochondrial import inner membrane translocase subunit Tim8 B OS=Homo sapiens OX=9606 GN=TIMM8B PE=1 SV=1	4	4	4	42	2096.4	9344
Q9UDW1	Cytochrome b-c1 complex subunit 9 OS=Homo sapiens OX=9606 GN=UQCR10 PE=1 SV=3	4	4	6	52	7065.5	7308
P09038	Fibroblast growth factor 2 OS=Homo sapiens OX=9606 GN=FGF2 PE=1 SV=3	4	4	5	11	3474.9	30770
Q96LW7	Caspase recruitment domain-containing protein 19 OS=Homo sapiens OX=9606 GN=CARD19 PE=1 SV=1	4	4	4	16	1166	25589
Q8TED1	Probable glutathione peroxidase 8 OS=Homo sapiens OX=9606 GN=GPX8 PE=1 SV=2	4	4	4	17	1335.7	23881
O00257	E3 SUMO-protein ligase CBX4 OS=Homo sapiens OX=9606 GN=CBX4 PE=1 SV=3	4	4	6	10	2233.5	61368
O75414	Nucleoside diphosphate kinase 6 OS=Homo sapiens OX=9606 GN=NME6 PE=1 SV=3	4	4	5	30	2249.8	21142
Q8NDD1	Uncharacterized protein C1orf131 OS=Homo sapiens OX=9606 GN=C1orf131 PE=1 SV=4	4	4	4	7	4451.9	32610
P05388	60S acidic ribosomal protein P0 OS=Homo sapiens OX=9606 GN=RPLP0 PE=1 SV=1	4	4	4	17	754.02	34274
Q8NHW5	60S acidic ribosomal protein P0-like OS=Homo sapiens OX=9606 GN=RPLP0P6 PE=5 SV=1	4	4	4	17	754.02	34364
Q6P1X5	Transcription initiation factor TFIID subunit 2 OS=Homo sapiens OX=9606 GN=TAF2 PE=1 SV=3	4	4	4	5	5962.4	136971
A0PJW6	Transmembrane protein 223 OS=Homo sapiens OX=9606 GN=TMEM223 PE=1 SV=1	4	4	4	19	5310.9	22049
O60925	Prefoldin subunit 1 OS=Homo sapiens OX=9606 GN=PFDN1 PE=1 SV=2	4	4	4	31	4411	14210
P30101	Protein disulfide-isomerase A3 OS=Homo sapiens OX=9606 GN=PDIA3 PE=1 SV=4	4	4	4	10	3723.3	56782
O43175	D-3-phosphoglycerate dehydrogenase OS=Homo sapiens OX=9606 GN=PHGDH PE=1 SV=4	4	4	4	9	1656.2	56651
P50990	T-complex protein 1 subunit theta OS=Homo sapiens OX=9606 GN=CCT8 PE=1 SV=4	4	4	4	13	623.86	59621
Q13243	Serine/arginine-rich splicing factor 5 OS=Homo sapiens OX=9606 GN=SRSF5 PE=1 SV=1	4	4	5	15	6926.4	31264
Q14739	Delta(14)-sterol reductase LBR OS=Homo sapiens OX=9606 GN=LBR PE=1 SV=2	4	4	5	8	2376.2	70703
Q93075	Putative deoxyribonuclease TATDN2 OS=Homo sapiens OX=9606 GN=TATDN2 PE=1 SV=2	4	4	4	8	5129.4	85023
Q9Y6G3	39S ribosomal protein L42 mitochondrial OS=Homo sapiens OX=9606 GN=MRPL42 PE=1 SV=1	4	4	4	30	2729.6	16661
Q9H0U6	39S ribosomal protein L18 mitochondrial OS=Homo sapiens OX=9606 GN=MRPL18 PE=1 SV=1	4	4	5	22	5875	20577
O75896	Tumor suppressor candidate 2 OS=Homo sapiens OX=9606 GN=TUSC2 PE=1 SV=3	4	4	6	56	3609.1	12074
Q92576	PHD finger protein 3 OS=Homo sapiens OX=9606 GN=PHF3 PE=1 SV=3	4	4	4	2	1330.6	229479
Q9H6F5	Coiled-coil domain-containing protein 86 OS=Homo sapiens OX=9606 GN=CCDC86 PE=1 SV=1	4	4	4	9	1191.3	40236
Q96G61	Diphosphoinositol polyphosphate phosphohydrolase 3-beta OS=Homo sapiens OX=9606 GN=NUDT11 PE=1 SV=1	19	3	34	62	20508	18559
P01112	GTPase HRas OS=Homo sapiens OX=9606 GN=HRAS PE=1 SV=1	10	3	18	62	2069	21298
P62834	Ras-related protein Rap-1A OS=Homo sapiens OX=9606 GN=RAP1A PE=1 SV=1	10	3	22	53	9652.4	20987
Q16630	Cleavage and polyadenylation specificity factor subunit 6 OS=Homo sapiens OX=9606 GN=CPSF6 PE=1 SV=2	3	3	8	10	9194.9	59210
P63172	Dynein light chain Tctex-type 1 OS=Homo sapiens OX=9606 GN=DYNLT1 PE=1 SV=1	3	3	6	50	5106.8	12452
Q8N4V1	ER membrane protein complex subunit 5 OS=Homo sapiens OX=9606 GN=MMGT1 PE=1 SV=1	3	3	6	43	22365	14686
P10114	Ras-related protein Rap-2a OS=Homo sapiens OX=9606 GN=RAP2A PE=1 SV=1	5	3	10	37	5195.6	20615
Q6UW78	Ubiquinol-cytochrome-c reductase complex assembly factor 3 OS=Homo sapiens OX=9606 GN=UQCC3 PE=1 SV=2	3	3	6	33	13597	10081
Q01130	Serine/arginine-rich splicing factor 2 OS=Homo sapiens OX=9606 GN=SRSF2 PE=1 SV=4	4	3	6	24	8663.9	25476
Q12905	Interleukin enhancer-binding factor 2 OS=Homo sapiens OX=9606 GN=ILF2 PE=1 SV=2	3	3	6	9	6678.2	43062
P17931	Galectin-3 OS=Homo sapiens OX=9606 GN=LGALS3 PE=1 SV=5	3	3	10	10	50012	26152
O75394	39S ribosomal protein L33 mitochondrial OS=Homo sapiens OX=9606 GN=MRPL33 PE=1 SV=1	3	3	11	43	19109	7619
Q9NPJ3	Acyl-coenzyme A thioesterase 13 OS=Homo sapiens OX=9606 GN=ACOT13 PE=1 SV=1	3	3	4	24	7046.9	14960
P60468	Protein transport protein Sec61 subunit beta OS=Homo sapiens OX=9606 GN=SEC61B PE=1 SV=2	3	3	9	38	51247	9974
Q9NX24	H/ACA ribonucleoprotein complex subunit 2 OS=Homo sapiens OX=9606 GN=NHP2 PE=1 SV=1	3	3	10	39	8071.8	17201
P61966	AP-1 complex subunit sigma-1A OS=Homo sapiens OX=9606 GN=AP1S1 PE=1 SV=1	5	3	9	31	3646.6	18733
O75607	Nucleoplasmin-3 OS=Homo sapiens OX=9606 GN=NPM3 PE=1 SV=3	3	3	9	29	10904	19344
Q9BQC6	Ribosomal protein 63 mitochondrial OS=Homo sapiens OX=9606 GN=MRPL57 PE=1 SV=1	3	3	8	16	19703	12266
Q9NRW3	DNA dC->dU-editing enzyme APOBEC-3C OS=Homo sapiens OX=9606 GN=APOBEC3C PE=1 SV=2	3	3	7	18	15685	22826
Q9P003	Protein cornichon homolog 4 OS=Homo sapiens OX=9606 GN=CNIH4 PE=1 SV=1	3	3	11	14	12982	16093
Q9NZ63	Telomere length and silencing protein 1 homolog OS=Homo sapiens OX=9606 GN=C9orf78 PE=1 SV=1	3	3	5	8	11833	33688
Q96BP2	Coiled-coil-helix-coiled-coil-helix domain-containing protein 1 OS=Homo sapiens OX=9606 GN=CHCHD1 PE=1 SV=1	3	3	5	38	5370.2	13475
P06312	Immunoglobulin kappa variable 4-1 OS=Homo sapiens OX=9606 GN=IGKV4-1 PE=1 SV=1	4	3	7	40	42389	13380
P50991	T-complex protein 1 subunit delta OS=Homo sapiens OX=9606 GN=CCT4 PE=1 SV=4	3	3	3	12	1337.7	57924
P0C0L5	Complement C4-B OS=Homo sapiens OX=9606 GN=C4B PE=1 SV=2	3	3	7	1	13452	192750
P0C0L4	Complement C4-A OS=Homo sapiens OX=9606 GN=C4A PE=1 SV=2	3	3	7	1	13452	192784
P09382	Galectin-1 OS=Homo sapiens OX=9606 GN=LGALS1 PE=1 SV=2	3	3	5	33	9952.2	14716
Q9Y5J1	U3 small nucleolar RNA-associated protein 18 homolog OS=Homo sapiens OX=9606 GN=UTP18 PE=1 SV=3	3	3	4	9	2109.6	62004
P0DPB6	DNA-directed RNA polymerases I and III subunit RPAC2 OS=Homo sapiens OX=9606 GN=POLR1D PE=1 SV=1	5	3	11	33	4344	15237
Q9UBF6	RING-box protein 2 OS=Homo sapiens OX=9606 GN=RNF7 PE=1 SV=1	3	3	5	38	6311.8	12683
O60831	PRA1 family protein 2 OS=Homo sapiens OX=9606 GN=PRAF2 PE=1 SV=1	3	3	9	19	16767	19258
O43290	U4/U6.U5 tri-snRNP-associated protein 1 OS=Homo sapiens OX=9606 GN=SART1 PE=1 SV=1	3	3	6	6	2786.6	90255
Q15649	Zinc finger HIT domain-containing protein 3 OS=Homo sapiens OX=9606 GN=ZNHIT3 PE=1 SV=2	3	3	7	21	8266.6	17607
Q9Y333	U6 snRNA-associated Sm-like protein LSm2 OS=Homo sapiens OX=9606 GN=LSM2 PE=1 SV=1	3	3	7	29	9305.5	10835
P61803	Dolichyl-diphosphooligosaccharide--protein glycosyltransferase subunit DAD1 OS=Homo sapiens OX=9606 GN=DAD1 PE=1 SV=3	3	3	5	28	18859	12497
P13987	CD59 glycoprotein OS=Homo sapiens OX=9606 GN=CD59 PE=1 SV=1	3	3	4	27	3915.6	14177
P60903	Protein S100-A10 OS=Homo sapiens OX=9606 GN=S100A10 PE=1 SV=2	3	3	5	55	2493.9	11203
O15239	NADH dehydrogenase [ubiquinone] 1 alpha subcomplex subunit 1 OS=Homo sapiens OX=9606 GN=NDUFA1 PE=1 SV=1	3	3	8	36	13724	8072
Q9UBI6	Guanine nucleotide-binding protein G(I)/G(S)/G(O) subunit gamma-12 OS=Homo sapiens OX=9606 GN=GNG12 PE=1 SV=3	3	3	5	46	3867.9	8006
O15304	Apoptosis regulatory protein Siva OS=Homo sapiens OX=9606 GN=SIVA1 PE=1 SV=2	3	3	6	26	3192.6	18695
P52272	Heterogeneous nuclear ribonucleoprotein M OS=Homo sapiens OX=9606 GN=HNRNPM PE=1 SV=3	3	3	6	7	3095.7	77516
Q12974	Protein tyrosine phosphatase type IVA 2 OS=Homo sapiens OX=9606 GN=PTP4A2 PE=1 SV=1	4	3	4	36	7297.3	19127
P31151	Protein S100-A7 OS=Homo sapiens OX=9606 GN=S100A7 PE=1 SV=4	3	3	5	26	2962.3	11471
Q07812	Apoptosis regulator BAX OS=Homo sapiens OX=9606 GN=BAX PE=1 SV=1	3	3	5	24	4755.1	21184
O00217	NADH dehydrogenase [ubiquinone] iron-sulfur protein 8 mitochondrial OS=Homo sapiens OX=9606 GN=NDUFS8 PE=1 SV=1	3	3	3	17	1435.5	23705
Q9BX68	Adenosine 5'-monophosphoramidase HINT2 OS=Homo sapiens OX=9606 GN=HINT2 PE=1 SV=1	3	3	3	29	2007.8	17162
Q17RS7	Flap endonuclease GEN homolog 1 OS=Homo sapiens OX=9606 GN=GEN1 PE=1 SV=2	3	3	5	5	1078.8	102884
Q8WVS4	Cytoplasmic dynein 2 intermediate chain 1 OS=Homo sapiens OX=9606 GN=DYNC2I1 PE=1 SV=3	3	3	4	4	3009.7	122571
Q15365	Poly(rC)-binding protein 1 OS=Homo sapiens OX=9606 GN=PCBP1 PE=1 SV=2	5	3	6	21	3082.3	37498
Q9H2H8	Peptidyl-prolyl cis-trans isomerase-like 3 OS=Homo sapiens OX=9606 GN=PPIL3 PE=1 SV=1	3	3	6	35	4405.7	18155
O00267	Transcription elongation factor SPT5 OS=Homo sapiens OX=9606 GN=SUPT5H PE=1 SV=1	3	3	4	4	2952.9	121000
Q9Y605	MORF4 family-associated protein 1 OS=Homo sapiens OX=9606 GN=MRFAP1 PE=1 SV=1	3	3	5	38	7351.8	14650
P20340	Ras-related protein Rab-6A OS=Homo sapiens OX=9606 GN=RAB6A PE=1 SV=3	4	3	5	27	830.63	23593
Q9BWH2	FUN14 domain-containing protein 2 OS=Homo sapiens OX=9606 GN=FUNDC2 PE=1 SV=2	3	3	3	12	2002.6	20676
Q9HAU0	Pleckstrin homology domain-containing family A member 5 OS=Homo sapiens OX=9606 GN=PLEKHA5 PE=1 SV=1	3	3	4	5	2822.7	127464
Q15528	Mediator of RNA polymerase II transcription subunit 22 OS=Homo sapiens OX=9606 GN=MED22 PE=1 SV=2	3	3	3	18	2238.7	22221
P31949	Protein S100-A11 OS=Homo sapiens OX=9606 GN=S100A11 PE=1 SV=2	3	3	4	38	3559.7	11740
Q5U5X0	Complex III assembly factor LYRM7 OS=Homo sapiens OX=9606 GN=LYRM7 PE=1 SV=1	3	3	4	41	4440.5	11955
Q8N5A5	Zinc finger CCCH-type with G patch domain-containing protein OS=Homo sapiens OX=9606 GN=ZGPAT PE=1 SV=3	3	3	4	5	4789.9	57359
Q9BZZ5	Apoptosis inhibitor 5 OS=Homo sapiens OX=9606 GN=API5 PE=1 SV=3	3	3	3	6	3721.8	59005
Q9BW83	Intraflagellar transport protein 27 homolog OS=Homo sapiens OX=9606 GN=IFT27 PE=1 SV=1	3	3	3	18	547.6	20480
P49759	Dual specificity protein kinase CLK1 OS=Homo sapiens OX=9606 GN=CLK1 PE=1 SV=2	3	3	5	8	3303.9	57291
O95166	Gamma-aminobutyric acid receptor-associated protein OS=Homo sapiens OX=9606 GN=GABARAP PE=1 SV=1	3	3	3	22	2836.7	13918
Q9Y5M8	Signal recognition particle receptor subunit beta OS=Homo sapiens OX=9606 GN=SRPRB PE=1 SV=3	3	3	5	13	1933	29702
Q9Y676	28S ribosomal protein S18b mitochondrial OS=Homo sapiens OX=9606 GN=MRPS18B PE=1 SV=1	3	3	3	13	3375.1	29396
O95147	Dual specificity protein phosphatase 14 OS=Homo sapiens OX=9606 GN=DUSP14 PE=1 SV=1	3	3	5	26	2324	22255
Q13404	Ubiquitin-conjugating enzyme E2 variant 1 OS=Homo sapiens OX=9606 GN=UBE2V1 PE=1 SV=2	5	3	5	41	14494	16495
Q13951	Core-binding factor subunit beta OS=Homo sapiens OX=9606 GN=CBFB PE=1 SV=2	3	3	3	20	3508.3	21508
Q9BW72	HIG1 domain family member 2A mitochondrial OS=Homo sapiens OX=9606 GN=HIGD2A PE=1 SV=1	3	3	3	48	2055.1	11529
Q96KC2	ADP-ribosylation factor-like protein 5B OS=Homo sapiens OX=9606 GN=ARL5B PE=1 SV=1	3	3	5	18	4993.9	20375
P07919	Cytochrome b-c1 complex subunit 6 mitochondrial OS=Homo sapiens OX=9606 GN=UQCRH PE=1 SV=2	3	3	4	37	1388.2	10739
Q96ST2	Protein IWS1 homolog OS=Homo sapiens OX=9606 GN=IWS1 PE=1 SV=2	3	3	6	4	6227.1	91955
O15014	Zinc finger protein 609 OS=Homo sapiens OX=9606 GN=ZNF609 PE=1 SV=2	3	3	5	3	855.47	151191
Q8N183	NADH dehydrogenase [ubiquinone] 1 alpha subcomplex assembly factor 2 OS=Homo sapiens OX=9606 GN=NDUFAF2 PE=1 SV=1	3	3	3	28	1344.5	19856
P29353	SHC-transforming protein 1 OS=Homo sapiens OX=9606 GN=SHC1 PE=1 SV=4	3	3	3	7	1323	62822
Q15084	Protein disulfide-isomerase A6 OS=Homo sapiens OX=9606 GN=PDIA6 PE=1 SV=1	3	3	3	10	1250.6	48121
P36873	Serine/threonine-protein phosphatase PP1-gamma catalytic subunit OS=Homo sapiens OX=9606 GN=PPP1CC PE=1 SV=1	3	3	3	14	1046.3	36984
P26885	Peptidyl-prolyl cis-trans isomerase FKBP2 OS=Homo sapiens OX=9606 GN=FKBP2 PE=1 SV=2	3	3	7	20	1619.6	15649
Q9HB40	Retinoid-inducible serine carboxypeptidase OS=Homo sapiens OX=9606 GN=SCPEP1 PE=1 SV=1	3	3	4	8	775.27	50831
Q9NV35	Nucleotide triphosphate diphosphatase NUDT15 OS=Homo sapiens OX=9606 GN=NUDT15 PE=1 SV=1	3	3	4	27	1181.8	18609
P68871	Hemoglobin subunit beta OS=Homo sapiens OX=9606 GN=HBB PE=1 SV=2	3	3	5	22	80842	15998
O15173	Membrane-associated progesterone receptor component 2 OS=Homo sapiens OX=9606 GN=PGRMC2 PE=1 SV=1	3	3	3	18	2803.9	23818
P48645	Neuromedin-U OS=Homo sapiens OX=9606 GN=NMU PE=1 SV=1	3	3	3	18	4662.6	19741
Q9H0A0	RNA cytidine acetyltransferase OS=Homo sapiens OX=9606 GN=NAT10 PE=1 SV=2	4	3	4	4	15935	115730
Q9Y3E0	Vesicle transport protein GOT1B OS=Homo sapiens OX=9606 GN=GOLT1B PE=1 SV=1	3	3	4	27	656.75	15426
O95478	Ribosome biogenesis protein NSA2 homolog OS=Homo sapiens OX=9606 GN=NSA2 PE=1 SV=1	3	3	7	12	15524	30065
Q9Y2Y1	DNA-directed RNA polymerase III subunit RPC10 OS=Homo sapiens OX=9606 GN=POLR3K PE=1 SV=2	3	3	6	36	6632.2	12336
Q00610	Clathrin heavy chain 1 OS=Homo sapiens OX=9606 GN=CLTC PE=1 SV=5	3	3	3	3	1431.9	191613
P04792	Heat shock protein beta-1 OS=Homo sapiens OX=9606 GN=HSPB1 PE=1 SV=2	3	3	4	25	2408.9	22783
Q9BYG3	MKI67 FHA domain-interacting nucleolar phosphoprotein OS=Homo sapiens OX=9606 GN=NIFK PE=1 SV=1	3	3	5	17	1462.6	34222
P17568	NADH dehydrogenase [ubiquinone] 1 beta subcomplex subunit 7 OS=Homo sapiens OX=9606 GN=NDUFB7 PE=1 SV=4	3	3	4	27	1065.8	16402
P49368	T-complex protein 1 subunit gamma OS=Homo sapiens OX=9606 GN=CCT3 PE=1 SV=4	3	3	3	9	3013.7	60534
Q96J84	Kin of IRRE-like protein 1 OS=Homo sapiens OX=9606 GN=KIRREL1 PE=1 SV=2	3	3	4	5	2280.7	83536
Q5JTH9	RRP12-like protein OS=Homo sapiens OX=9606 GN=RRP12 PE=1 SV=2	3	3	4	2	756.13	143702
Q8N2U0	Transmembrane protein 256 OS=Homo sapiens OX=9606 GN=TMEM256 PE=3 SV=1	3	3	5	37	40897	11742
Q9UGU0	Transcription factor 20 OS=Homo sapiens OX=9606 GN=TCF20 PE=1 SV=3	3	3	4	2	4263.8	211769
P49327	Fatty acid synthase OS=Homo sapiens OX=9606 GN=FASN PE=1 SV=3	3	3	4	1	2880.7	273424
Q9Y5V0	Zinc finger protein 706 OS=Homo sapiens OX=9606 GN=ZNF706 PE=1 SV=1	3	3	5	46	13783	8498
P61927	60S ribosomal protein L37 OS=Homo sapiens OX=9606 GN=RPL37 PE=1 SV=2	3	3	8	24	15231	11078
P06576	ATP synthase subunit beta mitochondrial OS=Homo sapiens OX=9606 GN=ATP5F1B PE=1 SV=3	3	3	3	9	516.77	56560
Q5SW79	Centrosomal protein of 170 kDa OS=Homo sapiens OX=9606 GN=CEP170 PE=1 SV=1	3	3	4	2	1299.2	175292
O95292	Vesicle-associated membrane protein-associated protein B/C OS=Homo sapiens OX=9606 GN=VAPB PE=1 SV=3	3	3	3	18	1228.8	27228
Q7Z7K6	Centromere protein V OS=Homo sapiens OX=9606 GN=CENPV PE=1 SV=1	3	3	4	14	2060.2	29946
Q99496	E3 ubiquitin-protein ligase RING2 OS=Homo sapiens OX=9606 GN=RNF2 PE=1 SV=1	3	3	4	11	141.06	37655
Q96EU6	Ribosomal RNA processing protein 36 homolog OS=Homo sapiens OX=9606 GN=RRP36 PE=1 SV=1	3	3	3	9	1988.5	29823
Q5D862	Filaggrin-2 OS=Homo sapiens OX=9606 GN=FLG2 PE=1 SV=1	3	3	4	1	1333.6	248072
P26599	Polypyrimidine tract-binding protein 1 OS=Homo sapiens OX=9606 GN=PTBP1 PE=1 SV=1	3	3	3	10	735.22	57221
Q8N9Q2	Protein SREK1IP1 OS=Homo sapiens OX=9606 GN=SREK1IP1 PE=1 SV=1	3	3	3	20	4316.5	18177
Q96A26	Protein FAM162A OS=Homo sapiens OX=9606 GN=FAM162A PE=1 SV=2	3	3	3	30	759.08	17342
P58557	Endoribonuclease YbeY OS=Homo sapiens OX=9606 GN=YBEY PE=1 SV=2	3	3	4	16	5019.1	19298
Q8WUR7	UPF0235 protein C15orf40 OS=Homo sapiens OX=9606 GN=C15orf40 PE=1 SV=2	3	3	3	20	1513.9	16353
Q0VGL1	Ragulator complex protein LAMTOR4 OS=Homo sapiens OX=9606 GN=LAMTOR4 PE=1 SV=1	3	3	4	25	9513.4	10741
O95139	NADH dehydrogenase [ubiquinone] 1 beta subcomplex subunit 6 OS=Homo sapiens OX=9606 GN=NDUFB6 PE=1 SV=3	3	3	4	35	7342.1	15489
Q01780	Exosome component 10 OS=Homo sapiens OX=9606 GN=EXOSC10 PE=1 SV=2	3	3	3	6	1412.5	100831
P78371	T-complex protein 1 subunit beta OS=Homo sapiens OX=9606 GN=CCT2 PE=1 SV=4	3	3	4	10	570.15	57488
Q6ZUT1	Uncharacterized protein NKAPD1 OS=Homo sapiens OX=9606 GN=NKAPD1 PE=1 SV=2	3	3	3	9	914.38	34110
Q9BYN0	Sulfiredoxin-1 OS=Homo sapiens OX=9606 GN=SRXN1 PE=1 SV=2	3	3	3	23	547.66	14259
Q9UDW3	Zinc finger matrin-type protein 5 OS=Homo sapiens OX=9606 GN=ZMAT5 PE=1 SV=1	3	3	3	18	1507.1	19971
O14639	Actin-binding LIM protein 1 OS=Homo sapiens OX=9606 GN=ABLIM1 PE=1 SV=3	3	3	3	5	1982.9	87688
Q16595	Frataxin mitochondrial OS=Homo sapiens OX=9606 GN=FXN PE=1 SV=2	3	3	3	19	1842.7	23135
Q9P0J6	39S ribosomal protein L36 mitochondrial OS=Homo sapiens OX=9606 GN=MRPL36 PE=1 SV=1	3	3	3	33	2736.4	11784
Q00587	Cdc42 effector protein 1 OS=Homo sapiens OX=9606 GN=CDC42EP1 PE=1 SV=1	3	3	3	7	1084	40295
Q9BUR5	MICOS complex subunit MIC26 OS=Homo sapiens OX=9606 GN=APOO PE=1 SV=1	3	3	3	23	4141.4	22285
P38646	Stress-70 protein mitochondrial OS=Homo sapiens OX=9606 GN=HSPA9 PE=1 SV=2	3	3	3	7	621	73681
Q14244	Ensconsin OS=Homo sapiens OX=9606 GN=MAP7 PE=1 SV=1	3	3	3	5	736.72	84052
P62258	14-3-3 protein epsilon OS=Homo sapiens OX=9606 GN=YWHAE PE=1 SV=1	3	3	3	16	2682.4	29174
Q17RY0	Cytoplasmic polyadenylation element-binding protein 4 OS=Homo sapiens OX=9606 GN=CPEB4 PE=1 SV=1	3	3	3	5	4536.6	80152
Q96L50	Leucine-rich repeat protein 1 OS=Homo sapiens OX=9606 GN=LRR1 PE=1 SV=2	3	3	3	8	1103.6	46723
Q53S33	BolA-like protein 3 OS=Homo sapiens OX=9606 GN=BOLA3 PE=1 SV=1	3	3	3	43	1824.1	12114
O15155	BET1 homolog OS=Homo sapiens OX=9606 GN=BET1 PE=1 SV=1	3	3	3	28	252.08	13289
O43148	mRNA cap guanine-N7 methyltransferase OS=Homo sapiens OX=9606 GN=RNMT PE=1 SV=1	3	3	4	9	1115.1	54844
Q6PGN9	Proline/serine-rich coiled-coil protein 1 OS=Homo sapiens OX=9606 GN=PSRC1 PE=1 SV=1	3	3	3	12	2999	38796
Q9UKM9	RNA-binding protein Raly OS=Homo sapiens OX=9606 GN=RALY PE=1 SV=1	3	3	3	10	401.73	32463
Q9C005	Protein dpy-30 homolog OS=Homo sapiens OX=9606 GN=DPY30 PE=1 SV=1	3	3	3	31	1088	11250
P62166	Neuronal calcium sensor 1 OS=Homo sapiens OX=9606 GN=NCS1 PE=1 SV=2	3	3	4	15	3875	21879
P62491	Ras-related protein Rab-11A OS=Homo sapiens OX=9606 GN=RAB11A PE=1 SV=3	3	3	4	15	2823.5	24394
Q15907	Ras-related protein Rab-11B OS=Homo sapiens OX=9606 GN=RAB11B PE=1 SV=4	3	3	4	15	2823.5	24488
Q9P0L0	Vesicle-associated membrane protein-associated protein A OS=Homo sapiens OX=9606 GN=VAPA PE=1 SV=3	3	3	4	22	0	27893
P31944	Caspase-14 OS=Homo sapiens OX=9606 GN=CASP14 PE=1 SV=2	3	3	3	16	2057.3	27680
P58876	Histone H2B type 1-D OS=Homo sapiens OX=9606 GN=H2BC5 PE=1 SV=2	87	2	749	85	12870	13936
Q16777	Histone H2A type 2-C OS=Homo sapiens OX=9606 GN=H2AC20 PE=1 SV=4	68	2	421	83	4218.2	13988
Q96A08	Histone H2B type 1-A OS=Homo sapiens OX=9606 GN=H2BC1 PE=1 SV=3	39	2	233	46	11281	14167
P06310	Immunoglobulin kappa variable 2-30 OS=Homo sapiens OX=9606 GN=IGKV2-30 PE=3 SV=2	20	2	94	46	4994.7	13185
P16402	Histone H1.3 OS=Homo sapiens OX=9606 GN=H1-3 PE=1 SV=2	20	2	36	42	698.69	22350
Q5JNZ5	Putative 40S ribosomal protein S26-like 1 OS=Homo sapiens OX=9606 GN=RPS26P11 PE=5 SV=1	18	2	92	57	10010	13002
Q969Q0	60S ribosomal protein L36a-like OS=Homo sapiens OX=9606 GN=RPL36AL PE=1 SV=3	18	2	51	56	2250.7	12469
Q32P51	Heterogeneous nuclear ribonucleoprotein A1-like 2 OS=Homo sapiens OX=9606 GN=HNRNPA1L2 PE=2 SV=2	19	2	31	48	0	34225
P02768	Albumin OS=Homo sapiens OX=9606 GN=ALB PE=1 SV=2	19	2	62	16	2752.9	69367
P15531	Nucleoside diphosphate kinase A OS=Homo sapiens OX=9606 GN=NME1 PE=1 SV=1	9	2	31	57	0	17149
P62837	Ubiquitin-conjugating enzyme E2 D2 OS=Homo sapiens OX=9606 GN=UBE2D2 PE=1 SV=1	8	2	18	48	2738	16735
Q9H0U4	Ras-related protein Rab-1B OS=Homo sapiens OX=9606 GN=RAB1B PE=1 SV=1	8	2	12	47	2897.1	22171
Q9BUF5	Tubulin beta-6 chain OS=Homo sapiens OX=9606 GN=TUBB6 PE=1 SV=1	9	2	23	21	701.65	49857
Q04695	Keratin type I cytoskeletal 17 OS=Homo sapiens OX=9606 GN=KRT17 PE=1 SV=2	10	2	19	18	667.65	48106
P51668	Ubiquitin-conjugating enzyme E2 D1 OS=Homo sapiens OX=9606 GN=UBE2D1 PE=1 SV=1	5	2	12	43	9061.9	16602
A0A0B4J1V6	Immunoglobulin heavy variable 3-73 OS=Homo sapiens OX=9606 GN=IGHV3-73 PE=3 SV=1	4	2	14	25	43369	12858
Q8IVW1	ADP-ribosylation factor-like protein 17 OS=Homo sapiens OX=9606 GN=ARL17A PE=2 SV=2	7	2	10	26	0	19388
Q8WXF0	Serine/arginine-rich splicing factor 12 OS=Homo sapiens OX=9606 GN=SRSF12 PE=2 SV=1	5	2	7	19	1379.6	30512
Q96HQ2	CDKN2AIP N-terminal-like protein OS=Homo sapiens OX=9606 GN=CDKN2AIPNL PE=1 SV=1	2	2	4	24	7470.2	13196
O60506	Heterogeneous nuclear ribonucleoprotein Q OS=Homo sapiens OX=9606 GN=SYNCRIP PE=1 SV=2	5	2	7	10	3229.7	69603
Q14692	Ribosome biogenesis protein BMS1 homolog OS=Homo sapiens OX=9606 GN=BMS1 PE=1 SV=1	2	2	4	1	2724.9	145807
Q9HAZ1	Dual specificity protein kinase CLK4 OS=Homo sapiens OX=9606 GN=CLK4 PE=1 SV=1	2	2	4	5	3147.1	57492
Q6RW13	Type-1 angiotensin II receptor-associated protein OS=Homo sapiens OX=9606 GN=AGTRAP PE=1 SV=1	2	2	10	25	24188	17419
Q6P582	Mitotic-spindle organizing protein 2A OS=Homo sapiens OX=9606 GN=MZT2A PE=1 SV=2	2	2	5	27	12069	16221
Q6NZ67	Mitotic-spindle organizing protein 2B OS=Homo sapiens OX=9606 GN=MZT2B PE=1 SV=1	2	2	5	27	12069	16226
P00167	Cytochrome b5 OS=Homo sapiens OX=9606 GN=CYB5A PE=1 SV=2	2	2	7	26	2506.9	15330
Q9Y5L4	Mitochondrial import inner membrane translocase subunit Tim13 OS=Homo sapiens OX=9606 GN=TIMM13 PE=1 SV=1	2	2	3	25	3660.1	10500
Q9NRR8	CDC42 small effector protein 1 OS=Homo sapiens OX=9606 GN=CDC42SE1 PE=1 SV=1	2	2	7	62	3964.9	8925
Q6Y7W6	GRB10-interacting GYF protein 2 OS=Homo sapiens OX=9606 GN=GIGYF2 PE=1 SV=1	2	2	2	3	2985.3	150070
O43390	Heterogeneous nuclear ribonucleoprotein R OS=Homo sapiens OX=9606 GN=HNRNPR PE=1 SV=1	5	2	8	8	3461.7	70943
Q9H840	Gem-associated protein 7 OS=Homo sapiens OX=9606 GN=GEMIN7 PE=1 SV=1	2	2	5	31	7226.1	14537
O43678	NADH dehydrogenase [ubiquinone] 1 alpha subcomplex subunit 2 OS=Homo sapiens OX=9606 GN=NDUFA2 PE=1 SV=3	2	2	6	35	6890.1	10922
O43805	Sjoegren syndrome nuclear autoantigen 1 OS=Homo sapiens OX=9606 GN=SSNA1 PE=1 SV=2	2	2	3	25	2343.6	13596
P02452	Collagen alpha-1(I) chain OS=Homo sapiens OX=9606 GN=COL1A1 PE=1 SV=5	2	2	6	1	2757	138942
P29401	Transketolase OS=Homo sapiens OX=9606 GN=TKT PE=1 SV=3	2	2	2	6	567.78	67878
Q9NYJ1	Cytochrome c oxidase assembly factor 4 homolog mitochondrial OS=Homo sapiens OX=9606 GN=COA4 PE=1 SV=2	2	2	2	39	1894.9	10134
Q9Y5U8	Mitochondrial pyruvate carrier 1 OS=Homo sapiens OX=9606 GN=MPC1 PE=1 SV=1	2	2	4	27	561.4	12347
Q92794	Histone acetyltransferase KAT6A OS=Homo sapiens OX=9606 GN=KAT6A PE=1 SV=2	2	2	4	1	4627	225025
Q5XG87	Terminal nucleotidyltransferase 4A OS=Homo sapiens OX=9606 GN=TENT4A PE=1 SV=3	2	2	2	5	4611	82360
Q9HC44	Vasculin-like protein 1 OS=Homo sapiens OX=9606 GN=GPBP1L1 PE=1 SV=1	2	2	3	8	1973.6	52302
Q13162	Peroxiredoxin-4 OS=Homo sapiens OX=9606 GN=PRDX4 PE=1 SV=1	3	2	6	17	360.55	30540
Q9Y3D7	Mitochondrial import inner membrane translocase subunit TIM16 OS=Homo sapiens OX=9606 GN=PAM16 PE=1 SV=2	2	2	4	26	4228.4	13825
Q9NYR9	NF-kappa-B inhibitor-interacting Ras-like protein 2 OS=Homo sapiens OX=9606 GN=NKIRAS2 PE=1 SV=1	2	2	2	13	1524.2	21508
P08195	4F2 cell-surface antigen heavy chain OS=Homo sapiens OX=9606 GN=SLC3A2 PE=1 SV=3	2	2	2	5	503.78	67994
O15504	Nucleoporin NUP42 OS=Homo sapiens OX=9606 GN=NUP42 PE=1 SV=1	2	2	2	7	404.74	44872
P00846	ATP synthase subunit a OS=Homo sapiens OX=9606 GN=MT-ATP6 PE=1 SV=1	2	2	3	6	12323	24817
Q8WW01	tRNA-splicing endonuclease subunit Sen15 OS=Homo sapiens OX=9606 GN=TSEN15 PE=1 SV=1	2	2	2	24	5566.5	18641
Q9HB71	Calcyclin-binding protein OS=Homo sapiens OX=9606 GN=CACYBP PE=1 SV=2	2	2	3	13	1803.6	26210
Q15363	Transmembrane emp24 domain-containing protein 2 OS=Homo sapiens OX=9606 GN=TMED2 PE=1 SV=1	2	2	2	11	1947.4	22761
P61769	Beta-2-microglobulin OS=Homo sapiens OX=9606 GN=B2M PE=1 SV=1	2	2	3	27	1306.6	13715
Q9UBK9	Protein UXT OS=Homo sapiens OX=9606 GN=UXT PE=1 SV=1	2	2	4	9	2902.3	18246
Q71RC2	La-related protein 4 OS=Homo sapiens OX=9606 GN=LARP4 PE=1 SV=3	2	2	3	5	1228.7	80596
Q14525	Keratin type I cuticular Ha3-II OS=Homo sapiens OX=9606 GN=KRT33B PE=1 SV=3	3	2	3	8	1702.9	46214
Q15323	Keratin type I cuticular Ha1 OS=Homo sapiens OX=9606 GN=KRT31 PE=1 SV=3	3	2	3	8	1702.9	47237
P05204	Non-histone chromosomal protein HMG-17 OS=Homo sapiens OX=9606 GN=HMGN2 PE=1 SV=3	2	2	3	17	1353.6	9393
Q9HCN8	Stromal cell-derived factor 2-like protein 1 OS=Homo sapiens OX=9606 GN=SDF2L1 PE=1 SV=2	2	2	2	15	1818.4	23598
Q14697	Neutral alpha-glucosidase AB OS=Homo sapiens OX=9606 GN=GANAB PE=1 SV=3	2	2	2	3	0	106874
Q86U42	Polyadenylate-binding protein 2 OS=Homo sapiens OX=9606 GN=PABPN1 PE=1 SV=3	2	2	4	8	8263.3	32749
Q9BVP2	Guanine nucleotide-binding protein-like 3 OS=Homo sapiens OX=9606 GN=GNL3 PE=1 SV=2	2	2	2	5	1612.7	61993
Q8IWX8	Calcium homeostasis endoplasmic reticulum protein OS=Homo sapiens OX=9606 GN=CHERP PE=1 SV=3	2	2	3	3	1638	103702
P02461	Collagen alpha-1(III) chain OS=Homo sapiens OX=9606 GN=COL3A1 PE=1 SV=4	2	2	2	1	985.6	138564
P55072	Transitional endoplasmic reticulum ATPase OS=Homo sapiens OX=9606 GN=VCP PE=1 SV=4	2	2	5	5	1137.3	89322
P31689	DnaJ homolog subfamily A member 1 OS=Homo sapiens OX=9606 GN=DNAJA1 PE=1 SV=2	2	2	3	7	1768	44868
P00387	NADH-cytochrome b5 reductase 3 OS=Homo sapiens OX=9606 GN=CYB5R3 PE=1 SV=3	2	2	2	10	0	34235
Q969H8	Myeloid-derived growth factor OS=Homo sapiens OX=9606 GN=MYDGF PE=1 SV=1	2	2	2	17	912.89	18795
P39748	Flap endonuclease 1 OS=Homo sapiens OX=9606 GN=FEN1 PE=1 SV=1	2	2	2	6	752.18	42593
P17152	Transmembrane protein 11 mitochondrial OS=Homo sapiens OX=9606 GN=TMEM11 PE=1 SV=1	2	2	4	12	5096	21541
Q9Y3D2	Methionine-R-sulfoxide reductase B2 mitochondrial OS=Homo sapiens OX=9606 GN=MSRB2 PE=1 SV=2	2	2	2	10	1296.6	19536
Q8IXB1	DnaJ homolog subfamily C member 10 OS=Homo sapiens OX=9606 GN=DNAJC10 PE=1 SV=2	2	2	2	3	1274.2	91080
Q9UHA4	Ragulator complex protein LAMTOR3 OS=Homo sapiens OX=9606 GN=LAMTOR3 PE=1 SV=1	2	2	3	41	11742	13623
P00747	Plasminogen OS=Homo sapiens OX=9606 GN=PLG PE=1 SV=2	2	2	3	1	2585.1	90569
Q99807	5-demethoxyubiquinone hydroxylase mitochondrial OS=Homo sapiens OX=9606 GN=COQ7 PE=1 SV=3	2	2	2	12	2402.8	24277
Q03701	CCAAT/enhancer-binding protein zeta OS=Homo sapiens OX=9606 GN=CEBPZ PE=1 SV=3	2	2	2	3	463.42	120974
Q02978	Mitochondrial 2-oxoglutarate/malate carrier protein OS=Homo sapiens OX=9606 GN=SLC25A11 PE=1 SV=3	2	2	2	9	4324	34062
P38432	Coilin OS=Homo sapiens OX=9606 GN=COIL PE=1 SV=1	2	2	2	6	375.11	62608
P02786	Transferrin receptor protein 1 OS=Homo sapiens OX=9606 GN=TFRC PE=1 SV=2	2	2	2	4	3263.1	84871
Q6IQ19	Centriole cilia and spindle-associated protein OS=Homo sapiens OX=9606 GN=CCSAP PE=1 SV=2	2	2	3	12	789.06	30216
P36542	ATP synthase subunit gamma mitochondrial OS=Homo sapiens OX=9606 GN=ATP5F1C PE=1 SV=1	2	2	2	7	2674.6	32996
P62495	Eukaryotic peptide chain release factor subunit 1 OS=Homo sapiens OX=9606 GN=ETF1 PE=1 SV=3	2	2	2	5	656.81	49031
Q6PH81	UPF0547 protein C16orf87 OS=Homo sapiens OX=9606 GN=C16orf87 PE=1 SV=1	2	2	3	17	724.38	17799
P06454	Prothymosin alpha OS=Homo sapiens OX=9606 GN=PTMA PE=1 SV=2	2	2	3	15	5494.8	12203
Q9BTE1	Dynactin subunit 5 OS=Homo sapiens OX=9606 GN=DCTN5 PE=1 SV=1	2	2	3	13	7038.1	20127
P05783	Keratin type I cytoskeletal 18 OS=Homo sapiens OX=9606 GN=KRT18 PE=1 SV=2	3	2	5	13	0	48058
Q03692	Collagen alpha-1(X) chain OS=Homo sapiens OX=9606 GN=COL10A1 PE=1 SV=2	2	2	3	4	4324.9	66158
Q14980	Nuclear mitotic apparatus protein 1 OS=Homo sapiens OX=9606 GN=NUMA1 PE=1 SV=2	2	2	2	2	0	238257
Q7KZF4	Staphylococcal nuclease domain-containing protein 1 OS=Homo sapiens OX=9606 GN=SND1 PE=1 SV=1	2	2	3	3	1030	101997
P35269	General transcription factor IIF subunit 1 OS=Homo sapiens OX=9606 GN=GTF2F1 PE=1 SV=2	2	2	2	7	654.5	58241
Q9BQ61	Telomerase RNA component interacting RNase OS=Homo sapiens OX=9606 GN=TRIR PE=1 SV=1	2	2	2	10	1900	18419
Q9H4G4	Golgi-associated plant pathogenesis-related protein 1 OS=Homo sapiens OX=9606 GN=GLIPR2 PE=1 SV=3	2	2	3	17	1224.3	17218
Q96MS0	Roundabout homolog 3 OS=Homo sapiens OX=9606 GN=ROBO3 PE=1 SV=2	2	2	2	2	339.22	148209
Q9NVN8	Guanine nucleotide-binding protein-like 3-like protein OS=Homo sapiens OX=9606 GN=GNL3L PE=1 SV=1	2	2	2	3	5287.9	65573
Q99575	Ribonucleases P/MRP protein subunit POP1 OS=Homo sapiens OX=9606 GN=POP1 PE=1 SV=2	2	2	3	3	2178.5	114709
O95793	Double-stranded RNA-binding protein Staufen homolog 1 OS=Homo sapiens OX=9606 GN=STAU1 PE=1 SV=2	2	2	3	5	653.26	63182
O43663	Protein regulator of cytokinesis 1 OS=Homo sapiens OX=9606 GN=PRC1 PE=1 SV=2	2	2	2	5	1406	71607
Q9BY77	Polymerase delta-interacting protein 3 OS=Homo sapiens OX=9606 GN=POLDIP3 PE=1 SV=2	2	2	2	6	1237.7	46089
Q8N0U8	Vitamin K epoxide reductase complex subunit 1-like protein 1 OS=Homo sapiens OX=9606 GN=VKORC1L1 PE=1 SV=2	2	2	3	10	3446.5	19836
P23381	Tryptophan--tRNA ligase cytoplasmic OS=Homo sapiens OX=9606 GN=WARS1 PE=1 SV=2	2	2	2	7	353.56	53165
P02679	Fibrinogen gamma chain OS=Homo sapiens OX=9606 GN=FGG PE=1 SV=3	2	2	3	5	20305	51512
Q7Z7K0	COX assembly mitochondrial protein homolog OS=Homo sapiens OX=9606 GN=CMC1 PE=1 SV=1	2	2	4	19	7641.4	12490
Q14247	Src substrate cortactin OS=Homo sapiens OX=9606 GN=CTTN PE=1 SV=2	2	2	2	5	1026.7	61586
P30048	Thioredoxin-dependent peroxide reductase mitochondrial OS=Homo sapiens OX=9606 GN=PRDX3 PE=1 SV=3	2	2	2	10	978.39	27693
Q86Y39	NADH dehydrogenase [ubiquinone] 1 alpha subcomplex subunit 11 OS=Homo sapiens OX=9606 GN=NDUFA11 PE=1 SV=3	2	2	2	26	0	14852
Q9NR30	Nucleolar RNA helicase 2 OS=Homo sapiens OX=9606 GN=DDX21 PE=1 SV=5	2	2	2	4	1276.3	87344
Q13015	Protein AF1q OS=Homo sapiens OX=9606 GN=MLLT11 PE=1 SV=1	2	2	2	33	1397	10061
P61218	DNA-directed RNA polymerases I II and III subunit RPABC2 OS=Homo sapiens OX=9606 GN=POLR2F PE=1 SV=1	2	2	3	9	2616.7	14478
P12273	Prolactin-inducible protein OS=Homo sapiens OX=9606 GN=PIP PE=1 SV=1	2	2	3	18	2308.6	16572
Q9NW13	RNA-binding protein 28 OS=Homo sapiens OX=9606 GN=RBM28 PE=1 SV=3	2	2	3	1	4142.5	85738
P30536	Translocator protein OS=Homo sapiens OX=9606 GN=TSPO PE=1 SV=3	2	2	2	18	628.05	18828
P04843	Dolichyl-diphosphooligosaccharide--protein glycosyltransferase subunit 1 OS=Homo sapiens OX=9606 GN=RPN1 PE=1 SV=1	2	2	2	5	1115.2	68569
Q8NHG7	Small VCP/p97-interacting protein OS=Homo sapiens OX=9606 GN=SVIP PE=1 SV=1	2	2	2	16	1103.5	8443
O00410	Importin-5 OS=Homo sapiens OX=9606 GN=IPO5 PE=1 SV=4	2	2	2	4	0	123630
Q9P275	Ubiquitin carboxyl-terminal hydrolase 36 OS=Homo sapiens OX=9606 GN=USP36 PE=1 SV=4	2	2	2	2	648.07	122908
P24522	Growth arrest and DNA damage-inducible protein GADD45 alpha OS=Homo sapiens OX=9606 GN=GADD45A PE=1 SV=1	2	2	3	17	1768.3	18336
Q14157	Ubiquitin-associated protein 2-like OS=Homo sapiens OX=9606 GN=UBAP2L PE=1 SV=2	2	2	2	3	180.58	114534
Q9BSC4	Nucleolar protein 10 OS=Homo sapiens OX=9606 GN=NOL10 PE=1 SV=1	2	2	2	4	809.25	80302
P47928	DNA-binding protein inhibitor ID-4 OS=Homo sapiens OX=9606 GN=ID4 PE=1 SV=1	2	2	2	24	231.21	16622
Q99471	Prefoldin subunit 5 OS=Homo sapiens OX=9606 GN=PFDN5 PE=1 SV=2	2	2	2	12	995.93	17328
P83876	Thioredoxin-like protein 4A OS=Homo sapiens OX=9606 GN=TXNL4A PE=1 SV=1	2	2	2	8	6000.6	16786
Q0P5N6	ADP-ribosylation factor-like protein 16 OS=Homo sapiens OX=9606 GN=ARL16 PE=1 SV=1	2	2	3	14	4101.7	20936
Q15843	NEDD8 OS=Homo sapiens OX=9606 GN=NEDD8 PE=1 SV=1	2	2	2	26	1315.1	9072
Q9H7B2	Ribosome production factor 2 homolog OS=Homo sapiens OX=9606 GN=RPF2 PE=1 SV=2	2	2	2	10	925.17	35583
P39210	Protein Mpv17 OS=Homo sapiens OX=9606 GN=MPV17 PE=1 SV=1	2	2	2	28	461.43	19733
Q9P2X0	Dolichol-phosphate mannosyltransferase subunit 3 OS=Homo sapiens OX=9606 GN=DPM3 PE=1 SV=2	2	2	2	24	4579.2	10094
Q13838	Spliceosome RNA helicase DDX39B OS=Homo sapiens OX=9606 GN=DDX39B PE=1 SV=1	2	2	2	7	2157.4	48991
O00148	ATP-dependent RNA helicase DDX39A OS=Homo sapiens OX=9606 GN=DDX39A PE=1 SV=2	2	2	2	7	2157.4	49130
Q9BV81	ER membrane protein complex subunit 6 OS=Homo sapiens OX=9606 GN=EMC6 PE=1 SV=1	2	2	3	20	16713	12017
P55036	26S proteasome non-ATPase regulatory subunit 4 OS=Homo sapiens OX=9606 GN=PSMD4 PE=1 SV=1	2	2	2	9	1040.6	40737
Q9H3J6	Mitochondrial translation release factor in rescue OS=Homo sapiens OX=9606 GN=MTRFR PE=1 SV=1	2	2	2	11	2596.7	18828
Q9H1Z4	WD repeat-containing protein 13 OS=Homo sapiens OX=9606 GN=WDR13 PE=1 SV=2	2	2	2	5	1085.7	53696
Q96CW1	AP-2 complex subunit mu OS=Homo sapiens OX=9606 GN=AP2M1 PE=1 SV=2	2	2	2	6	637.06	49655
Q3ZCQ8	Mitochondrial import inner membrane translocase subunit TIM50 OS=Homo sapiens OX=9606 GN=TIMM50 PE=1 SV=2	2	2	3	9	1507.7	39646
Q99643	Succinate dehydrogenase cytochrome b560 subunit mitochondrial OS=Homo sapiens OX=9606 GN=SDHC PE=1 SV=1	2	2	2	9	2663.5	18610
P22307	Sterol carrier protein 2 OS=Homo sapiens OX=9606 GN=SCP2 PE=1 SV=2	2	2	2	4	1243.5	58994
Q8N5M9	Protein jagunal homolog 1 OS=Homo sapiens OX=9606 GN=JAGN1 PE=1 SV=1	2	2	2	8	2054.2	21125
Q9P2J5	Leucine--tRNA ligase cytoplasmic OS=Homo sapiens OX=9606 GN=LARS1 PE=1 SV=2	2	2	2	1	627.06	134466
Q86YZ3	Hornerin OS=Homo sapiens OX=9606 GN=HRNR PE=1 SV=2	2	2	2	2	0	282389
Q04760	Lactoylglutathione lyase OS=Homo sapiens OX=9606 GN=GLO1 PE=1 SV=4	2	2	2	20	313.51	20778
Q86TS9	39S ribosomal protein L52 mitochondrial OS=Homo sapiens OX=9606 GN=MRPL52 PE=1 SV=2	2	2	2	24	170.06	13664
L0R8F8	MIEF1 upstream open reading frame protein OS=Homo sapiens OX=9606 GN=MIEF1 PE=1 SV=1	2	2	2	19	2689.7	8445
P0DI82	Trafficking protein particle complex subunit 2B OS=Homo sapiens OX=9606 GN=TRAPPC2B PE=1 SV=1	2	2	3	33	583.28	16445
P0DI81	Trafficking protein particle complex subunit 2 OS=Homo sapiens OX=9606 GN=TRAPPC2 PE=1 SV=1	2	2	3	33	583.28	16445
P62312	U6 snRNA-associated Sm-like protein LSm6 OS=Homo sapiens OX=9606 GN=LSM6 PE=1 SV=1	2	2	2	28	2600.4	9128
Q9UMY1	Nucleolar protein 7 OS=Homo sapiens OX=9606 GN=NOL7 PE=1 SV=2	2	2	2	11	1094.5	29426
Q96EK9	Protein KTI12 homolog OS=Homo sapiens OX=9606 GN=KTI12 PE=1 SV=1	2	2	2	10	183.51	38616
P49459	Ubiquitin-conjugating enzyme E2 A OS=Homo sapiens OX=9606 GN=UBE2A PE=1 SV=2	2	2	2	8	4104.8	17315
Q00059	Transcription factor A mitochondrial OS=Homo sapiens OX=9606 GN=TFAM PE=1 SV=1	2	2	2	8	1335.3	29097
P04156	Major prion protein OS=Homo sapiens OX=9606 GN=PRNP PE=1 SV=1	2	2	2	9	1138.3	27661
Q6UN15	Pre-mRNA 3'-end-processing factor FIP1 OS=Homo sapiens OX=9606 GN=FIP1L1 PE=1 SV=1	2	2	2	4	1366.5	66526
Q9Y324	rRNA-processing protein FCF1 homolog OS=Homo sapiens OX=9606 GN=FCF1 PE=1 SV=1	2	2	3	8	265.11	23370
Q13547	Histone deacetylase 1 OS=Homo sapiens OX=9606 GN=HDAC1 PE=1 SV=1	2	2	3	5	706.02	55103
Q92769	Histone deacetylase 2 OS=Homo sapiens OX=9606 GN=HDAC2 PE=1 SV=2	2	2	3	5	706.02	55364
Q9H7C9	Mth938 domain-containing protein OS=Homo sapiens OX=9606 GN=AAMDC PE=1 SV=1	2	2	2	20	5924.3	13332
O43598	2'-deoxynucleoside 5'-phosphate N-hydrolase 1 OS=Homo sapiens OX=9606 GN=DNPH1 PE=1 SV=1	2	2	2	10	803.9	19108
Q15517	Corneodesmosin OS=Homo sapiens OX=9606 GN=CDSN PE=1 SV=3	2	2	2	8	2420.4	51522
P01008	Antithrombin-III OS=Homo sapiens OX=9606 GN=SERPINC1 PE=1 SV=1	2	2	2	4	3283.9	52602
Q8IWP9	Coiled-coil domain-containing protein 28A OS=Homo sapiens OX=9606 GN=CCDC28A PE=1 SV=1	2	2	2	11	99.431	30367
P61619	Protein transport protein Sec61 subunit alpha isoform 1 OS=Homo sapiens OX=9606 GN=SEC61A1 PE=1 SV=2	2	2	2	7	613.94	52265
P51965	Ubiquitin-conjugating enzyme E2 E1 OS=Homo sapiens OX=9606 GN=UBE2E1 PE=1 SV=1	3	2	3	17	2209.8	21404
P50583	Bis(5'-nucleosyl)-tetraphosphatase [asymmetrical] OS=Homo sapiens OX=9606 GN=NUDT2 PE=1 SV=3	2	2	2	20	2197.7	16829
Q96EV2	RNA-binding protein 33 OS=Homo sapiens OX=9606 GN=RBM33 PE=1 SV=3	2	2	2	4	0	129986
Q6ICB0	Desumoylating isopeptidase 1 OS=Homo sapiens OX=9606 GN=DESI1 PE=1 SV=1	2	2	2	10	2074.8	18263
Q15185	Prostaglandin E synthase 3 OS=Homo sapiens OX=9606 GN=PTGES3 PE=1 SV=1	2	2	2	16	844.01	18697
Q96LL9	DnaJ homolog subfamily C member 30 mitochondrial OS=Homo sapiens OX=9606 GN=DNAJC30 PE=1 SV=3	2	2	3	16	3532.8	25961
P14923	Junction plakoglobin OS=Homo sapiens OX=9606 GN=JUP PE=1 SV=3	2	2	2	5	926.95	81745
P02792	Ferritin light chain OS=Homo sapiens OX=9606 GN=FTL PE=1 SV=2	2	2	2	18	1730.9	20020
Q9H910	Jupiter microtubule associated homolog 2 OS=Homo sapiens OX=9606 GN=JPT2 PE=1 SV=1	2	2	2	15	446.38	20063
P0DPK2	Histone H3.Y OS=Homo sapiens OX=9606 GN=H3Y1 PE=1 SV=1	3	2	3	13	2602.1	15423
P0DPK5	Histone H3.X OS=Homo sapiens OX=9606 GN=H3Y2 PE=5 SV=1	3	2	3	12	2602.1	16466
P62253	Ubiquitin-conjugating enzyme E2 G1 OS=Homo sapiens OX=9606 GN=UBE2G1 PE=1 SV=3	2	2	2	6	2714.7	19509
O14654	Insulin receptor substrate 4 OS=Homo sapiens OX=9606 GN=IRS4 PE=1 SV=1	2	2	2	2	879.16	133767
Q5T653	39S ribosomal protein L2 mitochondrial OS=Homo sapiens OX=9606 GN=MRPL2 PE=1 SV=2	2	2	2	6	344.66	33301
P61599	N-alpha-acetyltransferase 20 OS=Homo sapiens OX=9606 GN=NAA20 PE=1 SV=1	2	2	4	13	1253.6	20368
P46013	Proliferation marker protein Ki-67 OS=Homo sapiens OX=9606 GN=MKI67 PE=1 SV=2	2	2	2	1	122.3	358695
P34096	Ribonuclease 4 OS=Homo sapiens OX=9606 GN=RNASE4 PE=1 SV=3	2	2	2	16	976.11	16840
Q5T6C5	Ataxin-7-like protein 2 OS=Homo sapiens OX=9606 GN=ATXN7L2 PE=1 SV=1	2	2	2	3	307.17	77181
P61457	Pterin-4-alpha-carbinolamine dehydratase OS=Homo sapiens OX=9606 GN=PCBD1 PE=1 SV=2	2	2	2	23	1923.1	12000
Q8N8J7	Uncharacterized protein FAM241A OS=Homo sapiens OX=9606 GN=FAM241A PE=2 SV=2	2	2	2	32	0	14653
Q9BZE4	GTP-binding protein 4 OS=Homo sapiens OX=9606 GN=GTPBP4 PE=1 SV=3	2	2	2	5	626.17	73965
P60891	Ribose-phosphate pyrophosphokinase 1 OS=Homo sapiens OX=9606 GN=PRPS1 PE=1 SV=2	2	2	2	10	0	34834
P11908	Ribose-phosphate pyrophosphokinase 2 OS=Homo sapiens OX=9606 GN=PRPS2 PE=1 SV=2	2	2	2	10	0	34769
P62333	26S proteasome regulatory subunit 10B OS=Homo sapiens OX=9606 GN=PSMC6 PE=1 SV=1	2	2	2	7	246.47	44173
Q8NEF9	Serum response factor-binding protein 1 OS=Homo sapiens OX=9606 GN=SRFBP1 PE=1 SV=1	2	2	2	6	1341.2	48634
Q7Z6I8	UPF0461 protein C5orf24 OS=Homo sapiens OX=9606 GN=C5orf24 PE=1 SV=1	2	2	2	13	1567.6	20132
P16989	Y-box-binding protein 3 OS=Homo sapiens OX=9606 GN=YBX3 PE=1 SV=4	2	2	2	13	0	40090
L0R6Q1	SLC35A4 upstream open reading frame protein OS=Homo sapiens OX=9606 GN=SLC35A4 PE=3 SV=1	2	2	2	25	0	11133
Q00765	Receptor expression-enhancing protein 5 OS=Homo sapiens OX=9606 GN=REEP5 PE=1 SV=3	2	2	2	7	1142.9	21493
Q9P0P0	E3 ubiquitin-protein ligase RNF181 OS=Homo sapiens OX=9606 GN=RNF181 PE=1 SV=1	2	2	2	12	568.72	17909
Q9Y5B9	FACT complex subunit SPT16 OS=Homo sapiens OX=9606 GN=SUPT16H PE=1 SV=1	2	2	2	1	1742.2	119914
O43684	Mitotic checkpoint protein BUB3 OS=Homo sapiens OX=9606 GN=BUB3 PE=1 SV=1	2	2	2	12	183.44	37155
P60174	Triosephosphate isomerase OS=Homo sapiens OX=9606 GN=TPI1 PE=1 SV=4	2	2	2	10	230.93	26669
P49915	GMP synthase [glutamine-hydrolyzing] OS=Homo sapiens OX=9606 GN=GMPS PE=1 SV=1	2	2	2	4	914.09	76716
O15525	Transcription factor MafG OS=Homo sapiens OX=9606 GN=MAFG PE=1 SV=1	2	2	2	14	1089.7	17850
Q15056	Eukaryotic translation initiation factor 4H OS=Homo sapiens OX=9606 GN=EIF4H PE=1 SV=5	2	2	2	13	895.03	27385
Q15717	ELAV-like protein 1 OS=Homo sapiens OX=9606 GN=ELAVL1 PE=1 SV=2	2	2	2	9	1022.3	36092
O75190	DnaJ homolog subfamily B member 6 OS=Homo sapiens OX=9606 GN=DNAJB6 PE=1 SV=2	2	2	2	8	1715.7	36087
Q13190	Syntaxin-5 OS=Homo sapiens OX=9606 GN=STX5 PE=1 SV=2	2	2	2	7	9177.9	39673
P01602	Immunoglobulin kappa variable 1-5 OS=Homo sapiens OX=9606 GN=IGKV1-5 PE=1 SV=2	2	2	2	21	537.64	12782
Q9NVP1	ATP-dependent RNA helicase DDX18 OS=Homo sapiens OX=9606 GN=DDX18 PE=1 SV=2	2	2	2	3	524.53	75407
P19447	General transcription and DNA repair factor IIH helicase subunit XPB OS=Homo sapiens OX=9606 GN=ERCC3 PE=1 SV=1	2	2	3	2	60686	89278
P61009	Signal peptidase complex subunit 3 OS=Homo sapiens OX=9606 GN=SPCS3 PE=1 SV=1	2	2	2	11	388.76	20313
Q9BRA0	N-alpha-acetyltransferase 38 NatC auxiliary subunit OS=Homo sapiens OX=9606 GN=NAA38 PE=1 SV=1	2	2	2	15	1197.8	13514
Q8TBQ9	Protein kish-A OS=Homo sapiens OX=9606 GN=TMEM167A PE=1 SV=1	2	2	2	25	327.69	8060
P57088	Transmembrane protein 33 OS=Homo sapiens OX=9606 GN=TMEM33 PE=1 SV=2	2	2	2	10	273.67	27978
Q9H329	Band 4.1-like protein 4B OS=Homo sapiens OX=9606 GN=EPB41L4B PE=2 SV=2	2	2	2	3	4357.5	99712
Q86WR7	Proline and serine-rich protein 2 OS=Homo sapiens OX=9606 GN=PROSER2 PE=1 SV=2	2	2	2	6	185.41	45802
O43181	NADH dehydrogenase [ubiquinone] iron-sulfur protein 4 mitochondrial OS=Homo sapiens OX=9606 GN=NDUFS4 PE=1 SV=1	2	2	2	15	0	20108
O00264	Membrane-associated progesterone receptor component 1 OS=Homo sapiens OX=9606 GN=PGRMC1 PE=1 SV=3	2	2	2	12	514.87	21671
P25789	Proteasome subunit alpha type-4 OS=Homo sapiens OX=9606 GN=PSMA4 PE=1 SV=1	2	2	2	10	457.49	29484
Q9H6K4	Optic atrophy 3 protein OS=Homo sapiens OX=9606 GN=OPA3 PE=1 SV=1	2	2	2	14	1081.6	19996
P68371	Tubulin beta-4B chain OS=Homo sapiens OX=9606 GN=TUBB4B PE=1 SV=1	27	1	69	72	1714.9	49831
Q16695	Histone H3.1t OS=Homo sapiens OX=9606 GN=H3-4 PE=1 SV=3	51	1	331	74	0	15508
P04350	Tubulin beta-4A chain OS=Homo sapiens OX=9606 GN=TUBB4A PE=1 SV=2	20	1	50	57	0	49586
P01615	Immunoglobulin kappa variable 2D-28 OS=Homo sapiens OX=9606 GN=IGKV2D-28 PE=1 SV=2	17	1	91	39	0	12957
A0A075B6P5	Immunoglobulin kappa variable 2-28 OS=Homo sapiens OX=9606 GN=IGKV2-28 PE=3 SV=1	17	1	91	39	0	12957
P60709	Actin cytoplasmic 1 OS=Homo sapiens OX=9606 GN=ACTB PE=1 SV=1	22	1	52	69	447.42	41737
P63261	Actin cytoplasmic 2 OS=Homo sapiens OX=9606 GN=ACTG1 PE=1 SV=1	22	1	53	69	2444	41793
P48668	Keratin type II cytoskeletal 6C OS=Homo sapiens OX=9606 GN=KRT6C PE=1 SV=3	32	1	43	48	2284.3	60025
P61326	Protein mago nashi homolog OS=Homo sapiens OX=9606 GN=MAGOH PE=1 SV=1	14	1	36	74	952.87	17164
Q96A72	Protein mago nashi homolog 2 OS=Homo sapiens OX=9606 GN=MAGOHB PE=1 SV=1	14	1	36	74	3511	17276
Q13509	Tubulin beta-3 chain OS=Homo sapiens OX=9606 GN=TUBB3 PE=1 SV=2	10	1	42	26	761.86	50433
P83881	60S ribosomal protein L36a OS=Homo sapiens OX=9606 GN=RPL36A PE=1 SV=2	17	1	50	56	0	12441
Q6DRA6	Putative histone H2B type 2-D OS=Homo sapiens OX=9606 GN=H2BC19P PE=5 SV=3	17	1	112	31	1286.2	18018
Q6DN03	Putative histone H2B type 2-C OS=Homo sapiens OX=9606 GN=H2BC20P PE=5 SV=3	17	1	112	26	1286.2	21472
P04259	Keratin type II cytoskeletal 6B OS=Homo sapiens OX=9606 GN=KRT6B PE=1 SV=5	27	1	39	45	1846	60067
Q8NFP7	Diphosphoinositol polyphosphate phosphohydrolase 3-alpha OS=Homo sapiens OX=9606 GN=NUDT10 PE=1 SV=1	17	1	27	62	963.93	18500
P68032	Actin alpha cardiac muscle 1 OS=Homo sapiens OX=9606 GN=ACTC1 PE=1 SV=1	14	1	26	33	593.71	42019
P68133	Actin alpha skeletal muscle OS=Homo sapiens OX=9606 GN=ACTA1 PE=1 SV=1	14	1	26	33	593.71	42051
P01780	Immunoglobulin heavy variable 3-7 OS=Homo sapiens OX=9606 GN=IGHV3-7 PE=1 SV=2	11	1	80	32	0	12943
A0A0J9YX35	Immunoglobulin heavy variable 3-64D OS=Homo sapiens OX=9606 GN=IGHV3-64D PE=3 SV=1	10	1	78	32	4203.4	12823
P01764	Immunoglobulin heavy variable 3-23 OS=Homo sapiens OX=9606 GN=IGHV3-23 PE=1 SV=2	10	1	77	38	1130.7	12582
P22492	Histone H1t OS=Homo sapiens OX=9606 GN=H1-6 PE=2 SV=4	8	1	17	12	689.5	22019
Q96BM9	ADP-ribosylation factor-like protein 8A OS=Homo sapiens OX=9606 GN=ARL8A PE=1 SV=1	7	1	13	45	10623	21416
A5A3E0	POTE ankyrin domain family member F OS=Homo sapiens OX=9606 GN=POTEF PE=1 SV=2	8	1	16	8	0	121444
P54652	Heat shock-related 70 kDa protein 2 OS=Homo sapiens OX=9606 GN=HSPA2 PE=1 SV=1	8	1	18	17	5107.9	70021
O60739	Eukaryotic translation initiation factor 1b OS=Homo sapiens OX=9606 GN=EIF1B PE=1 SV=2	5	1	8	44	328.06	12824
Q7Z794	Keratin type II cytoskeletal 1b OS=Homo sapiens OX=9606 GN=KRT77 PE=1 SV=3	4	1	7	6	94.747	61901
Q9NSB2	Keratin type II cuticular Hb4 OS=Homo sapiens OX=9606 GN=KRT84 PE=2 SV=2	5	1	7	5	126.54	64842
P61006	Ras-related protein Rab-8A OS=Homo sapiens OX=9606 GN=RAB8A PE=1 SV=1	4	1	6	15	448.21	23668
Q92930	Ras-related protein Rab-8B OS=Homo sapiens OX=9606 GN=RAB8B PE=1 SV=2	4	1	6	15	448.21	23584
Q15286	Ras-related protein Rab-35 OS=Homo sapiens OX=9606 GN=RAB35 PE=1 SV=1	3	1	5	18	974.54	23025
Q8N138	ORM1-like protein 3 OS=Homo sapiens OX=9606 GN=ORMDL3 PE=1 SV=1	1	1	5	10	14161	17495
Q53FV1	ORM1-like protein 2 OS=Homo sapiens OX=9606 GN=ORMDL2 PE=1 SV=2	1	1	4	10	23181	17363
Q9P0S3	ORM1-like protein 1 OS=Homo sapiens OX=9606 GN=ORMDL1 PE=1 SV=1	1	1	4	10	23181	17371
Q15366	Poly(rC)-binding protein 2 OS=Homo sapiens OX=9606 GN=PCBP2 PE=1 SV=1	3	1	5	12	1273.1	38580
P57721	Poly(rC)-binding protein 3 OS=Homo sapiens OX=9606 GN=PCBP3 PE=1 SV=2	3	1	5	12	1273.1	39465
P01762	Immunoglobulin heavy variable 3-11 OS=Homo sapiens OX=9606 GN=IGHV3-11 PE=1 SV=2	3	1	8	26	11374	12909
Q9BT23	LIM domain-containing protein 2 OS=Homo sapiens OX=9606 GN=LIMD2 PE=1 SV=1	1	1	2	13	1481	14070
P51808	Dynein light chain Tctex-type 3 OS=Homo sapiens OX=9606 GN=DYNLT3 PE=1 SV=1	1	1	2	15	1295.5	13062
P12268	Inosine-5'-monophosphate dehydrogenase 2 OS=Homo sapiens OX=9606 GN=IMPDH2 PE=1 SV=2	1	1	1	4	513.54	55805
Q9Y5S9	RNA-binding protein 8A OS=Homo sapiens OX=9606 GN=RBM8A PE=1 SV=1	1	1	1	11	909.59	19889
Q9P0M6	Core histone macro-H2A.2 OS=Homo sapiens OX=9606 GN=MACROH2A2 PE=1 SV=3	4	1	4	13	474.15	40058
Q8N6L1	Keratinocyte-associated protein 2 OS=Homo sapiens OX=9606 GN=KRTCAP2 PE=1 SV=2	1	1	3	12	4419	14679
Q9BRL6	Serine/arginine-rich splicing factor 8 OS=Homo sapiens OX=9606 GN=SRSF8 PE=1 SV=1	2	1	3	9	218.25	32288
Q5T1J5	Putative coiled-coil-helix-coiled-coil-helix domain-containing protein CHCHD2P9 mitochondrial OS=Homo sapiens OX=9606 GN=CHCHD2P9 PE=5 SV=1	1	1	5	19	7862.4	15490
O95295	SNARE-associated protein Snapin OS=Homo sapiens OX=9606 GN=SNAPIN PE=1 SV=1	1	1	2	15	5881.2	14874
Q9BQB6	Vitamin K epoxide reductase complex subunit 1 OS=Homo sapiens OX=9606 GN=VKORC1 PE=1 SV=1	1	1	3	8	21844	18235
O14508	Suppressor of cytokine signaling 2 OS=Homo sapiens OX=9606 GN=SOCS2 PE=1 SV=1	1	1	3	9	371	22172
Q8N490	Probable hydrolase PNKD OS=Homo sapiens OX=9606 GN=PNKD PE=1 SV=2	1	1	2	6	7722.4	42876
Q9UL25	Ras-related protein Rab-21 OS=Homo sapiens OX=9606 GN=RAB21 PE=1 SV=3	2	1	3	12	182.7	24348
Q9UPN3	Microtubule-actin cross-linking factor 1 isoforms 1/2/3/5 OS=Homo sapiens OX=9606 GN=MACF1 PE=1 SV=4	1	1	1	0	2011	838323
P30085	UMP-CMP kinase OS=Homo sapiens OX=9606 GN=CMPK1 PE=1 SV=3	1	1	2	9	85.294	22222
P03897	NADH-ubiquinone oxidoreductase chain 3 OS=Homo sapiens OX=9606 GN=MT-ND3 PE=1 SV=1	1	1	4	13	3794.8	13186
A6NKH3	Putative 60S ribosomal protein L37a-like protein OS=Homo sapiens OX=9606 GN=RPL37AP8 PE=5 SV=2	3	1	5	13	846.51	10583
Q9NWT8	Aurora kinase A-interacting protein OS=Homo sapiens OX=9606 GN=AURKAIP1 PE=1 SV=1	1	1	7	7	27917	22354
O76094	Signal recognition particle subunit SRP72 OS=Homo sapiens OX=9606 GN=SRP72 PE=1 SV=3	1	1	1	3	235.67	74606
P40227	T-complex protein 1 subunit zeta OS=Homo sapiens OX=9606 GN=CCT6A PE=1 SV=3	1	1	1	3	678.67	58024
O15116	U6 snRNA-associated Sm-like protein LSm1 OS=Homo sapiens OX=9606 GN=LSM1 PE=1 SV=1	1	1	1	12	767.5	15179
P51148	Ras-related protein Rab-5C OS=Homo sapiens OX=9606 GN=RAB5C PE=1 SV=2	1	1	2	9	2189	23483
Q99832	T-complex protein 1 subunit eta OS=Homo sapiens OX=9606 GN=CCT7 PE=1 SV=2	1	1	3	4	338.13	59367
Q8IZQ5	Selenoprotein H OS=Homo sapiens OX=9606 GN=SELENOH PE=1 SV=2	1	1	1	11	787.01	13453
P57740	Nuclear pore complex protein Nup107 OS=Homo sapiens OX=9606 GN=NUP107 PE=1 SV=1	1	1	2	2	0	106374
Q8WW12	PEST proteolytic signal-containing nuclear protein OS=Homo sapiens OX=9606 GN=PCNP PE=1 SV=2	1	1	1	8	552.62	18925
P13631	Retinoic acid receptor gamma OS=Homo sapiens OX=9606 GN=RARG PE=1 SV=1	1	1	3	6	594.55	50342
Q13200	26S proteasome non-ATPase regulatory subunit 2 OS=Homo sapiens OX=9606 GN=PSMD2 PE=1 SV=3	1	1	1	2	724.21	100200
Q5EE01	Centromere protein W OS=Homo sapiens OX=9606 GN=CENPW PE=1 SV=1	1	1	1	18	265.61	10061
Q9H496	Torsin-1A-interacting protein 2 isoform IFRG15 OS=Homo sapiens OX=9606 GN=TOR1AIP2 PE=1 SV=1	1	1	1	11	931.46	15348
P55854	Small ubiquitin-related modifier 3 OS=Homo sapiens OX=9606 GN=SUMO3 PE=1 SV=2	1	1	2	12	4862.8	11637
P61956	Small ubiquitin-related modifier 2 OS=Homo sapiens OX=9606 GN=SUMO2 PE=1 SV=3	1	1	2	13	4862.8	10871
Q6EEV6	Small ubiquitin-related modifier 4 OS=Homo sapiens OX=9606 GN=SUMO4 PE=1 SV=2	1	1	2	13	4862.8	10685
Q15125	3-beta-hydroxysteroid-Delta(8) Delta(7)-isomerase OS=Homo sapiens OX=9606 GN=EBP PE=1 SV=3	1	1	4	7	7979.3	26353
Q99622	Protein C10 OS=Homo sapiens OX=9606 GN=C12orf57 PE=1 SV=1	1	1	1	14	450.78	13178
P56179	Homeobox protein DLX-6 OS=Homo sapiens OX=9606 GN=DLX6 PE=2 SV=2	1	1	1	8	720.55	19708
O95059	Ribonuclease P protein subunit p14 OS=Homo sapiens OX=9606 GN=RPP14 PE=1 SV=3	1	1	2	13	1093.9	13693
Q9UL26	Ras-related protein Rab-22A OS=Homo sapiens OX=9606 GN=RAB22A PE=1 SV=2	2	1	3	16	0	21855
Q9NR33	DNA polymerase epsilon subunit 4 OS=Homo sapiens OX=9606 GN=POLE4 PE=1 SV=2	1	1	2	31	917.08	12209
A6NNL5	Uncharacterized protein C15orf61 OS=Homo sapiens OX=9606 GN=C15orf61 PE=2 SV=2	1	1	1	10	618.7	18091
P60033	CD81 antigen OS=Homo sapiens OX=9606 GN=CD81 PE=1 SV=1	1	1	2	8	0	25809
Q96CS3	FAS-associated factor 2 OS=Homo sapiens OX=9606 GN=FAF2 PE=1 SV=2	1	1	4	4	899.41	52624
P61024	Cyclin-dependent kinases regulatory subunit 1 OS=Homo sapiens OX=9606 GN=CKS1B PE=1 SV=1	1	1	3	13	2580.9	9660
P0DTE1	Probable non-functional immunoglobulin heavy variable 3-38-3 OS=Homo sapiens OX=9606 GN=IGHV3-38-3 PE=1 SV=1	2	1	5	19	27336	12671
A0A0B4J1X8	Immunoglobulin heavy variable 3-43 OS=Homo sapiens OX=9606 GN=IGHV3-43 PE=3 SV=1	2	1	7	22	17826	13077
P0DP04	Immunoglobulin heavy variable 3-43D OS=Homo sapiens OX=9606 GN=IGHV3-43D PE=3 SV=1	2	1	7	22	17826	13017
P42695	Condensin-2 complex subunit D3 OS=Homo sapiens OX=9606 GN=NCAPD3 PE=1 SV=2	1	1	1	2	253.47	168890
Q9BT73	Proteasome assembly chaperone 3 OS=Homo sapiens OX=9606 GN=PSMG3 PE=1 SV=1	1	1	2	12	2482.6	13104
P02751	Fibronectin OS=Homo sapiens OX=9606 GN=FN1 PE=1 SV=5	1	1	1	1	1411	272318
Q8WY22	BRI3-binding protein OS=Homo sapiens OX=9606 GN=BRI3BP PE=1 SV=1	1	1	1	8	2737.4	27836
Q15758	Neutral amino acid transporter B(0) OS=Homo sapiens OX=9606 GN=SLC1A5 PE=1 SV=2	1	1	3	4	2419.1	56598
A1KXE4	Myelin-associated neurite-outgrowth inhibitor OS=Homo sapiens OX=9606 GN=FAM168B PE=1 SV=1	1	1	3	9	8743.9	20324
Q93096	Protein tyrosine phosphatase type IVA 1 OS=Homo sapiens OX=9606 GN=PTP4A1 PE=1 SV=2	2	1	3	13	1098.4	19815
O15514	DNA-directed RNA polymerase II subunit RPB4 OS=Homo sapiens OX=9606 GN=POLR2D PE=1 SV=1	1	1	1	11	0	16311
Q96B77	Transmembrane protein 186 OS=Homo sapiens OX=9606 GN=TMEM186 PE=1 SV=1	1	1	1	6	1937.9	24893
P42773	Cyclin-dependent kinase 4 inhibitor C OS=Homo sapiens OX=9606 GN=CDKN2C PE=1 SV=1	1	1	1	8	1323.4	18127
Q969G9	Protein naked cuticle homolog 1 OS=Homo sapiens OX=9606 GN=NKD1 PE=1 SV=1	1	1	1	3	812.39	52285
Q76L83	Putative Polycomb group protein ASXL2 OS=Homo sapiens OX=9606 GN=ASXL2 PE=1 SV=1	1	1	3	1	5218.8	153819
Q9NW82	WD repeat-containing protein 70 OS=Homo sapiens OX=9606 GN=WDR70 PE=1 SV=1	1	1	1	2	159.89	73201
Q12797	Aspartyl/asparaginyl beta-hydroxylase OS=Homo sapiens OX=9606 GN=ASPH PE=1 SV=3	1	1	1	3	0	85863
Q01081	Splicing factor U2AF 35 kDa subunit OS=Homo sapiens OX=9606 GN=U2AF1 PE=1 SV=3	1	1	3	6	1797.2	27872
P20339	Ras-related protein Rab-5A OS=Homo sapiens OX=9606 GN=RAB5A PE=1 SV=2	1	1	1	9	557.69	23659
A0A075B6H7	Probable non-functional immunoglobulin kappa variable 3-7 OS=Homo sapiens OX=9606 GN=IGKV3-7 PE=1 SV=1	2	1	3	23	7769	12783
A0A0C4DH55	Immunoglobulin kappa variable 3D-7 OS=Homo sapiens OX=9606 GN=IGKV3D-7 PE=3 SV=5	2	1	3	23	7769	13148
P60002	Transcription elongation factor 1 homolog OS=Homo sapiens OX=9606 GN=ELOF1 PE=1 SV=1	1	1	5	22	1305.8	9462
A0A075B6Q5	Immunoglobulin heavy variable 3-64 OS=Homo sapiens OX=9606 GN=IGHV3-64 PE=3 SV=1	2	1	4	16	1454.6	12891
Q9NY64	Solute carrier family 2 facilitated glucose transporter member 8 OS=Homo sapiens OX=9606 GN=SLC2A8 PE=1 SV=3	1	1	1	3	222.38	50819
Q14691	DNA replication complex GINS protein PSF1 OS=Homo sapiens OX=9606 GN=GINS1 PE=1 SV=1	1	1	3	7	5156.1	22988
Q8NEW0	Zinc transporter 7 OS=Homo sapiens OX=9606 GN=SLC30A7 PE=2 SV=1	1	1	2	4	2445.1	41626
Q9H0N0	Ras-related protein Rab-6C OS=Homo sapiens OX=9606 GN=RAB6C PE=1 SV=2	1	1	1	9	0	28355
Q53S08	Ras-related protein Rab-6D OS=Homo sapiens OX=9606 GN=RAB6D PE=2 SV=1	1	1	1	9	0	28242
Q99757	Thioredoxin mitochondrial OS=Homo sapiens OX=9606 GN=TXN2 PE=1 SV=2	1	1	4	8	5391.3	18383
Q969V3	Nicalin OS=Homo sapiens OX=9606 GN=NCLN PE=1 SV=2	1	1	1	2	0	62974
P78386	Keratin type II cuticular Hb5 OS=Homo sapiens OX=9606 GN=KRT85 PE=1 SV=1	2	1	2	5	0	55802
O15260	Surfeit locus protein 4 OS=Homo sapiens OX=9606 GN=SURF4 PE=1 SV=3	1	1	2	7	244.29	30394
P19388	DNA-directed RNA polymerases I II and III subunit RPABC1 OS=Homo sapiens OX=9606 GN=POLR2E PE=1 SV=4	1	1	1	7	221.26	24551
P01772	Immunoglobulin heavy variable 3-33 OS=Homo sapiens OX=9606 GN=IGHV3-33 PE=1 SV=2	2	1	4	14	3744.1	13074
Q9Y6M9	NADH dehydrogenase [ubiquinone] 1 beta subcomplex subunit 9 OS=Homo sapiens OX=9606 GN=NDUFB9 PE=1 SV=3	1	1	1	8	1713.5	21831
Q9H7E9	UPF0488 protein C8orf33 OS=Homo sapiens OX=9606 GN=C8orf33 PE=1 SV=1	1	1	1	7	343.89	24992
Q6PI78	Transmembrane protein 65 OS=Homo sapiens OX=9606 GN=TMEM65 PE=1 SV=2	1	1	3	5	3191.1	25498
O43143	Pre-mRNA-splicing factor ATP-dependent RNA helicase DHX15 OS=Homo sapiens OX=9606 GN=DHX15 PE=1 SV=2	1	1	1	2	2869.1	90933
Q13636	Ras-related protein Rab-31 OS=Homo sapiens OX=9606 GN=RAB31 PE=1 SV=1	2	1	2	11	0	21569
Q92567	Protein FAM168A OS=Homo sapiens OX=9606 GN=FAM168A PE=1 SV=2	1	1	2	7	2268.9	26184
Q9NVP2	Histone chaperone ASF1B OS=Homo sapiens OX=9606 GN=ASF1B PE=1 SV=1	1	1	2	10	0	22434
Q5FBB7	Shugoshin 1 OS=Homo sapiens OX=9606 GN=SGO1 PE=1 SV=1	1	1	1	3	0	64190
Q99714	3-hydroxyacyl-CoA dehydrogenase type-2 OS=Homo sapiens OX=9606 GN=HSD17B10 PE=1 SV=3	1	1	3	9	0	26923
Q86UE4	Protein LYRIC OS=Homo sapiens OX=9606 GN=MTDH PE=1 SV=2	1	1	2	3	628.31	63837
P07355	Annexin A2 OS=Homo sapiens OX=9606 GN=ANXA2 PE=1 SV=2	1	1	1	5	0	38604
Q9Y6J9	TAF6-like RNA polymerase II p300/CBP-associated factor-associated factor 65 kDa subunit 6L OS=Homo sapiens OX=9606 GN=TAF6L PE=1 SV=1	1	1	2	3	2633.8	67814
Q14839	Chromodomain-helicase-DNA-binding protein 4 OS=Homo sapiens OX=9606 GN=CHD4 PE=1 SV=2	1	1	1	1	0	218003
P0DI83	Ras-related protein Rab-34 isoform NARR OS=Homo sapiens OX=9606 GN=RAB34 PE=1 SV=1	1	1	1	9	2452	21118
Q8WYB5	Histone acetyltransferase KAT6B OS=Homo sapiens OX=9606 GN=KAT6B PE=1 SV=3	1	1	1	1	177.2	231376
Q96EH5	60S ribosomal protein L39-like OS=Homo sapiens OX=9606 GN=RPL39L PE=1 SV=3	1	1	2	31	2342.6	6293
Q8TBK6	Zinc finger CCHC domain-containing protein 10 OS=Homo sapiens OX=9606 GN=ZCCHC10 PE=1 SV=1	1	1	1	7	1225.6	20967
Q9NYZ3	G2 and S phase-expressed protein 1 OS=Homo sapiens OX=9606 GN=GTSE1 PE=1 SV=3	1	1	1	2	0	76645
P05496	ATP synthase F(0) complex subunit C1 mitochondrial OS=Homo sapiens OX=9606 GN=ATP5MC1 PE=1 SV=2	1	1	1	11	186.96	14277
P07339	Cathepsin D OS=Homo sapiens OX=9606 GN=CTSD PE=1 SV=1	1	1	3	4	209.72	44552
Q96SK2	Transmembrane protein 209 OS=Homo sapiens OX=9606 GN=TMEM209 PE=1 SV=2	1	1	1	2	572.24	62922
Q86V88	Magnesium-dependent phosphatase 1 OS=Homo sapiens OX=9606 GN=MDP1 PE=1 SV=1	1	1	1	10	0	20109
Q8NAF0	Zinc finger protein 579 OS=Homo sapiens OX=9606 GN=ZNF579 PE=1 SV=2	1	1	1	2	314.79	60509
Q9BVC6	Transmembrane protein 109 OS=Homo sapiens OX=9606 GN=TMEM109 PE=1 SV=1	1	1	1	5	8352.6	26210
Q15029	116 kDa U5 small nuclear ribonucleoprotein component OS=Homo sapiens OX=9606 GN=EFTUD2 PE=1 SV=1	1	1	1	2	0	109436
Q5VT06	Centrosome-associated protein 350 OS=Homo sapiens OX=9606 GN=CEP350 PE=1 SV=1	1	1	1	0	170.54	350931
P14866	Heterogeneous nuclear ribonucleoprotein L OS=Homo sapiens OX=9606 GN=HNRNPL PE=1 SV=2	1	1	1	3	246.35	64133
P63244	Receptor of activated protein C kinase 1 OS=Homo sapiens OX=9606 GN=RACK1 PE=1 SV=3	1	1	1	5	153.82	35077
Q969H6	Ribonuclease P/MRP protein subunit POP5 OS=Homo sapiens OX=9606 GN=POP5 PE=1 SV=1	1	1	2	8	1079.8	18820
P61289	Proteasome activator complex subunit 3 OS=Homo sapiens OX=9606 GN=PSME3 PE=1 SV=1	1	1	1	6	442.46	29506
Q99848	Probable rRNA-processing protein EBP2 OS=Homo sapiens OX=9606 GN=EBNA1BP2 PE=1 SV=2	1	1	2	3	2130.2	34852
Q9H0Z9	RNA-binding protein 38 OS=Homo sapiens OX=9606 GN=RBM38 PE=1 SV=2	1	1	1	8	243.58	25498
O76021	Ribosomal L1 domain-containing protein 1 OS=Homo sapiens OX=9606 GN=RSL1D1 PE=1 SV=3	1	1	1	2	728.59	54973
O15372	Eukaryotic translation initiation factor 3 subunit H OS=Homo sapiens OX=9606 GN=EIF3H PE=1 SV=1	1	1	1	5	0	39930
P12829	Myosin light chain 4 OS=Homo sapiens OX=9606 GN=MYL4 PE=1 SV=3	1	1	1	7	1797.4	21565
O43251	RNA binding protein fox-1 homolog 2 OS=Homo sapiens OX=9606 GN=RBFOX2 PE=1 SV=3	1	1	2	7	1196.9	41374
Q8IYA6	Cytoskeleton-associated protein 2-like OS=Homo sapiens OX=9606 GN=CKAP2L PE=1 SV=4	1	1	1	2	296.41	83587
Q2TAM9	Tumor suppressor candidate gene 1 protein OS=Homo sapiens OX=9606 GN=TUSC1 PE=1 SV=3	1	1	1	6	235.25	23390
O43504	Ragulator complex protein LAMTOR5 OS=Homo sapiens OX=9606 GN=LAMTOR5 PE=1 SV=1	1	1	1	22	432.66	9614
P49768	Presenilin-1 OS=Homo sapiens OX=9606 GN=PSEN1 PE=1 SV=1	1	1	3	4	1163.4	52668
Q969E2	Secretory carrier-associated membrane protein 4 OS=Homo sapiens OX=9606 GN=SCAMP4 PE=1 SV=1	1	1	1	5	152.93	25728
Q96AG4	Leucine-rich repeat-containing protein 59 OS=Homo sapiens OX=9606 GN=LRRC59 PE=1 SV=1	1	1	1	5	532.73	34930
Q9H3N1	Thioredoxin-related transmembrane protein 1 OS=Homo sapiens OX=9606 GN=TMX1 PE=1 SV=1	1	1	1	4	168.87	31791
Q13794	Phorbol-12-myristate-13-acetate-induced protein 1 OS=Homo sapiens OX=9606 GN=PMAIP1 PE=1 SV=1	1	1	1	26	183.83	6030
P23142	Fibulin-1 OS=Homo sapiens OX=9606 GN=FBLN1 PE=1 SV=4	1	1	1	2	0	77214
Q5JSZ5	Protein PRRC2B OS=Homo sapiens OX=9606 GN=PRRC2B PE=1 SV=2	1	1	2	1	288.57	242964
Q96EY1	DnaJ homolog subfamily A member 3 mitochondrial OS=Homo sapiens OX=9606 GN=DNAJA3 PE=1 SV=2	1	1	1	5	0	52489
P17676	CCAAT/enhancer-binding protein beta OS=Homo sapiens OX=9606 GN=CEBPB PE=1 SV=2	1	1	1	5	0	36106
Q86XZ4	Spermatogenesis-associated serine-rich protein 2 OS=Homo sapiens OX=9606 GN=SPATS2 PE=1 SV=1	1	1	1	3	0	59545
Q13347	Eukaryotic translation initiation factor 3 subunit I OS=Homo sapiens OX=9606 GN=EIF3I PE=1 SV=1	1	1	1	4	0	36502
Q8TAE8	Growth arrest and DNA damage-inducible proteins-interacting protein 1 OS=Homo sapiens OX=9606 GN=GADD45GIP1 PE=1 SV=1	1	1	1	6	389.81	25384
Q8WUM4	Programmed cell death 6-interacting protein OS=Homo sapiens OX=9606 GN=PDCD6IP PE=1 SV=1	1	1	1	2	0	96023
P07305	Histone H1.0 OS=Homo sapiens OX=9606 GN=H1-0 PE=1 SV=3	1	1	1	6	717.42	20863
Q09028	Histone-binding protein RBBP4 OS=Homo sapiens OX=9606 GN=RBBP4 PE=1 SV=3	1	1	2	3	1342.6	47656
Q969L4	U7 snRNA-associated Sm-like protein LSm10 OS=Homo sapiens OX=9606 GN=LSM10 PE=1 SV=1	1	1	1	14	0	14080
P46087	Probable 28S rRNA (cytosine(4447)-C(5))-methyltransferase OS=Homo sapiens OX=9606 GN=NOP2 PE=1 SV=2	1	1	1	1	1803.3	89302
P07108	Acyl-CoA-binding protein OS=Homo sapiens OX=9606 GN=DBI PE=1 SV=2	1	1	1	15	1812.6	10044
O43674	NADH dehydrogenase [ubiquinone] 1 beta subcomplex subunit 5 mitochondrial OS=Homo sapiens OX=9606 GN=NDUFB5 PE=1 SV=1	1	1	2	8	2303.2	21750
Q8N567	Zinc finger CCHC domain-containing protein 9 OS=Homo sapiens OX=9606 GN=ZCCHC9 PE=1 SV=2	1	1	1	4	711.97	30477
P13984	General transcription factor IIF subunit 2 OS=Homo sapiens OX=9606 GN=GTF2F2 PE=1 SV=2	1	1	1	4	347.65	28380
Q9H582	Zinc finger protein 644 OS=Homo sapiens OX=9606 GN=ZNF644 PE=1 SV=2	1	1	1	1	956.84	149565
Q9Y606	tRNA pseudouridine synthase A OS=Homo sapiens OX=9606 GN=PUS1 PE=1 SV=3	1	1	1	3	228.75	47470
O00762	Ubiquitin-conjugating enzyme E2 C OS=Homo sapiens OX=9606 GN=UBE2C PE=1 SV=1	2	1	2	13	5969.3	19652
P11387	DNA topoisomerase 1 OS=Homo sapiens OX=9606 GN=TOP1 PE=1 SV=2	1	1	1	2	0	90726
Q9Y383	Putative RNA-binding protein Luc7-like 2 OS=Homo sapiens OX=9606 GN=LUC7L2 PE=1 SV=2	1	1	1	3	1467.8	46514
O95218	Zinc finger Ran-binding domain-containing protein 2 OS=Homo sapiens OX=9606 GN=ZRANB2 PE=1 SV=2	1	1	1	4	711.85	37404
Q9H5V9	STING ER exit protein OS=Homo sapiens OX=9606 GN=STEEP1 PE=1 SV=1	1	1	1	6	1805.1	25625
P07602	Prosaposin OS=Homo sapiens OX=9606 GN=PSAP PE=1 SV=2	1	1	1	4	0	58113
Q9UHQ7	Transcription elongation factor A protein-like 9 OS=Homo sapiens OX=9606 GN=TCEAL9 PE=3 SV=1	1	1	1	14	1110.4	12749
Q96QC0	Serine/threonine-protein phosphatase 1 regulatory subunit 10 OS=Homo sapiens OX=9606 GN=PPP1R10 PE=1 SV=1	1	1	1	2	1643.1	99058
Q13148	TAR DNA-binding protein 43 OS=Homo sapiens OX=9606 GN=TARDBP PE=1 SV=1	1	1	1	3	316.88	44740
Q16610	Extracellular matrix protein 1 OS=Homo sapiens OX=9606 GN=ECM1 PE=1 SV=2	1	1	1	2	4031.5	60674
Q5SNT2	Transmembrane protein 201 OS=Homo sapiens OX=9606 GN=TMEM201 PE=1 SV=1	1	1	1	2	0	72236
Q96HJ9	Protein FMC1 homolog OS=Homo sapiens OX=9606 GN=FMC1 PE=1 SV=2	1	1	2	10	1295.3	12749
P24593	Insulin-like growth factor-binding protein 5 OS=Homo sapiens OX=9606 GN=IGFBP5 PE=1 SV=1	1	1	1	4	724.54	30570
Q9NR28	Diablo homolog mitochondrial OS=Homo sapiens OX=9606 GN=DIABLO PE=1 SV=1	1	1	1	5	0	27131
O60563	Cyclin-T1 OS=Homo sapiens OX=9606 GN=CCNT1 PE=1 SV=1	1	1	1	2	409.43	80685
Q9P0J1	[Pyruvate dehydrogenase [acetyl-transferring]]-phosphatase 1 mitochondrial OS=Homo sapiens OX=9606 GN=PDP1 PE=1 SV=3	1	1	1	2	133.44	61054
Q9NS18	Glutaredoxin-2 mitochondrial OS=Homo sapiens OX=9606 GN=GLRX2 PE=1 SV=1	1	1	1	12	569.02	18052
P02788	Lactotransferrin OS=Homo sapiens OX=9606 GN=LTF PE=1 SV=6	1	1	1	2	2826	78182
Q6UUV7	CREB-regulated transcription coactivator 3 OS=Homo sapiens OX=9606 GN=CRTC3 PE=1 SV=2	1	1	4	4	266.93	66959
P53567	CCAAT/enhancer-binding protein gamma OS=Homo sapiens OX=9606 GN=CEBPG PE=1 SV=1	1	1	1	9	1500.5	16408
Q9Y2P8	RNA 3'-terminal phosphate cyclase-like protein OS=Homo sapiens OX=9606 GN=RCL1 PE=1 SV=3	1	1	1	4	483.19	40843
P49792	E3 SUMO-protein ligase RanBP2 OS=Homo sapiens OX=9606 GN=RANBP2 PE=1 SV=2	2	1	2	1	597.96	358201
P19174	1-phosphatidylinositol 4 5-bisphosphate phosphodiesterase gamma-1 OS=Homo sapiens OX=9606 GN=PLCG1 PE=1 SV=1	1	1	1	1	0	148532
Q9NRP4	Succinate dehydrogenase assembly factor 3 mitochondrial OS=Homo sapiens OX=9606 GN=SDHAF3 PE=1 SV=1	1	1	1	10	1285.8	14652
Q13352	Centromere protein R OS=Homo sapiens OX=9606 GN=ITGB3BP PE=1 SV=2	1	1	1	5	1034.7	20194
Q05707	Collagen alpha-1(XIV) chain OS=Homo sapiens OX=9606 GN=COL14A1 PE=1 SV=3	1	1	1	1	549.75	193513
Q2M3G4	Protein Shroom1 OS=Homo sapiens OX=9606 GN=SHROOM1 PE=1 SV=1	1	1	1	2	113.39	90786
Q96B02	Ubiquitin-conjugating enzyme E2 W OS=Homo sapiens OX=9606 GN=UBE2W PE=1 SV=1	1	1	2	12	655.69	17331
Q04637	Eukaryotic translation initiation factor 4 gamma 1 OS=Homo sapiens OX=9606 GN=EIF4G1 PE=1 SV=4	1	1	1	1	160.23	175490
A0A0C4DH29	Immunoglobulin heavy variable 1-3 OS=Homo sapiens OX=9606 GN=IGHV1-3 PE=3 SV=1	1	1	3	13	8563	13008
Q7Z6E9	E3 ubiquitin-protein ligase RBBP6 OS=Homo sapiens OX=9606 GN=RBBP6 PE=1 SV=1	1	1	1	1	799.51	201563
Q9Y4Y9	U6 snRNA-associated Sm-like protein LSm5 OS=Homo sapiens OX=9606 GN=LSM5 PE=1 SV=3	1	1	1	21	1413.6	9937
Q6UWP8	Suprabasin OS=Homo sapiens OX=9606 GN=SBSN PE=1 SV=2	1	1	1	3	0	60541
Q8ND83	SLAIN motif-containing protein 1 OS=Homo sapiens OX=9606 GN=SLAIN1 PE=1 SV=3	1	1	1	3	803.83	60595
Q7Z4H3	5'-deoxynucleotidase HDDC2 OS=Homo sapiens OX=9606 GN=HDDC2 PE=1 SV=1	1	1	1	7	985.86	23390
P00558	Phosphoglycerate kinase 1 OS=Homo sapiens OX=9606 GN=PGK1 PE=1 SV=3	1	1	2	4	508.63	44615
Q6PKG0	La-related protein 1 OS=Homo sapiens OX=9606 GN=LARP1 PE=1 SV=2	1	1	1	1	1923.8	123510
Q5BKU9	Oxidoreductase-like domain-containing protein 1 OS=Homo sapiens OX=9606 GN=OXLD1 PE=2 SV=1	1	1	1	7	991.8	15855
Q9UPP1	Histone lysine demethylase PHF8 OS=Homo sapiens OX=9606 GN=PHF8 PE=1 SV=3	1	1	1	2	0	117864
Q99735	Microsomal glutathione S-transferase 2 OS=Homo sapiens OX=9606 GN=MGST2 PE=1 SV=1	1	1	4	10	1755.4	16621
A6NHT5	Homeobox protein HMX3 OS=Homo sapiens OX=9606 GN=HMX3 PE=1 SV=1	1	1	1	4	2881.5	37825
Q9BXJ5	Complement C1q tumor necrosis factor-related protein 2 OS=Homo sapiens OX=9606 GN=C1QTNF2 PE=1 SV=1	1	1	5	4	2115.3	29952
Q9UNK0	Syntaxin-8 OS=Homo sapiens OX=9606 GN=STX8 PE=1 SV=2	1	1	1	8	111.24	26907
Q9H992	E3 ubiquitin-protein ligase MARCHF7 OS=Homo sapiens OX=9606 GN=MARCHF7 PE=1 SV=1	1	1	1	2	0	78051
O95782	AP-2 complex subunit alpha-1 OS=Homo sapiens OX=9606 GN=AP2A1 PE=1 SV=3	1	1	1	1	353.12	107546
O94973	AP-2 complex subunit alpha-2 OS=Homo sapiens OX=9606 GN=AP2A2 PE=1 SV=2	1	1	1	1	353.12	103960
P10253	Lysosomal alpha-glucosidase OS=Homo sapiens OX=9606 GN=GAA PE=1 SV=4	1	1	1	1	980.39	105324
Q08945	FACT complex subunit SSRP1 OS=Homo sapiens OX=9606 GN=SSRP1 PE=1 SV=1	1	1	1	2	161.93	81075
P26640	Valine--tRNA ligase OS=Homo sapiens OX=9606 GN=VARS1 PE=1 SV=4	1	1	1	1	718.46	140476
P01859	Immunoglobulin heavy constant gamma 2 OS=Homo sapiens OX=9606 GN=IGHG2 PE=1 SV=2	1	1	1	3	982.24	35901
P22102	Trifunctional purine biosynthetic protein adenosine-3 OS=Homo sapiens OX=9606 GN=GART PE=1 SV=1	1	1	1	2	648.17	107767
P24592	Insulin-like growth factor-binding protein 6 OS=Homo sapiens OX=9606 GN=IGFBP6 PE=1 SV=1	1	1	1	4	1051.3	25322
Q07021	Complement component 1 Q subcomponent-binding protein mitochondrial OS=Homo sapiens OX=9606 GN=C1QBP PE=1 SV=1	1	1	1	7	1493	31362
P17936	Insulin-like growth factor-binding protein 3 OS=Homo sapiens OX=9606 GN=IGFBP3 PE=1 SV=2	1	1	2	3	7145.6	31674
P01023	Alpha-2-macroglobulin OS=Homo sapiens OX=9606 GN=A2M PE=1 SV=3	1	1	1	1	187.86	163290
P29084	Transcription initiation factor IIE subunit beta OS=Homo sapiens OX=9606 GN=GTF2E2 PE=1 SV=1	1	1	1	6	0	33044
Q9GZR1	Sentrin-specific protease 6 OS=Homo sapiens OX=9606 GN=SENP6 PE=1 SV=2	1	1	1	1	0	126146
P03973	Antileukoproteinase OS=Homo sapiens OX=9606 GN=SLPI PE=1 SV=2	1	1	1	9	476.69	14326
Q15003	Condensin complex subunit 2 OS=Homo sapiens OX=9606 GN=NCAPH PE=1 SV=3	1	1	1	2	0	82563
Q9GZY4	Cytochrome c oxidase assembly factor 1 homolog OS=Homo sapiens OX=9606 GN=COA1 PE=1 SV=1	1	1	1	8	579.64	16694
Q08188	Protein-glutamine gamma-glutamyltransferase E OS=Homo sapiens OX=9606 GN=TGM3 PE=1 SV=4	1	1	1	3	194.33	76632
A0A0J9YVY3	Immunoglobulin heavy variable 7-4-1 OS=Homo sapiens OX=9606 GN=IGHV7-4-1 PE=3 SV=1	1	1	2	13	60749	12849
Q9UJZ1	Stomatin-like protein 2 mitochondrial OS=Homo sapiens OX=9606 GN=STOML2 PE=1 SV=1	1	1	1	4	0	38534
Q8WUX2	Glutathione-specific gamma-glutamylcyclotransferase 2 OS=Homo sapiens OX=9606 GN=CHAC2 PE=1 SV=1	1	1	1	9	1274.7	20875
P07711	Procathepsin L OS=Homo sapiens OX=9606 GN=CTSL PE=1 SV=2	1	1	1	4	1338.9	37564
Q16864	V-type proton ATPase subunit F OS=Homo sapiens OX=9606 GN=ATP6V1F PE=1 SV=2	1	1	1	8	2600.8	13370
Q9UKR5	Ergosterol biosynthetic protein 28 homolog OS=Homo sapiens OX=9606 GN=ERG28 PE=1 SV=1	1	1	1	6	979.57	15864
Q8WVK7	Spindle and kinetochore-associated protein 2 OS=Homo sapiens OX=9606 GN=SKA2 PE=1 SV=1	1	1	1	12	565.11	14188
P05156	Complement factor I OS=Homo sapiens OX=9606 GN=CFI PE=1 SV=2	1	1	1	2	4569.9	65750
Q9HBH1	Peptide deformylase mitochondrial OS=Homo sapiens OX=9606 GN=PDF PE=1 SV=1	1	1	1	5	0	27013
P06703	Protein S100-A6 OS=Homo sapiens OX=9606 GN=S100A6 PE=1 SV=1	1	1	1	19	0	10180
P84074	Neuron-specific calcium-binding protein hippocalcin OS=Homo sapiens OX=9606 GN=HPCA PE=1 SV=2	1	1	1	9	280.65	22427
P48201	ATP synthase F(0) complex subunit C3 mitochondrial OS=Homo sapiens OX=9606 GN=ATP5MC3 PE=1 SV=1	1	1	1	13	4856	14693
O60884	DnaJ homolog subfamily A member 2 OS=Homo sapiens OX=9606 GN=DNAJA2 PE=1 SV=1	1	1	1	3	363.38	45746
Q8WXF1	Paraspeckle component 1 OS=Homo sapiens OX=9606 GN=PSPC1 PE=1 SV=1	1	1	1	3	0	58744
P00751	Complement factor B OS=Homo sapiens OX=9606 GN=CFB PE=1 SV=2	1	1	1	1	789.15	85533
Q9HBL7	Plasminogen receptor (KT) OS=Homo sapiens OX=9606 GN=PLGRKT PE=1 SV=1	1	1	2	7	9580.5	17201
Q8WUW1	Protein BRICK1 OS=Homo sapiens OX=9606 GN=BRK1 PE=1 SV=1	1	1	2	17	0	8745
P00492	Hypoxanthine-guanine phosphoribosyltransferase OS=Homo sapiens OX=9606 GN=HPRT1 PE=1 SV=2	1	1	1	5	166.41	24579
Q96C36	Pyrroline-5-carboxylate reductase 2 OS=Homo sapiens OX=9606 GN=PYCR2 PE=1 SV=1	1	1	1	5	224.57	33637
Q5HYW3	Retrotransposon Gag-like protein 5 OS=Homo sapiens OX=9606 GN=RTL5 PE=2 SV=1	1	1	2	1	305.96	64712
Q86WQ0	Nuclear receptor 2C2-associated protein OS=Homo sapiens OX=9606 GN=NR2C2AP PE=1 SV=1	1	1	1	9	878.25	15876
Q99996	A-kinase anchor protein 9 OS=Homo sapiens OX=9606 GN=AKAP9 PE=1 SV=4	1	1	2	0	5660.8	452990
Q9NVU7	Protein SDA1 homolog OS=Homo sapiens OX=9606 GN=SDAD1 PE=1 SV=3	1	1	1	2	1055.5	79871
P56270	Myc-associated zinc finger protein OS=Homo sapiens OX=9606 GN=MAZ PE=1 SV=1	1	1	1	2	732.85	48608
Q14119	Vascular endothelial zinc finger 1 OS=Homo sapiens OX=9606 GN=VEZF1 PE=1 SV=2	1	1	1	2	732.85	56931
P0DP24	Calmodulin-2 OS=Homo sapiens OX=9606 GN=CALM2 PE=1 SV=1	1	1	1	9	968.45	16838
P0DP23	Calmodulin-1 OS=Homo sapiens OX=9606 GN=CALM1 PE=1 SV=1	1	1	1	9	968.45	16838
P0DP25	Calmodulin-3 OS=Homo sapiens OX=9606 GN=CALM3 PE=1 SV=1	1	1	1	9	968.45	16838
P55268	Laminin subunit beta-2 OS=Homo sapiens OX=9606 GN=LAMB2 PE=1 SV=2	1	1	8	1	47352	195980
P25786	Proteasome subunit alpha type-1 OS=Homo sapiens OX=9606 GN=PSMA1 PE=1 SV=1	1	1	1	4	0	29556
Q9UHD1	Cysteine and histidine-rich domain-containing protein 1 OS=Homo sapiens OX=9606 GN=CHORDC1 PE=1 SV=2	1	1	1	5	232.08	37490
O60488	Long-chain-fatty-acid--CoA ligase 4 OS=Homo sapiens OX=9606 GN=ACSL4 PE=1 SV=2	1	1	1	3	0	79188
O14735	CDP-diacylglycerol--inositol 3-phosphatidyltransferase OS=Homo sapiens OX=9606 GN=CDIPT PE=1 SV=1	1	1	1	6	1198	23539
Q86UW6	NEDD4-binding protein 2 OS=Homo sapiens OX=9606 GN=N4BP2 PE=1 SV=2	1	1	1	1	75.666	198800
Q5VTL8	Pre-mRNA-splicing factor 38B OS=Homo sapiens OX=9606 GN=PRPF38B PE=1 SV=1	1	1	1	2	0	64468
Q70EL1	Inactive ubiquitin carboxyl-terminal hydrolase 54 OS=Homo sapiens OX=9606 GN=USP54 PE=1 SV=4	1	1	1	1	0	187387
Q9H6R4	Nucleolar protein 6 OS=Homo sapiens OX=9606 GN=NOL6 PE=1 SV=2	1	1	1	1	0	127593
Q9BPX5	Actin-related protein 2/3 complex subunit 5-like protein OS=Homo sapiens OX=9606 GN=ARPC5L PE=1 SV=1	1	1	1	8	1431.8	16941
P28288	ATP-binding cassette sub-family D member 3 OS=Homo sapiens OX=9606 GN=ABCD3 PE=1 SV=1	1	1	2	2	0	75476
Q9P035	Very-long-chain (3R)-3-hydroxyacyl-CoA dehydratase 3 OS=Homo sapiens OX=9606 GN=HACD3 PE=1 SV=2	1	1	1	4	92.605	43160
P26196	Probable ATP-dependent RNA helicase DDX6 OS=Homo sapiens OX=9606 GN=DDX6 PE=1 SV=2	1	1	1	4	514.78	54417
Q8N6I1	EP300-interacting inhibitor of differentiation 2 OS=Homo sapiens OX=9606 GN=EID2 PE=1 SV=3	1	1	1	8	0	25190
P50895	Basal cell adhesion molecule OS=Homo sapiens OX=9606 GN=BCAM PE=1 SV=2	1	1	1	2	1044.2	67405
Q9NX63	MICOS complex subunit MIC19 OS=Homo sapiens OX=9606 GN=CHCHD3 PE=1 SV=1	1	1	1	5	0	26152
Q9HD47	Ran guanine nucleotide release factor OS=Homo sapiens OX=9606 GN=RANGRF PE=1 SV=1	1	1	1	7	288.52	20448
P02749	Beta-2-glycoprotein 1 OS=Homo sapiens OX=9606 GN=APOH PE=1 SV=3	1	1	1	3	0	38298
Q5T440	Putative transferase CAF17 mitochondrial OS=Homo sapiens OX=9606 GN=IBA57 PE=1 SV=1	1	1	1	4	80.979	38155
P61244	Protein max OS=Homo sapiens OX=9606 GN=MAX PE=1 SV=1	1	1	1	6	1419.8	18275
O43759	Synaptogyrin-1 OS=Homo sapiens OX=9606 GN=SYNGR1 PE=1 SV=2	1	1	1	5	0	25456
Q99623	Prohibitin-2 OS=Homo sapiens OX=9606 GN=PHB2 PE=1 SV=2	1	1	1	6	338.35	33296
P62875	DNA-directed RNA polymerases I II and III subunit RPABC5 OS=Homo sapiens OX=9606 GN=POLR2L PE=1 SV=1	1	1	1	13	879.22	7645
P00738	Haptoglobin OS=Homo sapiens OX=9606 GN=HP PE=1 SV=1	1	1	2	3	172.72	45205
P00739	Haptoglobin-related protein OS=Homo sapiens OX=9606 GN=HPR PE=2 SV=2	1	1	2	3	172.72	39030
P13010	X-ray repair cross-complementing protein 5 OS=Homo sapiens OX=9606 GN=XRCC5 PE=1 SV=3	1	1	2	2	153.51	82705
Q07666	KH domain-containing RNA-binding signal transduction-associated protein 1 OS=Homo sapiens OX=9606 GN=KHDRBS1 PE=1 SV=1	1	1	1	3	482.85	48227
P21333	Filamin-A OS=Homo sapiens OX=9606 GN=FLNA PE=1 SV=4	1	1	1	1	0	280737
Q08554	Desmocollin-1 OS=Homo sapiens OX=9606 GN=DSC1 PE=1 SV=2	1	1	1	2	0	99987
P53803	DNA-directed RNA polymerases I II and III subunit RPABC4 OS=Homo sapiens OX=9606 GN=POLR2K PE=1 SV=1	1	1	1	14	1448.7	7004
P01034	Cystatin-C OS=Homo sapiens OX=9606 GN=CST3 PE=1 SV=1	1	1	1	8	3107.2	15799
P43307	Translocon-associated protein subunit alpha OS=Homo sapiens OX=9606 GN=SSR1 PE=1 SV=3	1	1	1	12	0	32235
O96015	Dynein axonemal light chain 4 OS=Homo sapiens OX=9606 GN=DNAL4 PE=1 SV=1	1	1	1	8	2646.7	12009
Q9UI14	Prenylated Rab acceptor protein 1 OS=Homo sapiens OX=9606 GN=RABAC1 PE=1 SV=1	1	1	1	8	302.51	20648
O75828	Carbonyl reductase [NADPH] 3 OS=Homo sapiens OX=9606 GN=CBR3 PE=1 SV=3	1	1	1	6	0	30850
P16152	Carbonyl reductase [NADPH] 1 OS=Homo sapiens OX=9606 GN=CBR1 PE=1 SV=3	1	1	1	6	0	30375
P00734	Prothrombin OS=Homo sapiens OX=9606 GN=F2 PE=1 SV=2	1	1	1	2	0	70037
O43303	Centriolar coiled-coil protein of 110 kDa OS=Homo sapiens OX=9606 GN=CCP110 PE=1 SV=3	1	1	7	1	315980	113424
P22234	Multifunctional protein ADE2 OS=Homo sapiens OX=9606 GN=PAICS PE=1 SV=3	1	1	1	3	1190.6	47079
Q13428	Treacle protein OS=Homo sapiens OX=9606 GN=TCOF1 PE=1 SV=3	1	1	2	1	848.31	152105
Q9BUJ2	Heterogeneous nuclear ribonucleoprotein U-like protein 1 OS=Homo sapiens OX=9606 GN=HNRNPUL1 PE=1 SV=2	1	1	1	2	173.96	95739
P08123	Collagen alpha-2(I) chain OS=Homo sapiens OX=9606 GN=COL1A2 PE=1 SV=7	1	1	1	1	596.29	129314
Q96D05	Protein FAM241B OS=Homo sapiens OX=9606 GN=FAM241B PE=1 SV=1	1	1	1	11	606.95	13238
O00567	Nucleolar protein 56 OS=Homo sapiens OX=9606 GN=NOP56 PE=1 SV=4	1	1	1	2	0	66050
P00918	Carbonic anhydrase 2 OS=Homo sapiens OX=9606 GN=CA2 PE=1 SV=2	1	1	1	6	0	29246
P17028	Zinc finger protein 24 OS=Homo sapiens OX=9606 GN=ZNF24 PE=1 SV=4	1	1	1	2	171.05	42155
O14548	Cytochrome c oxidase subunit 7A-related protein mitochondrial OS=Homo sapiens OX=9606 GN=COX7A2L PE=1 SV=2	1	1	1	11	566.03	12615
Q9NV06	DDB1- and CUL4-associated factor 13 OS=Homo sapiens OX=9606 GN=DCAF13 PE=1 SV=2	1	1	1	2	356.4	51402
Q9NQ55	Suppressor of SWI4 1 homolog OS=Homo sapiens OX=9606 GN=PPAN PE=2 SV=1	1	1	2	2	701.95	53194
Q9NUD5	Zinc finger CCHC domain-containing protein 3 OS=Homo sapiens OX=9606 GN=ZCCHC3 PE=1 SV=2	1	1	1	4	112.12	43547
P50897	Palmitoyl-protein thioesterase 1 OS=Homo sapiens OX=9606 GN=PPT1 PE=1 SV=1	1	1	1	6	367.28	34193
Q13573	SNW domain-containing protein 1 OS=Homo sapiens OX=9606 GN=SNW1 PE=1 SV=1	1	1	1	2	0	61495
P57054	Phosphatidylinositol N-acetylglucosaminyltransferase subunit P OS=Homo sapiens OX=9606 GN=PIGP PE=1 SV=4	1	1	1	10	0	18089
P47985	Cytochrome b-c1 complex subunit Rieske mitochondrial OS=Homo sapiens OX=9606 GN=UQCRFS1 PE=1 SV=2	1	1	1	5	5443.4	29668
P0C7P4	Putative cytochrome b-c1 complex subunit Rieske-like protein 1 OS=Homo sapiens OX=9606 GN=UQCRFS1P1 PE=5 SV=1	1	1	1	5	5443.4	30815
Q03113	Guanine nucleotide-binding protein subunit alpha-12 OS=Homo sapiens OX=9606 GN=GNA12 PE=1 SV=4	1	1	1	3	991.08	44279
P63096	Guanine nucleotide-binding protein G(i) subunit alpha-1 OS=Homo sapiens OX=9606 GN=GNAI1 PE=1 SV=2	1	1	1	3	991.08	40361
Q5JWF2	Guanine nucleotide-binding protein G(s) subunit alpha isoforms XLas OS=Homo sapiens OX=9606 GN=GNAS PE=1 SV=2	1	1	1	1	991.08	111024
P04899	Guanine nucleotide-binding protein G(i) subunit alpha-2 OS=Homo sapiens OX=9606 GN=GNAI2 PE=1 SV=3	1	1	1	3	991.08	40451
Q14344	Guanine nucleotide-binding protein subunit alpha-13 OS=Homo sapiens OX=9606 GN=GNA13 PE=1 SV=2	1	1	1	3	991.08	44050
P08754	Guanine nucleotide-binding protein G(i) subunit alpha-3 OS=Homo sapiens OX=9606 GN=GNAI3 PE=1 SV=3	1	1	1	3	991.08	40532
A8MTJ3	Guanine nucleotide-binding protein G(t) subunit alpha-3 OS=Homo sapiens OX=9606 GN=GNAT3 PE=2 SV=2	1	1	1	3	991.08	40357
P19087	Guanine nucleotide-binding protein G(t) subunit alpha-2 OS=Homo sapiens OX=9606 GN=GNAT2 PE=1 SV=4	1	1	1	3	991.08	40176
P11488	Guanine nucleotide-binding protein G(t) subunit alpha-1 OS=Homo sapiens OX=9606 GN=GNAT1 PE=1 SV=5	1	1	1	3	991.08	40041
P09471	Guanine nucleotide-binding protein G(o) subunit alpha OS=Homo sapiens OX=9606 GN=GNAO1 PE=1 SV=4	1	1	1	3	991.08	40051
P38405	Guanine nucleotide-binding protein G(olf) subunit alpha OS=Homo sapiens OX=9606 GN=GNAL PE=1 SV=1	1	1	1	3	991.08	44309
P63092	Guanine nucleotide-binding protein G(s) subunit alpha isoforms short OS=Homo sapiens OX=9606 GN=GNAS PE=1 SV=1	1	1	1	3	991.08	45665
P11233	Ras-related protein Ral-A OS=Homo sapiens OX=9606 GN=RALA PE=1 SV=1	1	1	1	6	0	23567
P11234	Ras-related protein Ral-B OS=Homo sapiens OX=9606 GN=RALB PE=1 SV=1	1	1	1	6	0	23409
P43686	26S proteasome regulatory subunit 6B OS=Homo sapiens OX=9606 GN=PSMC4 PE=1 SV=2	1	1	1	2	0	47366
Q9H8H2	Probable ATP-dependent RNA helicase DDX31 OS=Homo sapiens OX=9606 GN=DDX31 PE=1 SV=2	1	1	1	1	924.61	94087
P35998	26S proteasome regulatory subunit 7 OS=Homo sapiens OX=9606 GN=PSMC2 PE=1 SV=3	1	1	1	4	371.28	48634
O95831	Apoptosis-inducing factor 1 mitochondrial OS=Homo sapiens OX=9606 GN=AIFM1 PE=1 SV=1	1	1	2	2	825.43	66901
P55209	Nucleosome assembly protein 1-like 1 OS=Homo sapiens OX=9606 GN=NAP1L1 PE=1 SV=1	1	1	1	3	0	45374
Q6PK04	Coiled-coil domain-containing protein 137 OS=Homo sapiens OX=9606 GN=CCDC137 PE=1 SV=1	1	1	1	3	1646.1	33231
Q96GF1	E3 ubiquitin-protein ligase RNF185 OS=Homo sapiens OX=9606 GN=RNF185 PE=1 SV=1	1	1	1	5	2854	20459
P02656	Apolipoprotein C-III OS=Homo sapiens OX=9606 GN=APOC3 PE=1 SV=1	1	1	2	16	556.43	10852
Q9UMZ3	Phosphatidylinositol phosphatase PTPRQ OS=Homo sapiens OX=9606 GN=PTPRQ PE=1 SV=2	1	1	1	0	0	260921
P23919	Thymidylate kinase OS=Homo sapiens OX=9606 GN=DTYMK PE=1 SV=4	1	1	1	8	1807.5	23819
Q8N9T8	Protein KRI1 homolog OS=Homo sapiens OX=9606 GN=KRI1 PE=1 SV=3	1	1	2	2	595.84	82598
P49903	Selenide water dikinase 1 OS=Homo sapiens OX=9606 GN=SEPHS1 PE=1 SV=2	1	1	2	3	7398.2	42911
Q9Y530	ADP-ribose glycohydrolase OARD1 OS=Homo sapiens OX=9606 GN=OARD1 PE=1 SV=2	1	1	1	6	403.41	17025
O14569	Transmembrane reductase CYB561D2 OS=Homo sapiens OX=9606 GN=CYB561D2 PE=1 SV=1	1	1	1	5	425.52	23974
Q00994	Protein BEX3 OS=Homo sapiens OX=9606 GN=BEX3 PE=1 SV=1	1	1	1	6	0	12958
P55081	Microfibrillar-associated protein 1 OS=Homo sapiens OX=9606 GN=MFAP1 PE=1 SV=2	1	1	1	3	0	51958
Q969G6	Riboflavin kinase OS=Homo sapiens OX=9606 GN=RFK PE=1 SV=2	1	1	2	5	3230.7	17623
P78347	General transcription factor II-I OS=Homo sapiens OX=9606 GN=GTF2I PE=1 SV=2	1	1	1	2	0	112416
Q9Y3M2	Protein chibby homolog 1 OS=Homo sapiens OX=9606 GN=CBY1 PE=1 SV=1	1	1	1	10	262.6	14470
Q8TF76	Serine/threonine-protein kinase haspin OS=Homo sapiens OX=9606 GN=HASPIN PE=1 SV=3	1	1	1	1	2390.2	88495
Q8IX01	SURP and G-patch domain-containing protein 2 OS=Homo sapiens OX=9606 GN=SUGP2 PE=1 SV=2	1	1	1	1	0	120207
P48047	ATP synthase subunit O mitochondrial OS=Homo sapiens OX=9606 GN=ATP5PO PE=1 SV=1	1	1	1	6	0	23277
Q86Y91	Kinesin-like protein KIF18B OS=Homo sapiens OX=9606 GN=KIF18B PE=1 SV=4	1	1	1	1	424.31	93011
P12814	Alpha-actinin-1 OS=Homo sapiens OX=9606 GN=ACTN1 PE=1 SV=2	1	1	1	1	93.692	103058
O43707	Alpha-actinin-4 OS=Homo sapiens OX=9606 GN=ACTN4 PE=1 SV=2	1	1	1	1	93.692	104854
Q9NX00	Transmembrane protein 160 OS=Homo sapiens OX=9606 GN=TMEM160 PE=1 SV=1	1	1	1	6	0	19658
Q15785	Mitochondrial import receptor subunit TOM34 OS=Homo sapiens OX=9606 GN=TOMM34 PE=1 SV=2	1	1	1	6	0	34559
P62380	TATA box-binding protein-like 1 OS=Homo sapiens OX=9606 GN=TBPL1 PE=1 SV=1	1	1	2	9	279.52	20887
P25788	Proteasome subunit alpha type-3 OS=Homo sapiens OX=9606 GN=PSMA3 PE=1 SV=2	1	1	1	5	587.87	28433
O43521	Bcl-2-like protein 11 OS=Homo sapiens OX=9606 GN=BCL2L11 PE=1 SV=1	1	1	1	6	0	22171
Q9Y3C7	Mediator of RNA polymerase II transcription subunit 31 OS=Homo sapiens OX=9606 GN=MED31 PE=1 SV=1	1	1	1	11	0	15805
Q9Y6R4	Mitogen-activated protein kinase kinase kinase 4 OS=Homo sapiens OX=9606 GN=MAP3K4 PE=1 SV=2	1	1	4	0	41443	181684
P10321	HLA class I histocompatibility antigen C alpha chain OS=Homo sapiens OX=9606 GN=HLA-C PE=1 SV=3	1	1	1	4	421.1	40649
P13747	HLA class I histocompatibility antigen alpha chain E OS=Homo sapiens OX=9606 GN=HLA-E PE=1 SV=4	1	1	1	4	421.1	40058
P01889	HLA class I histocompatibility antigen B alpha chain OS=Homo sapiens OX=9606 GN=HLA-B PE=1 SV=3	1	1	1	4	421.1	40460
P01893	Putative HLA class I histocompatibility antigen alpha chain H OS=Homo sapiens OX=9606 GN=HLA-H PE=5 SV=3	1	1	1	4	421.1	40892
P32321	Deoxycytidylate deaminase OS=Homo sapiens OX=9606 GN=DCTD PE=1 SV=2	1	1	1	6	148.34	20016
Q9NYS0	NF-kappa-B inhibitor-interacting Ras-like protein 1 OS=Homo sapiens OX=9606 GN=NKIRAS1 PE=1 SV=1	1	1	1	6	148.14	21643
Q01955	Collagen alpha-3(IV) chain OS=Homo sapiens OX=9606 GN=COL4A3 PE=1 SV=3	1	1	2	1	31725	161812
P49750	YLP motif-containing protein 1 OS=Homo sapiens OX=9606 GN=YLPM1 PE=1 SV=4	1	1	2	1	600.26	241643
Q92945	Far upstream element-binding protein 2 OS=Homo sapiens OX=9606 GN=KHSRP PE=1 SV=4	1	1	1	1	341.2	73115
Q03393	6-pyruvoyl tetrahydrobiopterin synthase OS=Homo sapiens OX=9606 GN=PTS PE=1 SV=1	1	1	1	10	0	16386
Q9H9J2	39S ribosomal protein L44 mitochondrial OS=Homo sapiens OX=9606 GN=MRPL44 PE=1 SV=1	1	1	1	2	3721	37535
Q06416	Putative POU domain class 5 transcription factor 1B OS=Homo sapiens OX=9606 GN=POU5F1B PE=5 SV=2	1	1	1	2	3721	38588
Q01860	POU domain class 5 transcription factor 1 OS=Homo sapiens OX=9606 GN=POU5F1 PE=1 SV=1	1	1	1	2	3721	38571
P36405	ADP-ribosylation factor-like protein 3 OS=Homo sapiens OX=9606 GN=ARL3 PE=1 SV=2	1	1	1	6	742.74	20456
Q13795	ADP-ribosylation factor-related protein 1 OS=Homo sapiens OX=9606 GN=ARFRP1 PE=1 SV=1	1	1	1	5	742.74	22614
O43676	NADH dehydrogenase [ubiquinone] 1 beta subcomplex subunit 3 OS=Homo sapiens OX=9606 GN=NDUFB3 PE=1 SV=3	1	1	1	11	652.09	11402
Q6NVV7	Cysteine-rich DPF motif domain-containing protein 1 OS=Homo sapiens OX=9606 GN=CDPF1 PE=1 SV=1	1	1	1	9	0	13877
Q9BQI0	Allograft inflammatory factor 1-like OS=Homo sapiens OX=9606 GN=AIF1L PE=1 SV=1	1	1	1	8	1669.9	17068
Q9BSJ6	Protein PIMREG OS=Homo sapiens OX=9606 GN=PIMREG PE=1 SV=1	1	1	1	7	0	27480
Q15019	Septin-2 OS=Homo sapiens OX=9606 GN=SEPTIN2 PE=1 SV=1	1	1	1	4	0	41487
Q8TDR2	Serine/threonine-protein kinase 35 OS=Homo sapiens OX=9606 GN=STK35 PE=1 SV=2	1	1	2	2	3388.6	58051
P82933	28S ribosomal protein S9 mitochondrial OS=Homo sapiens OX=9606 GN=MRPS9 PE=1 SV=2	1	1	1	3	498.29	45835
P51572	B-cell receptor-associated protein 31 OS=Homo sapiens OX=9606 GN=BCAP31 PE=1 SV=3	1	1	1	12	0	27992
Q99959	Plakophilin-2 OS=Homo sapiens OX=9606 GN=PKP2 PE=1 SV=2	1	1	1	1	413.99	97415
O43795	Unconventional myosin-Ib OS=Homo sapiens OX=9606 GN=MYO1B PE=1 SV=3	1	1	1	1	137.52	131985
P0C7V0	Putative uncharacterized protein encoded by LINC00271 OS=Homo sapiens OX=9606 GN=LINC00271 PE=5 SV=1	1	1	1	3	1088.6	29146
Q9NRL2	Bromodomain adjacent to zinc finger domain protein 1A OS=Homo sapiens OX=9606 GN=BAZ1A PE=1 SV=2	1	1	1	1	0	178702
Q14442	Phosphatidylinositol N-acetylglucosaminyltransferase subunit H OS=Homo sapiens OX=9606 GN=PIGH PE=1 SV=1	1	1	1	5	1409.3	21081
O95497	Pantetheinase OS=Homo sapiens OX=9606 GN=VNN1 PE=1 SV=2	1	1	1	4	0	57012
O00487	26S proteasome non-ATPase regulatory subunit 14 OS=Homo sapiens OX=9606 GN=PSMD14 PE=1 SV=1	1	1	1	11	0	34577
P47756	F-actin-capping protein subunit beta OS=Homo sapiens OX=9606 GN=CAPZB PE=1 SV=4	1	1	1	4	209.41	31350
Q9Y6A4	Cilia- and flagella-associated protein 20 OS=Homo sapiens OX=9606 GN=CFAP20 PE=1 SV=1	1	1	1	6	798.71	22774
Q5BJF2	Sigma intracellular receptor 2 OS=Homo sapiens OX=9606 GN=TMEM97 PE=1 SV=1	1	1	1	5	677.77	20848
Q00577	Transcriptional activator protein Pur-alpha OS=Homo sapiens OX=9606 GN=PURA PE=1 SV=2	1	1	1	4	132.13	34911
Q9Y285	Phenylalanine--tRNA ligase alpha subunit OS=Homo sapiens OX=9606 GN=FARSA PE=1 SV=3	1	1	1	1	1951.8	57564
A6ND36	Protein FAM83G OS=Homo sapiens OX=9606 GN=FAM83G PE=1 SV=2	1	1	1	2	172.9	90835
Q9Y2Q5	Ragulator complex protein LAMTOR2 OS=Homo sapiens OX=9606 GN=LAMTOR2 PE=1 SV=1	1	1	1	16	0	13508
P27824	Calnexin OS=Homo sapiens OX=9606 GN=CANX PE=1 SV=2	1	1	1	2	0	67568
Q8WWC4	m-AAA protease-interacting protein 1 mitochondrial OS=Homo sapiens OX=9606 GN=MAIP1 PE=1 SV=1	1	1	1	5	629.04	32545
P78537	Biogenesis of lysosome-related organelles complex 1 subunit 1 OS=Homo sapiens OX=9606 GN=BLOC1S1 PE=1 SV=2	1	1	1	7	552.89	17263
P0C7P0	CDGSH iron-sulfur domain-containing protein 3 mitochondrial OS=Homo sapiens OX=9606 GN=CISD3 PE=1 SV=1	1	1	1	10	393.07	14216
Q9BTT4	Mediator of RNA polymerase II transcription subunit 10 OS=Homo sapiens OX=9606 GN=MED10 PE=1 SV=1	1	1	1	7	289.81	15688
Q96K30	RBPJ-interacting and tubulin-associated protein 1 OS=Homo sapiens OX=9606 GN=RITA1 PE=1 SV=1	1	1	1	7	339.64	28619
Q14146	Unhealthy ribosome biogenesis protein 2 homolog OS=Homo sapiens OX=9606 GN=URB2 PE=1 SV=2	1	1	1	1	1634.9	170543
Q14168	MAGUK p55 subfamily member 2 OS=Homo sapiens OX=9606 GN=MPP2 PE=1 SV=3	1	1	1	3	0	64581
Q8WWM7	Ataxin-2-like protein OS=Homo sapiens OX=9606 GN=ATXN2L PE=1 SV=2	1	1	1	1	563.38	113374
Q4VCS5	Angiomotin OS=Homo sapiens OX=9606 GN=AMOT PE=1 SV=1	1	1	1	1	209.49	118085
P26368	Splicing factor U2AF 65 kDa subunit OS=Homo sapiens OX=9606 GN=U2AF2 PE=1 SV=4	1	1	1	4	873.99	53501
P42704	Leucine-rich PPR motif-containing protein mitochondrial OS=Homo sapiens OX=9606 GN=LRPPRC PE=1 SV=3	1	1	1	1	0	157904
Q9BV40	Vesicle-associated membrane protein 8 OS=Homo sapiens OX=9606 GN=VAMP8 PE=1 SV=1	1	1	1	8	0	11438
Q8IWK6	Adhesion G protein-coupled receptor A3 OS=Homo sapiens OX=9606 GN=ADGRA3 PE=1 SV=2	1	1	1	1	0	146150
Q9NSI6	Bromodomain and WD repeat-containing protein 1 OS=Homo sapiens OX=9606 GN=BRWD1 PE=1 SV=4	1	1	1	1	23226	262934
Q96PC3	AP-1 complex subunit sigma-3 OS=Homo sapiens OX=9606 GN=AP1S3 PE=1 SV=1	1	1	1	6	814.79	18280
Q92908	Transcription factor GATA-6 OS=Homo sapiens OX=9606 GN=GATA6 PE=1 SV=2	1	1	1	2	0	60033
O15297	Protein phosphatase 1D OS=Homo sapiens OX=9606 GN=PPM1D PE=1 SV=1	1	1	1	2	315.56	66675
Q86WW8	Cytochrome c oxidase assembly factor 5 OS=Homo sapiens OX=9606 GN=COA5 PE=1 SV=1	1	1	1	16	1043.8	8376
Q8NGH5	Olfactory receptor 56A1 OS=Homo sapiens OX=9606 GN=OR56A1 PE=2 SV=3	1	1	1	4	0	35823
P22352	Glutathione peroxidase 3 OS=Homo sapiens OX=9606 GN=GPX3 PE=1 SV=2	1	1	1	8	0	25552
Q9BRT3	Migration and invasion enhancer 1 OS=Homo sapiens OX=9606 GN=MIEN1 PE=1 SV=1	1	1	1	20	0	12403
Q9UQ80	Proliferation-associated protein 2G4 OS=Homo sapiens OX=9606 GN=PA2G4 PE=1 SV=3	1	1	1	5	0	43787
Q9NPB1	5'(3')-deoxyribonucleotidase mitochondrial OS=Homo sapiens OX=9606 GN=NT5M PE=1 SV=1	1	1	1	7	6016.1	25862
Q8N511	Transmembrane protein 199 OS=Homo sapiens OX=9606 GN=TMEM199 PE=1 SV=1	1	1	1	7	650.54	23130
A0A0C4DH43	Immunoglobulin heavy variable 2-70D OS=Homo sapiens OX=9606 GN=IGHV2-70D PE=3 SV=1	1	1	1	13	4404.8	13312
A0A0B4J1V2	Immunoglobulin heavy variable 2-26 OS=Homo sapiens OX=9606 GN=IGHV2-26 PE=3 SV=1	1	1	1	13	4404.8	13182
P01814	Immunoglobulin heavy variable 2-70 OS=Homo sapiens OX=9606 GN=IGHV2-70 PE=1 SV=2	1	1	1	13	4404.8	13260
Q13610	Periodic tryptophan protein 1 homolog OS=Homo sapiens OX=9606 GN=PWP1 PE=1 SV=1	1	1	1	2	196.47	55828
Q9BVQ7	Spermatogenesis-associated protein 5-like protein 1 OS=Homo sapiens OX=9606 GN=SPATA5L1 PE=1 SV=2	1	1	2	1	3523.1	80710
Q14203	Dynactin subunit 1 OS=Homo sapiens OX=9606 GN=DCTN1 PE=1 SV=3	1	1	2	1	23523	141694
Q9Y3A2	Probable U3 small nucleolar RNA-associated protein 11 OS=Homo sapiens OX=9606 GN=UTP11 PE=1 SV=2	1	1	1	5	0	30447
A8MY62	Putative beta-lactamase-like 1 OS=Homo sapiens OX=9606 GN=LACTBL1 PE=2 SV=2	1	1	1	2	1597	54653
Q8WWI1	LIM domain only protein 7 OS=Homo sapiens OX=9606 GN=LMO7 PE=1 SV=3	1	1	1	1	3853.5	192694
Q14498	RNA-binding protein 39 OS=Homo sapiens OX=9606 GN=RBM39 PE=1 SV=2	1	1	1	2	411.26	59380
Q2TAZ0	Autophagy-related protein 2 homolog A OS=Homo sapiens OX=9606 GN=ATG2A PE=1 SV=3	1	1	1	1	2981.5	212858
Q9BQ89	Protein FAM110A OS=Homo sapiens OX=9606 GN=FAM110A PE=1 SV=1	1	1	1	5	3594.7	31271
P07197	Neurofilament medium polypeptide OS=Homo sapiens OX=9606 GN=NEFM PE=1 SV=3	1	1	1	1	171.53	102472
Q9NQ38	Serine protease inhibitor Kazal-type 5 OS=Homo sapiens OX=9606 GN=SPINK5 PE=1 SV=2	1	1	1	1	5605.5	120715
Q9HCG8	Pre-mRNA-splicing factor CWC22 homolog OS=Homo sapiens OX=9606 GN=CWC22 PE=1 SV=3	1	1	1	2	0	105466
Q9BWG6	Sodium channel modifier 1 OS=Homo sapiens OX=9606 GN=SCNM1 PE=1 SV=1	1	1	1	4	0	25949
P62191	26S proteasome regulatory subunit 4 OS=Homo sapiens OX=9606 GN=PSMC1 PE=1 SV=1	1	1	1	2	0	49185
Q92839	Hyaluronan synthase 1 OS=Homo sapiens OX=9606 GN=HAS1 PE=1 SV=2	1	1	1	2	2246.4	64832
O00151	PDZ and LIM domain protein 1 OS=Homo sapiens OX=9606 GN=PDLIM1 PE=1 SV=4	1	1	1	5	0	36072
Q9Y230	RuvB-like 2 OS=Homo sapiens OX=9606 GN=RUVBL2 PE=1 SV=3	1	1	1	2	0	51157
Q9NP81	Serine--tRNA ligase mitochondrial OS=Homo sapiens OX=9606 GN=SARS2 PE=1 SV=1	1	1	2	2	5088.6	58283
Q6ZSJ8	Uncharacterized protein C1orf122 OS=Homo sapiens OX=9606 GN=C1orf122 PE=4 SV=2	1	1	1	10	624.3	11471
Q5T200	Zinc finger CCCH domain-containing protein 13 OS=Homo sapiens OX=9606 GN=ZC3H13 PE=1 SV=1	1	1	1	1	615.54	196635
Q7Z5J4	Retinoic acid-induced protein 1 OS=Homo sapiens OX=9606 GN=RAI1 PE=1 SV=2	1	1	1	1	332.58	203350
Q14674	Separin OS=Homo sapiens OX=9606 GN=ESPL1 PE=1 SV=3	1	1	1	1	0	233173
Q9NV96	Cell cycle control protein 50A OS=Homo sapiens OX=9606 GN=TMEM30A PE=1 SV=1	1	1	1	2	15573	40684
P30622	CAP-Gly domain-containing linker protein 1 OS=Homo sapiens OX=9606 GN=CLIP1 PE=1 SV=2	1	1	2	1	215010	162246
P14625	Endoplasmin OS=Homo sapiens OX=9606 GN=HSP90B1 PE=1 SV=1	1	1	1	1	385.12	92469
Q13011	Delta(3 5)-Delta(2 4)-dienoyl-CoA isomerase mitochondrial OS=Homo sapiens OX=9606 GN=ECH1 PE=1 SV=2	1	1	1	5	0	35816
Q8WVX3	Uncharacterized protein C4orf3 OS=Homo sapiens OX=9606 GN=C4orf3 PE=1 SV=2	1	1	1	26	0	7604
Q15543	Transcription initiation factor TFIID subunit 13 OS=Homo sapiens OX=9606 GN=TAF13 PE=1 SV=1	1	1	1	9	3363.1	14287
Q96A57	Transmembrane protein 230 OS=Homo sapiens OX=9606 GN=TMEM230 PE=1 SV=1	1	1	1	9	494.09	13188
P19532	Transcription factor E3 OS=Homo sapiens OX=9606 GN=TFE3 PE=1 SV=4	1	1	1	1	36766	61521
Q9BX40	Protein LSM14 homolog B OS=Homo sapiens OX=9606 GN=LSM14B PE=1 SV=1	1	1	1	3	480.31	42071
Q9UNE7	E3 ubiquitin-protein ligase CHIP OS=Homo sapiens OX=9606 GN=STUB1 PE=1 SV=2	1	1	1	4	556.59	34856
Q8TE49	OTU domain-containing protein 7A OS=Homo sapiens OX=9606 GN=OTUD7A PE=1 SV=1	1	1	2	1	22340	100677
Q53TS8	C2 calcium-dependent domain-containing protein 6 OS=Homo sapiens OX=9606 GN=C2CD6 PE=1 SV=1	1	1	1	2	0	71159
Q99700	Ataxin-2 OS=Homo sapiens OX=9606 GN=ATXN2 PE=1 SV=2	1	1	1	1	0	140283
Q9P0T4	Zinc finger protein 581 OS=Homo sapiens OX=9606 GN=ZNF581 PE=1 SV=1	1	1	1	5	766.78	22010
Q96QP1	Alpha-protein kinase 1 OS=Homo sapiens OX=9606 GN=ALPK1 PE=1 SV=3	1	1	1	1	1829.5	138861
P35232	Prohibitin OS=Homo sapiens OX=9606 GN=PHB PE=1 SV=1	1	1	1	4	0	29804
Q9BQ90	Kelch domain-containing protein 3 OS=Homo sapiens OX=9606 GN=KLHDC3 PE=1 SV=1	1	1	1	5	17621	43088
Q96DI7	U5 small nuclear ribonucleoprotein 40 kDa protein OS=Homo sapiens OX=9606 GN=SNRNP40 PE=1 SV=1	1	1	1	3	0	39311
Q02817	Mucin-2 OS=Homo sapiens OX=9606 GN=MUC2 PE=1 SV=2	1	1	1	0	6295.6	540292
Q12802	A-kinase anchor protein 13 OS=Homo sapiens OX=9606 GN=AKAP13 PE=1 SV=2	1	1	5	0	122730	307550
Q96GQ7	Probable ATP-dependent RNA helicase DDX27 OS=Homo sapiens OX=9606 GN=DDX27 PE=1 SV=2	1	1	1	2	0	89835
Q9UJX6	Anaphase-promoting complex subunit 2 OS=Homo sapiens OX=9606 GN=ANAPC2 PE=1 SV=1	1	1	1	1	22354	93828
O75175	CCR4-NOT transcription complex subunit 3 OS=Homo sapiens OX=9606 GN=CNOT3 PE=1 SV=1	1	1	1	1	255.25	81872
Q9H9B4	Sideroflexin-1 OS=Homo sapiens OX=9606 GN=SFXN1 PE=1 SV=4	1	1	1	4	406.57	35619
O15234	Protein CASC3 OS=Homo sapiens OX=9606 GN=CASC3 PE=1 SV=2	1	1	1	2	0	76278
Q8IUE1	Homeobox protein TGIF2LX OS=Homo sapiens OX=9606 GN=TGIF2LX PE=1 SV=1	1	1	1	5	0	26675
Q9Y678	Coatomer subunit gamma-1 OS=Homo sapiens OX=9606 GN=COPG1 PE=1 SV=1	1	1	1	2	0	97718
Q9UBF8	Phosphatidylinositol 4-kinase beta OS=Homo sapiens OX=9606 GN=PI4KB PE=1 SV=1	1	1	1	1	16382	91379
Q9H7N4	Splicing factor arginine/serine-rich 19 OS=Homo sapiens OX=9606 GN=SCAF1 PE=1 SV=3	1	1	1	1	0	139269
Q92736	Ryanodine receptor 2 OS=Homo sapiens OX=9606 GN=RYR2 PE=1 SV=3	1	1	1	0	0	564576
P56975	Pro-neuregulin-3 membrane-bound isoform OS=Homo sapiens OX=9606 GN=NRG3 PE=1 SV=1	1	1	1	1	772.13	77901
Q00872	Myosin-binding protein C slow-type OS=Homo sapiens OX=9606 GN=MYBPC1 PE=1 SV=2	1	1	1	1	2119	128294
Q96JB1	Dynein axonemal heavy chain 8 OS=Homo sapiens OX=9606 GN=DNAH8 PE=1 SV=2	1	1	1	0	3102.8	514668
P12004	Proliferating cell nuclear antigen OS=Homo sapiens OX=9606 GN=PCNA PE=1 SV=1	1	1	1	3	94.569	28769
O94989	Rho guanine nucleotide exchange factor 15 OS=Homo sapiens OX=9606 GN=ARHGEF15 PE=1 SV=4	1	1	1	1	11887	91940
Q9UIF8	Bromodomain adjacent to zinc finger domain protein 2B OS=Homo sapiens OX=9606 GN=BAZ2B PE=1 SV=3	1	1	3	0	38562	240457
P07814	Bifunctional glutamate/proline--tRNA ligase OS=Homo sapiens OX=9606 GN=EPRS1 PE=1 SV=5	1	1	1	0	889.83	170590
P19474	E3 ubiquitin-protein ligase TRIM21 OS=Homo sapiens OX=9606 GN=TRIM21 PE=1 SV=1	1	1	1	4	367.42	54170
Q5VST9	Obscurin OS=Homo sapiens OX=9606 GN=OBSCN PE=1 SV=3	1	1	1	0	1319.9	868496
Q07912	Activated CDC42 kinase 1 OS=Homo sapiens OX=9606 GN=TNK2 PE=1 SV=3	1	1	1	1	9130.5	114569
Q2TBE0	CWF19-like protein 2 OS=Homo sapiens OX=9606 GN=CWF19L2 PE=1 SV=4	1	1	1	1	589.82	103787
Q9HBI0	Gamma-parvin OS=Homo sapiens OX=9606 GN=PARVG PE=1 SV=1	1	1	1	2	12130	37485
Q9H1K0	Rabenosyn-5 OS=Homo sapiens OX=9606 GN=RBSN PE=1 SV=2	1	1	1	2	0	88870
Q02241	Kinesin-like protein KIF23 OS=Homo sapiens OX=9606 GN=KIF23 PE=1 SV=3	1	1	1	2	121.39	110059
O00408	cGMP-dependent 3' 5'-cyclic phosphodiesterase OS=Homo sapiens OX=9606 GN=PDE2A PE=1 SV=1	1	1	1	1	45239	105717
Q12955	Ankyrin-3 OS=Homo sapiens OX=9606 GN=ANK3 PE=1 SV=3	1	1	1	0	1065.8	480416
Q96EP5	DAZ-associated protein 1 OS=Homo sapiens OX=9606 GN=DAZAP1 PE=1 SV=1	1	1	1	5	239.58	43383
Q9ULX6	A-kinase anchor protein 8-like OS=Homo sapiens OX=9606 GN=AKAP8L PE=1 SV=4	1	1	1	1	102.81	71640
P63010	AP-2 complex subunit beta OS=Homo sapiens OX=9606 GN=AP2B1 PE=1 SV=1	1	1	1	2	265.69	104553
Q10567	AP-1 complex subunit beta-1 OS=Homo sapiens OX=9606 GN=AP1B1 PE=1 SV=2	1	1	1	2	265.69	104637
Q92615	La-related protein 4B OS=Homo sapiens OX=9606 GN=LARP4B PE=1 SV=3	1	1	1	2	314.68	80552
Q12830	Nucleosome-remodeling factor subunit BPTF OS=Homo sapiens OX=9606 GN=BPTF PE=1 SV=3	1	1	1	0	1121.3	338262
Q8NEB9	Phosphatidylinositol 3-kinase catalytic subunit type 3 OS=Homo sapiens OX=9606 GN=PIK3C3 PE=1 SV=1	1	1	2	2	105400	101549
P39060	Collagen alpha-1(XVIII) chain OS=Homo sapiens OX=9606 GN=COL18A1 PE=1 SV=5	1	1	1	1	173.43	178187
Q9HCU5	Prolactin regulatory element-binding protein OS=Homo sapiens OX=9606 GN=PREB PE=1 SV=2	1	1	1	6	0	45468
P78527	DNA-dependent protein kinase catalytic subunit OS=Homo sapiens OX=9606 GN=PRKDC PE=1 SV=3	1	1	1	0	67.508	469093
Q5SXM2	snRNA-activating protein complex subunit 4 OS=Homo sapiens OX=9606 GN=SNAPC4 PE=1 SV=1	1	1	2	1	13998	159432
Q92610	Zinc finger protein 592 OS=Homo sapiens OX=9606 GN=ZNF592 PE=1 SV=2	1	1	1	1	0	137528
A8MX19	Putative protein FAM90A12P OS=Homo sapiens OX=9606 GN=FAM90A12P PE=5 SV=1	1	1	1	2	11614	49786
Q9BQG2	NAD-capped RNA hydrolase NUDT12 OS=Homo sapiens OX=9606 GN=NUDT12 PE=1 SV=1	1	1	1	2	31096	52076
P01266	Thyroglobulin OS=Homo sapiens OX=9606 GN=TG PE=1 SV=5	1	1	1	0	16667	304790
P54886	Delta-1-pyrroline-5-carboxylate synthase OS=Homo sapiens OX=9606 GN=ALDH18A1 PE=1 SV=2	1	1	1	1	0	87302
Q96T52	Mitochondrial inner membrane protease subunit 2 OS=Homo sapiens OX=9606 GN=IMMP2L PE=1 SV=1	1	1	1	6	1710.8	19718
P17980	26S proteasome regulatory subunit 6A OS=Homo sapiens OX=9606 GN=PSMC3 PE=1 SV=3	1	1	1	4	240.95	49204
Q9BTA9	WW domain-containing adapter protein with coiled-coil OS=Homo sapiens OX=9606 GN=WAC PE=1 SV=3	1	1	1	2	319.45	70724
A0AVF1	Intraflagellar transport protein 56 OS=Homo sapiens OX=9606 GN=TTC26 PE=2 SV=1	1	1	1	1	0	64178
Q9H0B8	Cysteine-rich secretory protein LCCL domain-containing 2 OS=Homo sapiens OX=9606 GN=CRISPLD2 PE=2 SV=1	1	1	1	1	0	55920
Q9UKL3	CASP8-associated protein 2 OS=Homo sapiens OX=9606 GN=CASP8AP2 PE=1 SV=1	1	1	1	0	6652.2	222656
Q9Y2X3	Nucleolar protein 58 OS=Homo sapiens OX=9606 GN=NOP58 PE=1 SV=1	1	1	1	3	132.16	59578
P30304	M-phase inducer phosphatase 1 OS=Homo sapiens OX=9606 GN=CDC25A PE=1 SV=2	1	1	1	2	4233.1	59087
A0A0C4DH31	Immunoglobulin heavy variable 1-18 OS=Homo sapiens OX=9606 GN=IGHV1-18 PE=3 SV=1	1	1	1	14	1451.8	12820
Q9Y5E7	Protocadherin beta-2 OS=Homo sapiens OX=9606 GN=PCDHB2 PE=1 SV=1	1	1	1	1	1597.2	87254
Q86V59	Paraneoplastic antigen-like protein 8A OS=Homo sapiens OX=9606 GN=PNMA8A PE=1 SV=2	1	1	1	4	0	48161
O75533	Splicing factor 3B subunit 1 OS=Homo sapiens OX=9606 GN=SF3B1 PE=1 SV=3	1	1	1	2	3043.6	145830
Q5VSY0	G kinase-anchoring protein 1 OS=Homo sapiens OX=9606 GN=GKAP1 PE=1 SV=2	1	1	1	4	0	42078
Q86X29	Lipolysis-stimulated lipoprotein receptor OS=Homo sapiens OX=9606 GN=LSR PE=1 SV=4	1	1	4	2	2321.8	71439
Q5TB80	Centrosomal protein of 162 kDa OS=Homo sapiens OX=9606 GN=CEP162 PE=1 SV=2	1	1	1	1	432.94	161942
Q63HN8	E3 ubiquitin-protein ligase RNF213 OS=Homo sapiens OX=9606 GN=RNF213 PE=1 SV=3	1	1	1	0	0	591415
Q13895	Bystin OS=Homo sapiens OX=9606 GN=BYSL PE=1 SV=3	1	1	1	3	0	49601
Q5T8P6	RNA-binding protein 26 OS=Homo sapiens OX=9606 GN=RBM26 PE=1 SV=3	1	1	1	1	1018.3	113597
Q8NAG6	Ankyrin repeat and LEM domain-containing protein 1 OS=Homo sapiens OX=9606 GN=ANKLE1 PE=1 SV=2	1	1	1	2	1325.7	66890
P53804	E3 ubiquitin-protein ligase TTC3 OS=Homo sapiens OX=9606 GN=TTC3 PE=1 SV=2	1	1	1	0	30802	229867
P04746	Pancreatic alpha-amylase OS=Homo sapiens OX=9606 GN=AMY2A PE=1 SV=2	1	1	1	2	104.43	57707
Q96JQ0	Protocadherin-16 OS=Homo sapiens OX=9606 GN=DCHS1 PE=1 SV=1	1	1	1	0	5011.2	346182
O75438	NADH dehydrogenase [ubiquinone] 1 beta subcomplex subunit 1 OS=Homo sapiens OX=9606 GN=NDUFB1 PE=1 SV=1	1	1	1	19	1529.5	6961
Q9NTX9	Protein FAM217B OS=Homo sapiens OX=9606 GN=FAM217B PE=1 SV=1	1	1	1	4	0	42052
Q8WXI9	Transcriptional repressor p66-beta OS=Homo sapiens OX=9606 GN=GATAD2B PE=1 SV=1	1	1	1	2	0	65261
Q8WTW3	Conserved oligomeric Golgi complex subunit 1 OS=Homo sapiens OX=9606 GN=COG1 PE=1 SV=1	1	1	1	1	1358.9	108978
Q6T4R5	Nance-Horan syndrome protein OS=Homo sapiens OX=9606 GN=NHS PE=1 SV=2	1	1	1	0	0	179134
Q17RB0	Retrotransposon Gag-like protein 8B OS=Homo sapiens OX=9606 GN=RTL8B PE=1 SV=1	1	1	1	13	0	13246
Q9H981	Actin-related protein 8 OS=Homo sapiens OX=9606 GN=ACTR8 PE=1 SV=2	1	1	1	2	21332	70484
Q96JL9	Zinc finger protein 333 OS=Homo sapiens OX=9606 GN=ZNF333 PE=1 SV=3	1	1	1	2	4367.3	75544
A7E2Y1	Myosin-7B OS=Homo sapiens OX=9606 GN=MYH7B PE=1 SV=4	1	1	1	0	5283.5	225843
Q96C57	Protein CUSTOS OS=Homo sapiens OX=9606 GN=CUSTOS PE=1 SV=2	1	1	1	6	0	28170
Q7Z628	Neuroepithelial cell-transforming gene 1 protein OS=Homo sapiens OX=9606 GN=NET1 PE=1 SV=1	1	1	1	4	0	67740
P07196	Neurofilament light polypeptide OS=Homo sapiens OX=9606 GN=NEFL PE=1 SV=3	1	1	1	3	423.49	61517
Q16586	Alpha-sarcoglycan OS=Homo sapiens OX=9606 GN=SGCA PE=1 SV=1	1	1	1	2	316.98	42875
Q9H300	Presenilins-associated rhomboid-like protein mitochondrial OS=Homo sapiens OX=9606 GN=PARL PE=1 SV=2	1	1	1	3	0	42190
Q9HDC5	Junctophilin-1 OS=Homo sapiens OX=9606 GN=JPH1 PE=1 SV=2	1	1	1	1	465.62	71686
Q96CF2	Charged multivesicular body protein 4c OS=Homo sapiens OX=9606 GN=CHMP4C PE=1 SV=1	1	1	1	6	2093.8	26411
O00767	Stearoyl-CoA desaturase OS=Homo sapiens OX=9606 GN=SCD PE=1 SV=2	1	1	1	4	650.11	41523
P30837	Aldehyde dehydrogenase X mitochondrial OS=Homo sapiens OX=9606 GN=ALDH1B1 PE=1 SV=3	1	1	1	3	0	57206
P0DP01	Immunoglobulin heavy variable 1-8 OS=Homo sapiens OX=9606 GN=IGHV1-8 PE=1 SV=1	1	1	1	13	0	12992
Q460N5	Protein mono-ADP-ribosyltransferase PARP14 OS=Homo sapiens OX=9606 GN=PARP14 PE=1 SV=3	1	1	2	0	87144	202799
Q5H8C1	FRAS1-related extracellular matrix protein 1 OS=Homo sapiens OX=9606 GN=FREM1 PE=1 SV=3	1	1	1	0	224.04	244152
Q9ULW0	Targeting protein for Xklp2 OS=Homo sapiens OX=9606 GN=TPX2 PE=1 SV=2	1	1	1	2	0	85653
Q01082	Spectrin beta chain non-erythrocytic 1 OS=Homo sapiens OX=9606 GN=SPTBN1 PE=1 SV=2	1	1	1	0	0	274608
P21912	Succinate dehydrogenase [ubiquinone] iron-sulfur subunit mitochondrial OS=Homo sapiens OX=9606 GN=SDHB PE=1 SV=3	1	1	1	3	130.74	31630
Q2TAK8	PWWP domain-containing DNA repair factor 3A OS=Homo sapiens OX=9606 GN=PWWP3A PE=1 SV=3	1	1	1	1	2644.2	78636
P17174	Aspartate aminotransferase cytoplasmic OS=Homo sapiens OX=9606 GN=GOT1 PE=1 SV=3	1	1	1	5	0	46248
Q13409	Cytoplasmic dynein 1 intermediate chain 2 OS=Homo sapiens OX=9606 GN=DYNC1I2 PE=1 SV=3	1	1	1	3	0	71457
Q8IWT3	Cullin-9 OS=Homo sapiens OX=9606 GN=CUL9 PE=1 SV=2	1	1	1	0	22421	281227
Q12874	Splicing factor 3A subunit 3 OS=Homo sapiens OX=9606 GN=SF3A3 PE=1 SV=1	1	1	1	3	0	58849
Q7L014	Probable ATP-dependent RNA helicase DDX46 OS=Homo sapiens OX=9606 GN=DDX46 PE=1 SV=2	1	1	1	1	0	117362
Q5T5X7	BEN domain-containing protein 3 OS=Homo sapiens OX=9606 GN=BEND3 PE=1 SV=1	1	1	1	2	989.11	94475
Q9NPB0	SAYSvFN domain-containing protein 1 OS=Homo sapiens OX=9606 GN=SAYSD1 PE=2 SV=1	1	1	1	7	400.84	20163
Q92621	Nuclear pore complex protein Nup205 OS=Homo sapiens OX=9606 GN=NUP205 PE=1 SV=3	1	1	1	0	12225	227919
Q8WWZ7	Cholesterol transporter ABCA5 OS=Homo sapiens OX=9606 GN=ABCA5 PE=1 SV=2	1	1	1	0	4014	186506
Q6ZV65	Protein FAM47E OS=Homo sapiens OX=9606 GN=FAM47E PE=1 SV=3	1	1	1	2	4014	45662

## Sheet: Fig. 4a
We co-expressed EGFR-Flag and ARF6-HA in HEK293T cells and performed tandem purification as shown in Fig. 4a.
Accession	Description	#Peptides	#Unique	#Spec	Coverage (%)	Area	Avg. Mass
P04264|K2C1_HUMAN	Keratin type II cytoskeletal 1 OS=Homo sapiens OX=9606 GN=KRT1 PE=1 SV=6	144	112	459	78	99103	66039
P35908|K22E_HUMAN	Keratin type II cytoskeletal 2 epidermal OS=Homo sapiens OX=9606 GN=KRT2 PE=1 SV=2	116	87	343	88	50837	65433
Q15149|PLEC_HUMAN	Plectin OS=Homo sapiens OX=9606 GN=PLEC PE=1 SV=3	83	79	98	18	5053.8	531796
P35527|K1C9_HUMAN	Keratin type I cytoskeletal 9 OS=Homo sapiens OX=9606 GN=KRT9 PE=1 SV=3	82	81	255	73	68086	62064
Q14204|DYHC1_HUMAN	Cytoplasmic dynein 1 heavy chain 1 OS=Homo sapiens OX=9606 GN=DYNC1H1 PE=1 SV=5	77	77	101	17	6677.6	532412
Q00610|CLH1_HUMAN	Clathrin heavy chain 1 OS=Homo sapiens OX=9606 GN=CLTC PE=1 SV=5	72	72	155	53	15963	191613
tr|A0A087WVQ6|A0A087WVQ6_HUMAN	Clathrin heavy chain OS=Homo sapiens OX=9606 GN=CLTC PE=1 SV=1	72	72	155	53	15963	192057
P11142|HSP7C_HUMAN	Heat shock cognate 71 kDa protein OS=Homo sapiens OX=9606 GN=HSPA8 PE=1 SV=1	70	44	260	74	44601	70898
P0DMV8|HS71A_HUMAN	Heat shock 70 kDa protein 1A OS=Homo sapiens OX=9606 GN=HSPA1A PE=1 SV=1	67	23	221	66	18299	70052
P0DMV9|HS71B_HUMAN	Heat shock 70 kDa protein 1B OS=Homo sapiens OX=9606 GN=HSPA1B PE=1 SV=1	67	23	221	66	18299	70052
tr|A0A0G2JIW1|A0A0G2JIW1_HUMAN	Heat shock 70 kDa protein 1B OS=Homo sapiens OX=9606 GN=HSPA1B PE=1 SV=1	67	23	221	65	18299	70109
P49327|FAS_HUMAN	Fatty acid synthase OS=Homo sapiens OX=9606 GN=FASN PE=1 SV=3	66	65	125	29	21127	273424
P13647|K2C5_HUMAN	Keratin type II cytoskeletal 5 OS=Homo sapiens OX=9606 GN=KRT5 PE=1 SV=3	64	26	148	65	9811.7	62378
P21333|FLNA_HUMAN	Filamin-A OS=Homo sapiens OX=9606 GN=FLNA PE=1 SV=4	64	59	109	31	6824.4	280737
P15924|DESP_HUMAN	Desmoplakin OS=Homo sapiens OX=9606 GN=DSP PE=1 SV=3	64	63	79	22	4709.2	331774
P63261|ACTG_HUMAN	Actin cytoplasmic 2 OS=Homo sapiens OX=9606 GN=ACTG1 PE=1 SV=1	62	3	277	79	3881.2	41793
P60709|ACTB_HUMAN	Actin cytoplasmic 1 OS=Homo sapiens OX=9606 GN=ACTB PE=1 SV=1	61	2	280	79	2953.6	41737
P35579|MYH9_HUMAN	Myosin-9 OS=Homo sapiens OX=9606 GN=MYH9 PE=1 SV=4	61	48	93	38	4352.7	226530
Q13813|SPTN1_HUMAN	Spectrin alpha chain non-erythrocytic 1 OS=Homo sapiens OX=9606 GN=SPTAN1 PE=1 SV=3	53	53	78	23	4886	284538
P78527|PRKDC_HUMAN	DNA-dependent protein kinase catalytic subunit OS=Homo sapiens OX=9606 GN=PRKDC PE=1 SV=3	52	51	77	14	4952.3	469093
P35580|MYH10_HUMAN	Myosin-10 OS=Homo sapiens OX=9606 GN=MYH10 PE=1 SV=3	51	37	75	29	2507.9	228997
P04259|K2C6B_HUMAN	Keratin type II cytoskeletal 6B OS=Homo sapiens OX=9606 GN=KRT6B PE=1 SV=5	49	1	130	47	135.84	60067
P02538|K2C6A_HUMAN	Keratin type II cytoskeletal 6A OS=Homo sapiens OX=9606 GN=KRT6A PE=1 SV=3	49	1	124	49	288.98	60045
O75369|FLNB_HUMAN	Filamin-B OS=Homo sapiens OX=9606 GN=FLNB PE=1 SV=2	49	44	73	25	7766.7	278162
P08238|HS90B_HUMAN	Heat shock protein HSP 90-beta OS=Homo sapiens OX=9606 GN=HSP90AB1 PE=1 SV=4	47	22	161	59	17561	83264
P07900|HS90A_HUMAN	Heat shock protein HSP 90-alpha OS=Homo sapiens OX=9606 GN=HSP90AA1 PE=1 SV=5	47	29	139	58	12027	84660
P05023|AT1A1_HUMAN	Sodium/potassium-transporting ATPase subunit alpha-1 OS=Homo sapiens OX=9606 GN=ATP1A1 PE=1 SV=1	47	23	102	44	7806.7	112896
Q01082|SPTB2_HUMAN	Spectrin beta chain non-erythrocytic 1 OS=Homo sapiens OX=9606 GN=SPTBN1 PE=1 SV=2	46	44	72	23	5317.7	274608
tr|A0A087WUZ3|A0A087WUZ3_HUMAN	Spectrin beta chain OS=Homo sapiens OX=9606 GN=SPTBN1 PE=1 SV=1	46	44	72	23	5317.7	274828
P02533|K1C14_HUMAN	Keratin type I cytoskeletal 14 OS=Homo sapiens OX=9606 GN=KRT14 PE=1 SV=4	43	15	137	68	4526	51562
P10809|CH60_HUMAN	60 kDa heat shock protein mitochondrial OS=Homo sapiens OX=9606 GN=HSPD1 PE=1 SV=2	43	42	119	56	26099	61055
P08670|VIME_HUMAN	Vimentin OS=Homo sapiens OX=9606 GN=VIM PE=1 SV=4	43	33	88	73	9697.7	53652
P07437|TBB5_HUMAN	Tubulin beta chain OS=Homo sapiens OX=9606 GN=TUBB PE=1 SV=2	42	8	177	73	4985.1	49671
P13639|EF2_HUMAN	Elongation factor 2 OS=Homo sapiens OX=9606 GN=EEF2 PE=1 SV=4	42	41	85	50	11528	95338
P11021|BIP_HUMAN	Endoplasmic reticulum chaperone BiP OS=Homo sapiens OX=9606 GN=HSPA5 PE=1 SV=2	40	36	104	53	14076	72333
Q14152|EIF3A_HUMAN	Eukaryotic translation initiation factor 3 subunit A OS=Homo sapiens OX=9606 GN=EIF3A PE=1 SV=1	40	40	68	28	6659.9	166569
P68371|TBB4B_HUMAN	Tubulin beta-4B chain OS=Homo sapiens OX=9606 GN=TUBB4B PE=1 SV=1	39	2	146	70	1545	49831
Q9Y490|TLN1_HUMAN	Talin-1 OS=Homo sapiens OX=9606 GN=TLN1 PE=1 SV=3	38	38	50	21	1645.4	269765
P00533|EGFR_HUMAN	Epidermal growth factor receptor OS=Homo sapiens OX=9606 GN=EGFR PE=1 SV=2	38	38	129	58	12645	134277
P55072|TERA_HUMAN	Transitional endoplasmic reticulum ATPase OS=Homo sapiens OX=9606 GN=VCP PE=1 SV=4	35	34	65	50	6878.1	89322
P20700|LMNB1_HUMAN	Lamin-B1 OS=Homo sapiens OX=9606 GN=LMNB1 PE=1 SV=2	35	28	59	45	5171.5	66408
P11586|C1TC_HUMAN	C-1-tetrahydrofolate synthase cytoplasmic OS=Homo sapiens OX=9606 GN=MTHFD1 PE=1 SV=3	34	33	51	34	4499.9	101559
Q13885|TBB2A_HUMAN	Tubulin beta-2A chain OS=Homo sapiens OX=9606 GN=TUBB2A PE=1 SV=1	33	2	137	60	125.34	49907
P68032|ACTC_HUMAN	Actin alpha cardiac muscle 1 OS=Homo sapiens OX=9606 GN=ACTC1 PE=1 SV=1	33	2	135	42	621.89	42019
P68133|ACTS_HUMAN	Actin alpha skeletal muscle OS=Homo sapiens OX=9606 GN=ACTA1 PE=1 SV=1	33	2	135	42	621.89	42051
O14654|IRS4_HUMAN	Insulin receptor substrate 4 OS=Homo sapiens OX=9606 GN=IRS4 PE=1 SV=1	33	33	64	28	7535.9	133767
P18206|VINC_HUMAN	Vinculin OS=Homo sapiens OX=9606 GN=VCL PE=1 SV=4	33	33	46	30	9301.7	123799
Q9BVA1|TBB2B_HUMAN	Tubulin beta-2B chain OS=Homo sapiens OX=9606 GN=TUBB2B PE=1 SV=1	32	1	136	59	214.82	49953
P04350|TBB4A_HUMAN	Tubulin beta-4A chain OS=Homo sapiens OX=9606 GN=TUBB4A PE=1 SV=2	32	1	120	60	0	49586
P17066|HSP76_HUMAN	Heat shock 70 kDa protein 6 OS=Homo sapiens OX=9606 GN=HSPA6 PE=1 SV=2	32	2	111	25	158.56	71028
Q5VTE0|EF1A3_HUMAN	Putative elongation factor 1-alpha-like 3 OS=Homo sapiens OX=9606 GN=EEF1A1P5 PE=5 SV=1	32	32	89	52	16863	50185
P68104|EF1A1_HUMAN	Elongation factor 1-alpha 1 OS=Homo sapiens OX=9606 GN=EEF1A1 PE=1 SV=1	32	32	89	52	16863	50141
P14618|KPYM_HUMAN	Pyruvate kinase PKM OS=Homo sapiens OX=9606 GN=PKM PE=1 SV=4	32	2	77	63	258.23	57937
Q8WUM4|PDC6I_HUMAN	Programmed cell death 6-interacting protein OS=Homo sapiens OX=9606 GN=PDCD6IP PE=1 SV=1	32	32	54	41	4179	96023
P46940|IQGA1_HUMAN	Ras GTPase-activating-like protein IQGAP1 OS=Homo sapiens OX=9606 GN=IQGAP1 PE=1 SV=1	31	31	49	22	2789	189251
P26038|MOES_HUMAN	Moesin OS=Homo sapiens OX=9606 GN=MSN PE=1 SV=3	31	22	49	53	2197.9	67820
Q08211|DHX9_HUMAN	ATP-dependent RNA helicase A OS=Homo sapiens OX=9606 GN=DHX9 PE=1 SV=4	30	30	50	26	4415.5	140958
P08779|K1C16_HUMAN	Keratin type I cytoskeletal 16 OS=Homo sapiens OX=9606 GN=KRT16 PE=1 SV=4	29	9	104	52	860.13	51268
Q9BQE3|TBA1C_HUMAN	Tubulin alpha-1C chain OS=Homo sapiens OX=9606 GN=TUBA1C PE=1 SV=1	29	3	91	62	213.71	49895
tr|F5H5D3|F5H5D3_HUMAN	Tubulin alpha chain OS=Homo sapiens OX=9606 GN=TUBA1C PE=1 SV=1	29	3	91	54	213.71	57730
P60842|IF4A1_HUMAN	Eukaryotic initiation factor 4A-I OS=Homo sapiens OX=9606 GN=EIF4A1 PE=1 SV=1	29	8	90	58	4492.5	46154
Q7Z794|K2C1B_HUMAN	Keratin type II cytoskeletal 1b OS=Homo sapiens OX=9606 GN=KRT77 PE=2 SV=3	29	15	83	34	1538.2	61901
Q14697|GANAB_HUMAN	Neutral alpha-glucosidase AB OS=Homo sapiens OX=9606 GN=GANAB PE=1 SV=3	29	29	57	27	4282.2	106874
Q03252|LMNB2_HUMAN	Lamin-B2 OS=Homo sapiens OX=9606 GN=LMNB2 PE=1 SV=4	29	22	47	38	3549	69948
Q92616|GCN1_HUMAN	eIF-2-alpha kinase activator GCN1 OS=Homo sapiens OX=9606 GN=GCN1 PE=1 SV=6	29	29	40	12	2746.9	292756
P62330|ARF6_HUMAN	ADP-ribosylation factor 6 OS=Homo sapiens OX=9606 GN=ARF6 PE=1 SV=2	28	28	124	87	48522	20082
P06733|ENOA_HUMAN	Alpha-enolase OS=Homo sapiens OX=9606 GN=ENO1 PE=1 SV=2	28	24	86	74	6437.5	47169
Q04695|K1C17_HUMAN	Keratin type I cytoskeletal 17 OS=Homo sapiens OX=9606 GN=KRT17 PE=1 SV=2	28	10	77	52	599.63	48106
P53396|ACLY_HUMAN	ATP-citrate synthase OS=Homo sapiens OX=9606 GN=ACLY PE=1 SV=3	28	28	62	28	6349.9	120839
tr|A0A2R8Y5G6|A0A2R8Y5G6_HUMAN	ATP-dependent RNA helicase DDX3X OS=Homo sapiens OX=9606 GN=DDX3X PE=1 SV=1	28	25	51	41	2988.4	69048
tr|A0A0D9SFB3|A0A0D9SFB3_HUMAN	ATP-dependent RNA helicase DDX3X OS=Homo sapiens OX=9606 GN=DDX3X PE=1 SV=1	28	25	51	40	2988.4	70840
tr|A0A2R8YF78|A0A2R8YF78_HUMAN	ATP-dependent RNA helicase DDX3X OS=Homo sapiens OX=9606 GN=DDX3X PE=1 SV=1	28	25	51	40	2988.4	70940
tr|A0A0D9SG12|A0A0D9SG12_HUMAN	ATP-dependent RNA helicase DDX3X OS=Homo sapiens OX=9606 GN=DDX3X PE=1 SV=1	28	25	51	40	2988.4	71541
tr|A0A2R8YCW1|A0A2R8YCW1_HUMAN	ATP-dependent RNA helicase DDX3X OS=Homo sapiens OX=9606 GN=DDX3X PE=1 SV=1	28	25	51	40	2988.4	71694
tr|A0A2U3TZJ9|A0A2U3TZJ9_HUMAN	ATP-dependent RNA helicase DDX3X OS=Homo sapiens OX=9606 GN=DDX3X PE=1 SV=1	28	25	51	39	2988.4	73215
O00571|DDX3X_HUMAN	ATP-dependent RNA helicase DDX3X OS=Homo sapiens OX=9606 GN=DDX3X PE=1 SV=3	28	25	51	39	2988.4	73244
tr|A0A2R8YFR4|A0A2R8YFR4_HUMAN	ATP-dependent RNA helicase DDX3X OS=Homo sapiens OX=9606 GN=DDX3X PE=1 SV=1	28	25	51	39	2988.4	73127
tr|A0A2R8YFS5|A0A2R8YFS5_HUMAN	ATP-dependent RNA helicase DDX3X OS=Homo sapiens OX=9606 GN=DDX3X PE=1 SV=1	28	25	51	39	2988.4	73156
tr|A0A2R8Y4A4|A0A2R8Y4A4_HUMAN	ATP-dependent RNA helicase DDX3X OS=Homo sapiens OX=9606 GN=DDX3X PE=1 SV=1	28	25	51	39	2988.4	73244
tr|A0A2R8Y645|A0A2R8Y645_HUMAN	ATP-dependent RNA helicase DDX3X OS=Homo sapiens OX=9606 GN=DDX3X PE=1 SV=1	28	25	51	36	2988.4	79475
tr|A0A0D9SF53|A0A0D9SF53_HUMAN	ATP-dependent RNA helicase DDX3X OS=Homo sapiens OX=9606 GN=DDX3X PE=1 SV=1	28	25	51	35	2988.4	81477
O75643|U520_HUMAN	U5 small nuclear ribonucleoprotein 200 kDa helicase OS=Homo sapiens OX=9606 GN=SNRNP200 PE=1 SV=2	28	28	36	16	1823.6	244505
Q13509|TBB3_HUMAN	Tubulin beta-3 chain OS=Homo sapiens OX=9606 GN=TUBB3 PE=1 SV=2	27	2	106	48	568.17	50433
P78371|TCPB_HUMAN	T-complex protein 1 subunit beta OS=Homo sapiens OX=9606 GN=CCT2 PE=1 SV=4	27	27	66	53	6535.1	57488
P49368|TCPG_HUMAN	T-complex protein 1 subunit gamma OS=Homo sapiens OX=9606 GN=CCT3 PE=1 SV=4	27	27	54	56	8302	60534
Q07065|CKAP4_HUMAN	Cytoskeleton-associated protein 4 OS=Homo sapiens OX=9606 GN=CKAP4 PE=1 SV=2	27	26	48	48	4935.2	66023
P07355|ANXA2_HUMAN	Annexin A2 OS=Homo sapiens OX=9606 GN=ANXA2 PE=1 SV=2	27	27	45	71	6087.4	38604
P55060|XPO2_HUMAN	Exportin-2 OS=Homo sapiens OX=9606 GN=CSE1L PE=1 SV=3	27	27	43	27	9928.5	110417
P07814|SYEP_HUMAN	Bifunctional glutamate/proline--tRNA ligase OS=Homo sapiens OX=9606 GN=EPRS PE=1 SV=5	27	27	41	17	3986.9	170590
A0A075B6S2|KVD29_HUMAN	Immunoglobulin kappa variable 2D-29 OS=Homo sapiens OX=9606 GN=IGKV2D-29 PE=3 SV=1	26	19	167	22	63817	13143
A0A0A0MRZ7|KVD26_HUMAN	Immunoglobulin kappa variable 2D-26 OS=Homo sapiens OX=9606 GN=IGKV2D-26 PE=3 SV=1	26	19	167	22	63817	13297
P50991|TCPD_HUMAN	T-complex protein 1 subunit delta OS=Homo sapiens OX=9606 GN=CCT4 PE=1 SV=4	26	24	71	54	7410.8	57924
tr|M0R116|M0R116_HUMAN	Sodium/potassium-transporting ATPase subunit alpha OS=Homo sapiens OX=9606 GN=ATP1A3 PE=1 SV=1	26	2	62	23	0	108279
P13637|AT1A3_HUMAN	Sodium/potassium-transporting ATPase subunit alpha-3 OS=Homo sapiens OX=9606 GN=ATP1A3 PE=1 SV=3	26	2	62	23	0	111748
P14625|ENPL_HUMAN	Endoplasmin OS=Homo sapiens OX=9606 GN=HSP90B1 PE=1 SV=1	26	24	52	34	7182.1	92469
P30101|PDIA3_HUMAN	Protein disulfide-isomerase A3 OS=Homo sapiens OX=9606 GN=PDIA3 PE=1 SV=4	26	26	52	56	8566.3	56782
Q7KZF4|SND1_HUMAN	Staphylococcal nuclease domain-containing protein 1 OS=Homo sapiens OX=9606 GN=SND1 PE=1 SV=1	26	26	45	33	5632.7	101997
O95347|SMC2_HUMAN	Structural maintenance of chromosomes protein 2 OS=Homo sapiens OX=9606 GN=SMC2 PE=1 SV=2	26	25	32	21	1619.5	135656
P61978|HNRPK_HUMAN	Heterogeneous nuclear ribonucleoprotein K OS=Homo sapiens OX=9606 GN=HNRNPK PE=1 SV=1	25	25	64	56	8061.7	50976
P38646|GRP75_HUMAN	Stress-70 protein mitochondrial OS=Homo sapiens OX=9606 GN=HSPA9 PE=1 SV=2	25	23	59	36	7028.3	73681
Q14974|IMB1_HUMAN	Importin subunit beta-1 OS=Homo sapiens OX=9606 GN=KPNB1 PE=1 SV=2	25	25	55	33	10654	97170
P02751|FINC_HUMAN	Fibronectin OS=Homo sapiens OX=9606 GN=FN1 PE=1 SV=4	25	25	50	17	1818.2	262622
P02786|TFR1_HUMAN	Transferrin receptor protein 1 OS=Homo sapiens OX=9606 GN=TFRC PE=1 SV=2	25	25	45	36	5944.1	84871
O43707|ACTN4_HUMAN	Alpha-actinin-4 OS=Homo sapiens OX=9606 GN=ACTN4 PE=1 SV=2	25	14	39	32	2166	104854
P14923|PLAK_HUMAN	Junction plakoglobin OS=Homo sapiens OX=9606 GN=JUP PE=1 SV=3	25	21	38	38	2159.9	81745
P15311|EZRI_HUMAN	Ezrin OS=Homo sapiens OX=9606 GN=EZR PE=1 SV=4	25	15	37	46	1749.4	69413
tr|E7EQR4|E7EQR4_HUMAN	Ezrin OS=Homo sapiens OX=9606 GN=EZR PE=1 SV=3	25	15	37	46	1749.4	69372
P42704|LPPRC_HUMAN	Leucine-rich PPR motif-containing protein mitochondrial OS=Homo sapiens OX=9606 GN=LRPPRC PE=1 SV=3	25	23	34	19	2158.7	157904
Q6P2Q9|PRP8_HUMAN	Pre-mRNA-processing-splicing factor 8 OS=Homo sapiens OX=9606 GN=PRPF8 PE=1 SV=2	25	25	33	13	1256.7	273599
P12035|K2C3_HUMAN	Keratin type II cytoskeletal 3 OS=Homo sapiens OX=9606 GN=KRT3 PE=1 SV=3	24	3	72	19	256.4	64417
Q99832|TCPH_HUMAN	T-complex protein 1 subunit eta OS=Homo sapiens OX=9606 GN=CCT7 PE=1 SV=2	24	24	66	47	6142.1	59367
Q99615|DNJC7_HUMAN	DnaJ homolog subfamily C member 7 OS=Homo sapiens OX=9606 GN=DNAJC7 PE=1 SV=2	24	24	51	51	9382.3	56441
P13010|XRCC5_HUMAN	X-ray repair cross-complementing protein 5 OS=Homo sapiens OX=9606 GN=XRCC5 PE=1 SV=3	24	24	44	37	3110.8	82705
P50990|TCPQ_HUMAN	T-complex protein 1 subunit theta OS=Homo sapiens OX=9606 GN=CCT8 PE=1 SV=4	23	23	54	48	10497	59621
P22314|UBA1_HUMAN	Ubiquitin-like modifier-activating enzyme 1 OS=Homo sapiens OX=9606 GN=UBA1 PE=1 SV=3	23	23	51	27	4780.2	117849
Q9Y230|RUVB2_HUMAN	RuvB-like 2 OS=Homo sapiens OX=9606 GN=RUVBL2 PE=1 SV=3	23	23	47	56	5814.4	51157
tr|A0A1W2PQ51|A0A1W2PQ51_HUMAN	Probable ATP-dependent RNA helicase DDX17 OS=Homo sapiens OX=9606 GN=DDX17 PE=1 SV=1	23	15	44	35	2596.4	80458
tr|A0A1X7SBZ2|A0A1X7SBZ2_HUMAN	Probable ATP-dependent RNA helicase DDX17 OS=Homo sapiens OX=9606 GN=DDX17 PE=1 SV=1	23	15	44	35	2596.4	80255
Q92841|DDX17_HUMAN	Probable ATP-dependent RNA helicase DDX17 OS=Homo sapiens OX=9606 GN=DDX17 PE=1 SV=2	23	15	44	35	2596.4	80273
P09874|PARP1_HUMAN	Poly [ADP-ribose] polymerase 1 OS=Homo sapiens OX=9606 GN=PARP1 PE=1 SV=4	23	23	41	24	6263.9	113084
P14868|SYDC_HUMAN	Aspartate--tRNA ligase cytoplasmic OS=Homo sapiens OX=9606 GN=DARS PE=1 SV=2	23	23	39	49	2046	57136
Q04637|IF4G1_HUMAN	Eukaryotic translation initiation factor 4 gamma 1 OS=Homo sapiens OX=9606 GN=EIF4G1 PE=1 SV=4	23	20	32	14	2688	175490
tr|J3KT12|J3KT12_HUMAN	Eukaryotic initiation factor 4A-I OS=Homo sapiens OX=9606 GN=EIF4A1 PE=1 SV=1	22	1	73	53	0	38862
Q9BUF5|TBB6_HUMAN	Tubulin beta-6 chain OS=Homo sapiens OX=9606 GN=TUBB6 PE=1 SV=1	22	4	69	44	101.62	49857
P25705|ATPA_HUMAN	ATP synthase subunit alpha mitochondrial OS=Homo sapiens OX=9606 GN=ATP5F1A PE=1 SV=1	22	22	59	37	11379	59751
P17987|TCPA_HUMAN	T-complex protein 1 subunit alpha OS=Homo sapiens OX=9606 GN=TCP1 PE=1 SV=1	22	21	56	42	8662.1	60344
tr|A0A286YF22|A0A286YF22_HUMAN	D-3-phosphoglycerate dehydrogenase OS=Homo sapiens OX=9606 GN=PHGDH PE=1 SV=1	22	21	55	42	13014	55939
O43175|SERA_HUMAN	D-3-phosphoglycerate dehydrogenase OS=Homo sapiens OX=9606 GN=PHGDH PE=1 SV=4	22	21	55	41	13014	56651
O00410|IPO5_HUMAN	Importin-5 OS=Homo sapiens OX=9606 GN=IPO5 PE=1 SV=4	22	20	48	24	2647.8	123630
P04843|RPN1_HUMAN	Dolichyl-diphosphooligosaccharide--protein glycosyltransferase subunit 1 OS=Homo sapiens OX=9606 GN=RPN1 PE=1 SV=1	22	22	48	39	7511.9	68569
Q13200|PSMD2_HUMAN	26S proteasome non-ATPase regulatory subunit 2 OS=Homo sapiens OX=9606 GN=PSMD2 PE=1 SV=3	22	22	42	29	3086.2	100200
P54136|SYRC_HUMAN	Arginine--tRNA ligase cytoplasmic OS=Homo sapiens OX=9606 GN=RARS PE=1 SV=2	22	22	40	37	3344.1	75379
Q86VP6|CAND1_HUMAN	Cullin-associated NEDD8-dissociated protein 1 OS=Homo sapiens OX=9606 GN=CAND1 PE=1 SV=2	22	20	37	20	3472.9	136375
P52272|HNRPM_HUMAN	Heterogeneous nuclear ribonucleoprotein M OS=Homo sapiens OX=9606 GN=HNRNPM PE=1 SV=3	22	9	36	33	1147.3	77516
tr|A0A087X0X3|A0A087X0X3_HUMAN	Heterogeneous nuclear ribonucleoprotein M OS=Homo sapiens OX=9606 GN=HNRNPM PE=1 SV=1	22	9	36	33	1147.3	77570
tr|A0A3B3IS84|A0A3B3IS84_HUMAN	Coatomer subunit alpha OS=Homo sapiens OX=9606 GN=COPA PE=1 SV=1	22	22	36	22	3928.7	136110
P53621|COPA_HUMAN	Coatomer subunit alpha OS=Homo sapiens OX=9606 GN=COPA PE=1 SV=2	22	22	36	21	3928.7	138345
P25205|MCM3_HUMAN	DNA replication licensing factor MCM3 OS=Homo sapiens OX=9606 GN=MCM3 PE=1 SV=3	22	21	33	29	1797.8	90981
tr|H9KV75|H9KV75_HUMAN	Alpha-actinin-1 OS=Homo sapiens OX=9606 GN=ACTN1 PE=1 SV=1	22	12	31	32	592.52	94826
P12814|ACTN1_HUMAN	Alpha-actinin-1 OS=Homo sapiens OX=9606 GN=ACTN1 PE=1 SV=2	22	12	31	30	592.52	103058
P26640|SYVC_HUMAN	Valine--tRNA ligase OS=Homo sapiens OX=9606 GN=VARS PE=1 SV=4	22	22	30	19	1686.9	140476
Q14315|FLNC_HUMAN	Filamin-C OS=Homo sapiens OX=9606 GN=FLNC PE=1 SV=3	22	17	25	11	1148.7	291020
P68366|TBA4A_HUMAN	Tubulin alpha-4A chain OS=Homo sapiens OX=9606 GN=TUBA4A PE=1 SV=1	21	1	59	49	30.126	49924
P05787|K2C8_HUMAN	Keratin type II cytoskeletal 8 OS=Homo sapiens OX=9606 GN=KRT8 PE=1 SV=7	21	1	59	16	0	53704
tr|A0A0C4DGB6|A0A0C4DGB6_HUMAN	Serum albumin OS=Homo sapiens OX=9606 GN=ALB PE=1 SV=1	21	8	59	26	817.47	69227
P02768|ALBU_HUMAN	Serum albumin OS=Homo sapiens OX=9606 GN=ALB PE=1 SV=2	21	8	59	26	817.47	69367
tr|J3KPX7|J3KPX7_HUMAN	Prohibitin-2 OS=Homo sapiens OX=9606 GN=PHB2 PE=1 SV=2	21	21	53	62	12906	33239
Q99623|PHB2_HUMAN	Prohibitin-2 OS=Homo sapiens OX=9606 GN=PHB2 PE=1 SV=2	21	21	53	62	12906	33296
tr|A0A087WTT1|A0A087WTT1_HUMAN	Polyadenylate-binding protein OS=Homo sapiens OX=9606 GN=PABPC1 PE=1 SV=1	21	10	43	43	1847.8	58536
P11940|PABP1_HUMAN	Polyadenylate-binding protein 1 OS=Homo sapiens OX=9606 GN=PABPC1 PE=1 SV=2	21	10	43	35	1847.8	70671
P40227|TCPZ_HUMAN	T-complex protein 1 subunit zeta OS=Homo sapiens OX=9606 GN=CCT6A PE=1 SV=3	21	15	43	39	4842.9	58024
P17844|DDX5_HUMAN	Probable ATP-dependent RNA helicase DDX5 OS=Homo sapiens OX=9606 GN=DDX5 PE=1 SV=1	21	12	42	30	2340.7	69148
Q8N1N4|K2C78_HUMAN	Keratin type II cytoskeletal 78 OS=Homo sapiens OX=9606 GN=KRT78 PE=1 SV=2	21	15	38	32	669.37	56866
tr|F5GZS6|F5GZS6_HUMAN	4F2 cell-surface antigen heavy chain OS=Homo sapiens OX=9606 GN=SLC3A2 PE=1 SV=1	21	21	36	37	2936.6	64873
P08195|4F2_HUMAN	4F2 cell-surface antigen heavy chain OS=Homo sapiens OX=9606 GN=SLC3A2 PE=1 SV=3	21	21	36	35	2936.6	67994
tr|J3KPF3|J3KPF3_HUMAN	4F2 cell-surface antigen heavy chain OS=Homo sapiens OX=9606 GN=SLC3A2 PE=1 SV=1	21	21	36	35	2936.6	68101
P08758|ANXA5_HUMAN	Annexin A5 OS=Homo sapiens OX=9606 GN=ANXA5 PE=1 SV=2	21	21	35	58	1448.8	35937
P35998|PRS7_HUMAN	26S proteasome regulatory subunit 7 OS=Homo sapiens OX=9606 GN=PSMC2 PE=1 SV=3	21	21	33	48	2831.4	48634
Q7Z6Z7|HUWE1_HUMAN	E3 ubiquitin-protein ligase HUWE1 OS=Homo sapiens OX=9606 GN=HUWE1 PE=1 SV=3	21	21	30	6	1177.8	481896
Q15029|U5S1_HUMAN	116 kDa U5 small nuclear ribonucleoprotein component OS=Homo sapiens OX=9606 GN=EFTUD2 PE=1 SV=1	21	20	30	25	1146.8	109436
P38919|IF4A3_HUMAN	Eukaryotic initiation factor 4A-III OS=Homo sapiens OX=9606 GN=EIF4A3 PE=1 SV=4	20	15	44	45	3359.6	46871
P27824|CALX_HUMAN	Calnexin OS=Homo sapiens OX=9606 GN=CANX PE=1 SV=2	20	20	43	34	4976.6	67568
P12956|XRCC6_HUMAN	X-ray repair cross-complementing protein 6 OS=Homo sapiens OX=9606 GN=XRCC6 PE=1 SV=2	20	20	43	37	3894.5	69843
Q14126|DSG2_HUMAN	Desmoglein-2 OS=Homo sapiens OX=9606 GN=DSG2 PE=1 SV=2	20	20	38	24	1665.5	122294
P16615|AT2A2_HUMAN	Sarcoplasmic/endoplasmic reticulum calcium ATPase 2 OS=Homo sapiens OX=9606 GN=ATP2A2 PE=1 SV=1	20	20	35	22	3057.1	114757
O14980|XPO1_HUMAN	Exportin-1 OS=Homo sapiens OX=9606 GN=XPO1 PE=1 SV=1	20	19	31	23	3919.1	123386
P19338|NUCL_HUMAN	Nucleolin OS=Homo sapiens OX=9606 GN=NCL PE=1 SV=3	20	19	30	23	2134.1	76615
Q14566|MCM6_HUMAN	DNA replication licensing factor MCM6 OS=Homo sapiens OX=9606 GN=MCM6 PE=1 SV=1	20	20	30	25	1685	92889
P02545|LMNA_HUMAN	Prelamin-A/C OS=Homo sapiens OX=9606 GN=LMNA PE=1 SV=1	20	18	29	28	1411.4	74140
tr|C9JZR2|C9JZR2_HUMAN	Catenin delta-1 OS=Homo sapiens OX=9606 GN=CTNND1 PE=1 SV=2	20	20	28	24	1267.2	104848
O60716|CTND1_HUMAN	Catenin delta-1 OS=Homo sapiens OX=9606 GN=CTNND1 PE=1 SV=1	20	20	28	24	1267.2	108170
Q9NTJ3|SMC4_HUMAN	Structural maintenance of chromosomes protein 4 OS=Homo sapiens OX=9606 GN=SMC4 PE=1 SV=2	20	20	28	16	1394	147182
P19367|HXK1_HUMAN	Hexokinase-1 OS=Homo sapiens OX=9606 GN=HK1 PE=1 SV=3	20	18	25	23	2213.7	102486
P35232|PHB_HUMAN	Prohibitin OS=Homo sapiens OX=9606 GN=PHB PE=1 SV=1	19	19	54	64	9793.3	29804
Q16891|MIC60_HUMAN	MICOS complex subunit MIC60 OS=Homo sapiens OX=9606 GN=IMMT PE=1 SV=1	19	19	49	28	7523.2	83678
tr|B9A067|B9A067_HUMAN	MICOS complex subunit MIC60 OS=Homo sapiens OX=9606 GN=IMMT PE=1 SV=2	19	19	49	30	7523.2	78974
P26641|EF1G_HUMAN	Elongation factor 1-gamma OS=Homo sapiens OX=9606 GN=EEF1G PE=1 SV=3	19	19	41	44	9234.3	50119
P08133|ANXA6_HUMAN	Annexin A6 OS=Homo sapiens OX=9606 GN=ANXA6 PE=1 SV=3	19	19	40	40	1175.7	75873
P34932|HSP74_HUMAN	Heat shock 70 kDa protein 4 OS=Homo sapiens OX=9606 GN=HSPA4 PE=1 SV=4	19	15	30	29	1256.9	94331
Q5T9A4|ATD3B_HUMAN	ATPase family AAA domain-containing protein 3B OS=Homo sapiens OX=9606 GN=ATAD3B PE=1 SV=1	19	1	29	29	74.308	72573
Q15008|PSMD6_HUMAN	26S proteasome non-ATPase regulatory subunit 6 OS=Homo sapiens OX=9606 GN=PSMD6 PE=1 SV=1	19	19	29	46	1659.5	45531
P62333|PRS10_HUMAN	26S proteasome regulatory subunit 10B OS=Homo sapiens OX=9606 GN=PSMC6 PE=1 SV=1	19	19	28	54	2439.7	44173
tr|A0A087X2I1|A0A087X2I1_HUMAN	26S proteasome regulatory subunit 10B OS=Homo sapiens OX=9606 GN=PSMC6 PE=1 SV=1	19	19	28	53	2439.7	45797
Q12931|TRAP1_HUMAN	Heat shock protein 75 kDa mitochondrial OS=Homo sapiens OX=9606 GN=TRAP1 PE=1 SV=3	18	17	46	27	3322.3	80110
P62191|PRS4_HUMAN	26S proteasome regulatory subunit 4 OS=Homo sapiens OX=9606 GN=PSMC1 PE=1 SV=1	18	17	35	47	3494.1	49185
Q15393|SF3B3_HUMAN	Splicing factor 3B subunit 3 OS=Homo sapiens OX=9606 GN=SF3B3 PE=1 SV=4	18	18	32	17	2985.2	135577
O43242|PSMD3_HUMAN	26S proteasome non-ATPase regulatory subunit 3 OS=Homo sapiens OX=9606 GN=PSMD3 PE=1 SV=2	18	18	31	34	2782.9	60978
P13797|PLST_HUMAN	Plastin-3 OS=Homo sapiens OX=9606 GN=PLS3 PE=1 SV=4	18	15	30	33	2133.8	70811
P54886|P5CS_HUMAN	Delta-1-pyrroline-5-carboxylate synthase OS=Homo sapiens OX=9606 GN=ALDH18A1 PE=1 SV=2	18	18	30	26	4103.1	87302
tr|A0A2R8YD50|A0A2R8YD50_HUMAN	Peroxisomal multifunctional enzyme type 2 OS=Homo sapiens OX=9606 GN=HSD17B4 PE=1 SV=1	18	18	28	32	1656.3	76838
P51659|DHB4_HUMAN	Peroxisomal multifunctional enzyme type 2 OS=Homo sapiens OX=9606 GN=HSD17B4 PE=1 SV=3	18	18	28	31	1656.3	79686
Q00839|HNRPU_HUMAN	Heterogeneous nuclear ribonucleoprotein U OS=Homo sapiens OX=9606 GN=HNRNPU PE=1 SV=6	18	18	27	20	2879	90585
Q9Y678|COPG1_HUMAN	Coatomer subunit gamma-1 OS=Homo sapiens OX=9606 GN=COPG1 PE=1 SV=1	18	16	26	25	1272.8	97718
Q92598|HS105_HUMAN	Heat shock protein 105 kDa OS=Homo sapiens OX=9606 GN=HSPH1 PE=1 SV=1	18	15	24	27	1159.3	96865
Q7Z406|MYH14_HUMAN	Myosin-14 OS=Homo sapiens OX=9606 GN=MYH14 PE=1 SV=2	18	10	23	11	140.35	227868
Q562R1|ACTBL_HUMAN	Beta-actin-like protein 2 OS=Homo sapiens OX=9606 GN=ACTBL2 PE=1 SV=2	17	1	66	26	18.323	42003
P06576|ATPB_HUMAN	ATP synthase subunit beta mitochondrial OS=Homo sapiens OX=9606 GN=ATP5F1B PE=1 SV=3	17	17	64	44	9533	56560
P04406|G3P_HUMAN	Glyceraldehyde-3-phosphate dehydrogenase OS=Homo sapiens OX=9606 GN=GAPDH PE=1 SV=3	17	17	39	75	1861.3	36053
Q9Y265|RUVB1_HUMAN	RuvB-like 1 OS=Homo sapiens OX=9606 GN=RUVBL1 PE=1 SV=1	17	17	37	46	3165.7	50228
P52732|KIF11_HUMAN	Kinesin-like protein KIF11 OS=Homo sapiens OX=9606 GN=KIF11 PE=1 SV=2	17	17	35	17	4284.5	119159
P31946|1433B_HUMAN	14-3-3 protein beta/alpha OS=Homo sapiens OX=9606 GN=YWHAB PE=1 SV=3	17	10	34	71	1182.3	28082
P23396|RS3_HUMAN	40S ribosomal protein S3 OS=Homo sapiens OX=9606 GN=RPS3 PE=1 SV=2	17	17	32	67	4086.8	26688
P13667|PDIA4_HUMAN	Protein disulfide-isomerase A4 OS=Homo sapiens OX=9606 GN=PDIA4 PE=1 SV=2	17	17	31	27	2190.3	72933
tr|A0A499FI48|A0A499FI48_HUMAN	Protein disulfide-isomerase A4 OS=Homo sapiens OX=9606 GN=PDIA4 PE=4 SV=1	17	17	31	26	2190.3	73061
P00338|LDHA_HUMAN	L-lactate dehydrogenase A chain OS=Homo sapiens OX=9606 GN=LDHA PE=1 SV=2	17	16	31	52	3289.3	36689
Q99460|PSMD1_HUMAN	26S proteasome non-ATPase regulatory subunit 1 OS=Homo sapiens OX=9606 GN=PSMD1 PE=1 SV=2	17	17	30	21	1728.9	105836
tr|A0A087WW66|A0A087WW66_HUMAN	26S proteasome non-ATPase regulatory subunit 1 OS=Homo sapiens OX=9606 GN=PSMD1 PE=1 SV=1	17	17	30	21	1728.9	105851
O75955|FLOT1_HUMAN	Flotillin-1 OS=Homo sapiens OX=9606 GN=FLOT1 PE=1 SV=3	17	17	29	39	2597.4	47355
Q99613|EIF3C_HUMAN	Eukaryotic translation initiation factor 3 subunit C OS=Homo sapiens OX=9606 GN=EIF3C PE=1 SV=1	17	17	27	19	2527	105344
tr|H0Y8E6|H0Y8E6_HUMAN	DNA helicase (Fragment) OS=Homo sapiens OX=9606 GN=MCM2 PE=1 SV=1	17	17	25	24	1075	94118
P49736|MCM2_HUMAN	DNA replication licensing factor MCM2 OS=Homo sapiens OX=9606 GN=MCM2 PE=1 SV=4	17	17	25	22	1075	101896
P33993|MCM7_HUMAN	DNA replication licensing factor MCM7 OS=Homo sapiens OX=9606 GN=MCM7 PE=1 SV=4	17	17	25	27	1482.8	81308
P09543|CN37_HUMAN	2' 3'-cyclic-nucleotide 3'-phosphodiesterase OS=Homo sapiens OX=9606 GN=CNP PE=1 SV=2	17	17	24	47	1094.4	47579
tr|F8VPD4|F8VPD4_HUMAN	CAD protein OS=Homo sapiens OX=9606 GN=CAD PE=1 SV=1	17	17	23	11	1117.7	236020
P27708|PYR1_HUMAN	CAD protein OS=Homo sapiens OX=9606 GN=CAD PE=1 SV=3	17	17	23	10	1117.7	242981
P05141|ADT2_HUMAN	ADP/ATP translocase 2 OS=Homo sapiens OX=9606 GN=SLC25A5 PE=1 SV=7	16	5	38	45	2081	32852
P12236|ADT3_HUMAN	ADP/ATP translocase 3 OS=Homo sapiens OX=9606 GN=SLC25A6 PE=1 SV=4	16	5	33	42	678.44	32866
P07195|LDHB_HUMAN	L-lactate dehydrogenase B chain OS=Homo sapiens OX=9606 GN=LDHB PE=1 SV=2	16	15	33	53	2519.3	36639
Q86YZ3|HORN_HUMAN	Hornerin OS=Homo sapiens OX=9606 GN=HRNR PE=1 SV=2	16	16	32	8	2501.4	282389
P22626|ROA2_HUMAN	Heterogeneous nuclear ribonucleoproteins A2/B1 OS=Homo sapiens OX=9606 GN=HNRNPA2B1 PE=1 SV=2	16	15	31	46	6382.8	37430
P31948|STIP1_HUMAN	Stress-induced-phosphoprotein 1 OS=Homo sapiens OX=9606 GN=STIP1 PE=1 SV=1	16	16	30	33	2574.1	62639
P62195|PRS8_HUMAN	26S proteasome regulatory subunit 8 OS=Homo sapiens OX=9606 GN=PSMC5 PE=1 SV=1	16	15	29	45	1886.8	45626
tr|E9PM69|E9PM69_HUMAN	26S proteasome regulatory subunit 6A OS=Homo sapiens OX=9606 GN=PSMC3 PE=1 SV=1	16	16	27	53	2852.1	44324
tr|R4GNH3|R4GNH3_HUMAN	26S proteasome regulatory subunit 6A OS=Homo sapiens OX=9606 GN=PSMC3 PE=1 SV=1	16	16	27	50	2852.1	47352
P17980|PRS6A_HUMAN	26S proteasome regulatory subunit 6A OS=Homo sapiens OX=9606 GN=PSMC3 PE=1 SV=3	16	16	27	48	2852.1	49204
P52292|IMA1_HUMAN	Importin subunit alpha-1 OS=Homo sapiens OX=9606 GN=KPNA2 PE=1 SV=1	16	16	26	25	5448.4	57862
Q6P2E9|EDC4_HUMAN	Enhancer of mRNA-decapping protein 4 OS=Homo sapiens OX=9606 GN=EDC4 PE=1 SV=1	16	16	25	13	2524.6	151661
P07237|PDIA1_HUMAN	Protein disulfide-isomerase OS=Homo sapiens OX=9606 GN=P4HB PE=1 SV=3	16	16	25	30	2613.6	57116
Q14254|FLOT2_HUMAN	Flotillin-2 OS=Homo sapiens OX=9606 GN=FLOT2 PE=1 SV=2	16	16	25	37	1858	47064
tr|E7EMK3|E7EMK3_HUMAN	Flotillin-2 OS=Homo sapiens OX=9606 GN=FLOT2 PE=1 SV=1	16	16	25	33	1858	53137
P53618|COPB_HUMAN	Coatomer subunit beta OS=Homo sapiens OX=9606 GN=COPB1 PE=1 SV=3	16	16	24	20	1777.2	107142
O00231|PSD11_HUMAN	26S proteasome non-ATPase regulatory subunit 11 OS=Homo sapiens OX=9606 GN=PSMD11 PE=1 SV=3	16	16	24	37	3252.3	47464
Q9NNW5|WDR6_HUMAN	WD repeat-containing protein 6 OS=Homo sapiens OX=9606 GN=WDR6 PE=1 SV=1	16	16	24	17	1730.3	121724
tr|A0A087X295|A0A087X295_HUMAN	WD repeat-containing protein 6 OS=Homo sapiens OX=9606 GN=WDR6 PE=1 SV=1	16	16	24	16	1730.3	125001
P20020|AT2B1_HUMAN	Plasma membrane calcium-transporting ATPase 1 OS=Homo sapiens OX=9606 GN=ATP2B1 PE=1 SV=4	16	7	22	17	517.93	134685
Q9BSJ8|ESYT1_HUMAN	Extended synaptotagmin-1 OS=Homo sapiens OX=9606 GN=ESYT1 PE=1 SV=1	16	16	22	16	1296.8	122856
P60228|EIF3E_HUMAN	Eukaryotic translation initiation factor 3 subunit E OS=Homo sapiens OX=9606 GN=EIF3E PE=1 SV=1	16	16	22	35	2446.2	52221
Q14008|CKAP5_HUMAN	Cytoskeleton-associated protein 5 OS=Homo sapiens OX=9606 GN=CKAP5 PE=1 SV=3	16	16	21	9	686.24	225493
P47897|SYQ_HUMAN	Glutamine--tRNA ligase OS=Homo sapiens OX=9606 GN=QARS PE=1 SV=1	16	16	20	23	1027.5	87799
P12270|TPR_HUMAN	Nucleoprotein TPR OS=Homo sapiens OX=9606 GN=TPR PE=1 SV=3	16	16	18	7	1016.7	267290
P55196|AFAD_HUMAN	Afadin OS=Homo sapiens OX=9606 GN=AFDN PE=1 SV=3	16	16	18	12	884.12	206803
tr|J3KN01|J3KN01_HUMAN	Afadin OS=Homo sapiens OX=9606 GN=AFDN PE=1 SV=1	16	16	18	12	884.12	207616
tr|I3L0N3|I3L0N3_HUMAN	Vesicle-fusing ATPase OS=Homo sapiens OX=9606 GN=NSF PE=1 SV=1	16	16	18	22	1242.5	82092
P46459|NSF_HUMAN	Vesicle-fusing ATPase OS=Homo sapiens OX=9606 GN=NSF PE=1 SV=3	16	16	18	22	1242.5	82594
tr|E9PK47|E9PK47_HUMAN	Alpha-1 4 glucan phosphorylase OS=Homo sapiens OX=9606 GN=PYGL PE=1 SV=1	16	13	16	21	187.22	94070
P06737|PYGL_HUMAN	Glycogen phosphorylase liver form OS=Homo sapiens OX=9606 GN=PYGL PE=1 SV=4	16	13	16	21	187.22	97149
P30153|2AAA_HUMAN	Serine/threonine-protein phosphatase 2A 65 kDa regulatory subunit A alpha isoform OS=Homo sapiens OX=9606 GN=PPP2R1A PE=1 SV=4	15	12	31	28	3009.9	65309
O95373|IPO7_HUMAN	Importin-7 OS=Homo sapiens OX=9606 GN=IPO7 PE=1 SV=1	15	15	30	17	2204.7	119516
P23246|SFPQ_HUMAN	Splicing factor proline- and glutamine-rich OS=Homo sapiens OX=9606 GN=SFPQ PE=1 SV=2	15	13	29	21	1376	76150
P61247|RS3A_HUMAN	40S ribosomal protein S3a OS=Homo sapiens OX=9606 GN=RPS3A PE=1 SV=2	15	15	28	60	3009.4	29945
P49411|EFTU_HUMAN	Elongation factor Tu mitochondrial OS=Homo sapiens OX=9606 GN=TUFM PE=1 SV=2	15	15	28	36	3242.3	49542
tr|A0A087WWU8|A0A087WWU8_HUMAN	Tropomyosin alpha-3 chain OS=Homo sapiens OX=9606 GN=TPM3 PE=1 SV=1	15	11	27	55	1195.8	26421
P41252|SYIC_HUMAN	Isoleucine--tRNA ligase cytoplasmic OS=Homo sapiens OX=9606 GN=IARS PE=1 SV=2	15	15	26	14	1298.4	144498
tr|A0A2R8Y7M3|A0A2R8Y7M3_HUMAN	Radixin OS=Homo sapiens OX=9606 GN=RDX PE=1 SV=1	15	6	23	27	240.12	62931
P35241|RADI_HUMAN	Radixin OS=Homo sapiens OX=9606 GN=RDX PE=1 SV=1	15	6	23	25	240.12	68564
tr|A0A2R8Y5S7|A0A2R8Y5S7_HUMAN	Radixin OS=Homo sapiens OX=9606 GN=RDX PE=1 SV=1	15	6	23	25	240.12	69336
tr|F5H6E2|F5H6E2_HUMAN	Unconventional myosin-Ic OS=Homo sapiens OX=9606 GN=MYO1C PE=1 SV=1	15	13	22	19	1308	118994
O00159|MYO1C_HUMAN	Unconventional myosin-Ic OS=Homo sapiens OX=9606 GN=MYO1C PE=1 SV=4	15	13	22	18	1308	121682
Q02413|DSG1_HUMAN	Desmoglein-1 OS=Homo sapiens OX=9606 GN=DSG1 PE=1 SV=2	15	15	21	16	1199.3	113748
P10586|PTPRF_HUMAN	Receptor-type tyrosine-protein phosphatase F OS=Homo sapiens OX=9606 GN=PTPRF PE=1 SV=2	15	15	21	10	1149.5	212877
Q9P2J5|SYLC_HUMAN	Leucine--tRNA ligase cytoplasmic OS=Homo sapiens OX=9606 GN=LARS PE=1 SV=2	15	14	20	13	991.44	134466
tr|H7BXY3|H7BXY3_HUMAN	ATP-dependent RNA helicase DHX30 OS=Homo sapiens OX=9606 GN=DHX30 PE=1 SV=1	15	14	19	14	1337	130550
Q7L2E3|DHX30_HUMAN	ATP-dependent RNA helicase DHX30 OS=Homo sapiens OX=9606 GN=DHX30 PE=1 SV=1	15	14	19	14	1337	133938
P35606|COPB2_HUMAN	Coatomer subunit beta' OS=Homo sapiens OX=9606 GN=COPB2 PE=1 SV=2	15	15	19	17	2623.6	102487
Q93008|USP9X_HUMAN	Probable ubiquitin carboxyl-terminal hydrolase FAF-X OS=Homo sapiens OX=9606 GN=USP9X PE=1 SV=3	15	15	18	7	1211.2	292278
P33176|KINH_HUMAN	Kinesin-1 heavy chain OS=Homo sapiens OX=9606 GN=KIF5B PE=1 SV=1	15	15	17	18	468.9	109685
Q9UQE7|SMC3_HUMAN	Structural maintenance of chromosomes protein 3 OS=Homo sapiens OX=9606 GN=SMC3 PE=1 SV=2	15	15	16	13	1258.6	141541
O43795|MYO1B_HUMAN	Unconventional myosin-Ib OS=Homo sapiens OX=9606 GN=MYO1B PE=1 SV=3	15	12	16	16	351.87	131985
tr|E9PDF6|E9PDF6_HUMAN	Unconventional myosin-Ib OS=Homo sapiens OX=9606 GN=MYO1B PE=1 SV=1	15	12	16	16	351.87	128481
P33992|MCM5_HUMAN	DNA replication licensing factor MCM5 OS=Homo sapiens OX=9606 GN=MCM5 PE=1 SV=5	15	15	16	20	977.01	82286
tr|J3QS39|J3QS39_HUMAN	Polyubiquitin-B (Fragment) OS=Homo sapiens OX=9606 GN=UBB PE=1 SV=1	14	5	151	71	8468.9	10469
tr|J3QTR3|J3QTR3_HUMAN	Ubiquitin-40S ribosomal protein S27a (Fragment) OS=Homo sapiens OX=9606 GN=RPS27A PE=1 SV=1	14	5	151	62	8468.9	12237
tr|F5H6Q2|F5H6Q2_HUMAN	Polyubiquitin-C (Fragment) OS=Homo sapiens OX=9606 GN=UBC PE=1 SV=8	14	5	151	54	8468.9	13732
P62987|RL40_HUMAN	Ubiquitin-60S ribosomal protein L40 OS=Homo sapiens OX=9606 GN=UBA52 PE=1 SV=2	14	5	151	52	8468.9	14728
tr|F5GYU3|F5GYU3_HUMAN	Polyubiquitin-C (Fragment) OS=Homo sapiens OX=9606 GN=UBC PE=1 SV=1	14	5	151	49	8468.9	15032
tr|F5H2Z3|F5H2Z3_HUMAN	Polyubiquitin-C (Fragment) OS=Homo sapiens OX=9606 GN=UBC PE=1 SV=1	14	5	151	49	8468.9	15310
tr|F5H265|F5H265_HUMAN	Polyubiquitin-C (Fragment) OS=Homo sapiens OX=9606 GN=UBC PE=1 SV=1	14	5	151	44	8468.9	16841
tr|B4DV12|B4DV12_HUMAN	Polyubiquitin-B OS=Homo sapiens OX=9606 GN=UBB PE=1 SV=1	14	5	151	43	8468.9	17215
tr|F5H388|F5H388_HUMAN	Polyubiquitin-C (Fragment) OS=Homo sapiens OX=9606 GN=UBC PE=1 SV=1	14	5	151	43	8468.9	17484
tr|F5H747|F5H747_HUMAN	Polyubiquitin-C (Fragment) OS=Homo sapiens OX=9606 GN=UBC PE=1 SV=8	14	5	151	41	8468.9	18073
tr|F5GXK7|F5GXK7_HUMAN	Polyubiquitin-C (Fragment) OS=Homo sapiens OX=9606 GN=UBC PE=1 SV=2	14	5	151	39	8468.9	19016
tr|J3QKN0|J3QKN0_HUMAN	Polyubiquitin-B (Fragment) OS=Homo sapiens OX=9606 GN=UBB PE=1 SV=1	14	5	151	32	8468.9	23163
P0CG47|UBB_HUMAN	Polyubiquitin-B OS=Homo sapiens OX=9606 GN=UBB PE=1 SV=1	14	5	151	29	8468.9	25762
tr|Q5PY61|Q5PY61_HUMAN	Polyubiquitin-C OS=Homo sapiens OX=9606 GN=UBC PE=1 SV=1	14	5	151	29	8468.9	25758
tr|Q96C32|Q96C32_HUMAN	Polyubiquitin-C OS=Homo sapiens OX=9606 GN=UBC PE=1 SV=1	14	5	151	22	8468.9	34304
Q58FF8|H90B2_HUMAN	Putative heat shock protein HSP 90-beta 2 OS=Homo sapiens OX=9606 GN=HSP90AB2P PE=1 SV=2	14	1	52	27	349.42	44349
tr|G3V4W0|G3V4W0_HUMAN	Heterogeneous nuclear ribonucleoproteins C1/C2 (Fragment) OS=Homo sapiens OX=9606 GN=HNRNPC PE=1 SV=1	14	14	39	44	5502.9	28916
tr|B4DY08|B4DY08_HUMAN	Heterogeneous nuclear ribonucleoproteins C1/C2 OS=Homo sapiens OX=9606 GN=HNRNPC PE=1 SV=1	14	14	39	40	5502.9	31972
tr|B2R5W2|B2R5W2_HUMAN	Heterogeneous nuclear ribonucleoproteins C1/C2 OS=Homo sapiens OX=9606 GN=HNRNPC PE=1 SV=1	14	14	39	40	5502.9	31948
tr|G3V4C1|G3V4C1_HUMAN	Heterogeneous nuclear ribonucleoproteins C1/C2 OS=Homo sapiens OX=9606 GN=HNRNPC PE=1 SV=1	14	14	39	39	5502.9	32238
Q13838|DX39B_HUMAN	Spliceosome RNA helicase DDX39B OS=Homo sapiens OX=9606 GN=DDX39B PE=1 SV=1	14	2	33	25	92.27	48991
P62258|1433E_HUMAN	14-3-3 protein epsilon OS=Homo sapiens OX=9606 GN=YWHAE PE=1 SV=1	14	12	32	61	5548.2	29174
Q15233|NONO_HUMAN	Non-POU domain-containing octamer-binding protein OS=Homo sapiens OX=9606 GN=NONO PE=1 SV=4	14	11	31	28	1101.2	54232
tr|B7ZAR1|B7ZAR1_HUMAN	T-complex protein 1 subunit epsilon OS=Homo sapiens OX=9606 GN=CCT5 PE=1 SV=1	14	13	30	30	4186.5	55349
P48643|TCPE_HUMAN	T-complex protein 1 subunit epsilon OS=Homo sapiens OX=9606 GN=CCT5 PE=1 SV=1	14	13	30	28	4186.5	59671
tr|E9PCA1|E9PCA1_HUMAN	T-complex protein 1 subunit epsilon OS=Homo sapiens OX=9606 GN=CCT5 PE=1 SV=1	14	13	30	29	4186.5	57144
P63104|1433Z_HUMAN	14-3-3 protein zeta/delta OS=Homo sapiens OX=9606 GN=YWHAZ PE=1 SV=1	14	11	29	60	1845.8	27745
P36578|RL4_HUMAN	60S ribosomal protein L4 OS=Homo sapiens OX=9606 GN=RPL4 PE=1 SV=5	14	14	29	39	1967.4	47697
Q12906|ILF3_HUMAN	Interleukin enhancer-binding factor 3 OS=Homo sapiens OX=9606 GN=ILF3 PE=1 SV=3	14	14	28	16	2218.3	95339
tr|E9PBS1|E9PBS1_HUMAN	Multifunctional protein ADE2 (Fragment) OS=Homo sapiens OX=9606 GN=PAICS PE=1 SV=1	14	14	25	34	2723.7	45652
P22234|PUR6_HUMAN	Multifunctional protein ADE2 OS=Homo sapiens OX=9606 GN=PAICS PE=1 SV=3	14	14	25	33	2723.7	47079
tr|H0Y4R1|H0Y4R1_HUMAN	Inosine-5'-monophosphate dehydrogenase 2 (Fragment) OS=Homo sapiens OX=9606 GN=IMPDH2 PE=1 SV=1	14	12	24	29	1322.7	51077
P12268|IMDH2_HUMAN	Inosine-5'-monophosphate dehydrogenase 2 OS=Homo sapiens OX=9606 GN=IMPDH2 PE=1 SV=2	14	12	24	27	1322.7	55805
P43686|PRS6B_HUMAN	26S proteasome regulatory subunit 6B OS=Homo sapiens OX=9606 GN=PSMC4 PE=1 SV=2	14	14	23	34	2115.9	47366
P26599|PTBP1_HUMAN	Polypyrimidine tract-binding protein 1 OS=Homo sapiens OX=9606 GN=PTBP1 PE=1 SV=1	14	14	23	29	1252.3	57221
tr|A0A0U1RRM4|A0A0U1RRM4_HUMAN	Polypyrimidine tract-binding protein 1 OS=Homo sapiens OX=9606 GN=PTBP1 PE=1 SV=1	14	14	23	26	1252.3	62464
P50570|DYN2_HUMAN	Dynamin-2 OS=Homo sapiens OX=9606 GN=DNM2 PE=1 SV=2	14	5	23	18	162.16	98064
tr|M0QZM1|M0QZM1_HUMAN	Heterogeneous nuclear ribonucleoprotein M (Fragment) OS=Homo sapiens OX=9606 GN=HNRNPM PE=1 SV=1	14	1	22	36	62.86	40052
P34897|GLYM_HUMAN	Serine hydroxymethyltransferase mitochondrial OS=Homo sapiens OX=9606 GN=SHMT2 PE=1 SV=3	14	14	22	28	4825.3	55993
P27348|1433T_HUMAN	14-3-3 protein theta OS=Homo sapiens OX=9606 GN=YWHAQ PE=1 SV=1	14	9	22	65	624.3	27764
P04075|ALDOA_HUMAN	Fructose-bisphosphate aldolase A OS=Homo sapiens OX=9606 GN=ALDOA PE=1 SV=2	14	14	22	57	796.12	39420
O60763|USO1_HUMAN	General vesicular transport factor p115 OS=Homo sapiens OX=9606 GN=USO1 PE=1 SV=2	14	14	22	17	2013.5	107895
P40939|ECHA_HUMAN	Trifunctional enzyme subunit alpha mitochondrial OS=Homo sapiens OX=9606 GN=HADHA PE=1 SV=2	14	14	21	23	867.73	83000
tr|H0YFD6|H0YFD6_HUMAN	Trifunctional enzyme subunit alpha mitochondrial OS=Homo sapiens OX=9606 GN=HADHA PE=1 SV=2	14	14	21	22	867.73	86372
O43143|DHX15_HUMAN	Pre-mRNA-splicing factor ATP-dependent RNA helicase DHX15 OS=Homo sapiens OX=9606 GN=DHX15 PE=1 SV=2	14	14	21	18	1134.7	90933
Q9UHD8|SEPT9_HUMAN	Septin-9 OS=Homo sapiens OX=9606 GN=SEPTIN9 PE=1 SV=2	14	13	21	25	889.63	65402
P29508|SPB3_HUMAN	Serpin B3 OS=Homo sapiens OX=9606 GN=SERPINB3 PE=1 SV=2	14	6	21	37	541.1	44565
O95573|ACSL3_HUMAN	Long-chain-fatty-acid--CoA ligase 3 OS=Homo sapiens OX=9606 GN=ACSL3 PE=1 SV=3	14	12	21	23	882.78	80420
Q9BXJ9|NAA15_HUMAN	N-alpha-acetyltransferase 15 NatA auxiliary subunit OS=Homo sapiens OX=9606 GN=NAA15 PE=1 SV=1	14	14	20	16	2363.2	101272
Q9NTJ5|SAC1_HUMAN	Phosphatidylinositide phosphatase SAC1 OS=Homo sapiens OX=9606 GN=SACM1L PE=1 SV=2	14	14	20	22	1286.6	66967
P30041|PRDX6_HUMAN	Peroxiredoxin-6 OS=Homo sapiens OX=9606 GN=PRDX6 PE=1 SV=3	14	14	20	68	1033.3	25035
P35221|CTNA1_HUMAN	Catenin alpha-1 OS=Homo sapiens OX=9606 GN=CTNNA1 PE=1 SV=1	14	14	19	23	906.57	100071
O75533|SF3B1_HUMAN	Splicing factor 3B subunit 1 OS=Homo sapiens OX=9606 GN=SF3B1 PE=1 SV=3	14	14	18	12	1197.6	145830
Q14160|SCRIB_HUMAN	Protein scribble homolog OS=Homo sapiens OX=9606 GN=SCRIB PE=1 SV=4	14	14	18	9	1298.1	174884
tr|A0A0G2JNZ2|A0A0G2JNZ2_HUMAN	Protein scribble homolog OS=Homo sapiens OX=9606 GN=SCRIB PE=1 SV=1	14	14	18	9	1298.1	174914
Q9UJS0|CMC2_HUMAN	Calcium-binding mitochondrial carrier protein Aralar2 OS=Homo sapiens OX=9606 GN=SLC25A13 PE=1 SV=2	14	11	18	22	338.64	74176
Q14683|SMC1A_HUMAN	Structural maintenance of chromosomes protein 1A OS=Homo sapiens OX=9606 GN=SMC1A PE=1 SV=2	14	14	17	12	690.86	143233
tr|G8JLG1|G8JLG1_HUMAN	Structural maintenance of chromosomes protein OS=Homo sapiens OX=9606 GN=SMC1A PE=1 SV=2	14	14	17	13	690.86	140859
Q9Y5B9|SP16H_HUMAN	FACT complex subunit SPT16 OS=Homo sapiens OX=9606 GN=SUPT16H PE=1 SV=1	14	14	17	13	984.26	119914
O94973|AP2A2_HUMAN	AP-2 complex subunit alpha-2 OS=Homo sapiens OX=9606 GN=AP2A2 PE=1 SV=2	14	6	17	17	300.76	103960
P12111|CO6A3_HUMAN	Collagen alpha-3(VI) chain OS=Homo sapiens OX=9606 GN=COL6A3 PE=1 SV=5	14	14	17	8	26.52	343668
Q96N67|DOCK7_HUMAN	Dedicator of cytokinesis protein 7 OS=Homo sapiens OX=9606 GN=DOCK7 PE=1 SV=4	14	14	15	8	327.94	242558
tr|A0A3B3IRI2|A0A3B3IRI2_HUMAN	CTP synthase OS=Homo sapiens OX=9606 GN=CTPS1 PE=1 SV=1	14	13	14	23	1044	63723
P17812|PYRG1_HUMAN	CTP synthase 1 OS=Homo sapiens OX=9606 GN=CTPS1 PE=1 SV=2	14	13	14	22	1044	66690
O00148|DX39A_HUMAN	ATP-dependent RNA helicase DDX39A OS=Homo sapiens OX=9606 GN=DDX39A PE=1 SV=2	13	1	32	22	0	49130
P10412|H14_HUMAN	Histone H1.4 OS=Homo sapiens OX=9606 GN=HIST1H1E PE=1 SV=2	13	3	30	34	907.37	21865
P40926|MDHM_HUMAN	Malate dehydrogenase mitochondrial OS=Homo sapiens OX=9606 GN=MDH2 PE=1 SV=3	13	13	27	45	5266	35503
P21796|VDAC1_HUMAN	Voltage-dependent anion-selective channel protein 1 OS=Homo sapiens OX=9606 GN=VDAC1 PE=1 SV=2	13	12	26	55	2275.7	30773
P50395|GDIB_HUMAN	Rab GDP dissociation inhibitor beta OS=Homo sapiens OX=9606 GN=GDI2 PE=1 SV=2	13	6	23	33	917.41	50663
P08243|ASNS_HUMAN	Asparagine synthetase [glutamine-hydrolyzing] OS=Homo sapiens OX=9606 GN=ASNS PE=1 SV=4	13	13	22	25	1890.1	64370
P62269|RS18_HUMAN	40S ribosomal protein S18 OS=Homo sapiens OX=9606 GN=RPS18 PE=1 SV=3	13	12	22	62	2225.7	17719
Q96P70|IPO9_HUMAN	Importin-9 OS=Homo sapiens OX=9606 GN=IPO9 PE=1 SV=3	13	13	20	15	1546.2	115963
P22102|PUR2_HUMAN	Trifunctional purine biosynthetic protein adenosine-3 OS=Homo sapiens OX=9606 GN=GART PE=1 SV=1	13	13	18	15	1204.4	107767
P46060|RAGP1_HUMAN	Ran GTPase-activating protein 1 OS=Homo sapiens OX=9606 GN=RANGAP1 PE=1 SV=1	13	13	18	26	982.32	63542
O95831|AIFM1_HUMAN	Apoptosis-inducing factor 1 mitochondrial OS=Homo sapiens OX=9606 GN=AIFM1 PE=1 SV=1	13	13	18	25	1719.4	66901
P23526|SAHH_HUMAN	Adenosylhomocysteinase OS=Homo sapiens OX=9606 GN=AHCY PE=1 SV=4	13	12	17	33	1774.6	47716
O15020|SPTN2_HUMAN	Spectrin beta chain non-erythrocytic 2 OS=Homo sapiens OX=9606 GN=SPTBN2 PE=1 SV=3	13	11	16	7	465.19	271323
tr|E9PHY5|E9PHY5_HUMAN	Band 4.1-like protein 2 OS=Homo sapiens OX=9606 GN=EPB41L2 PE=1 SV=1	13	12	16	14	546.36	104360
O43491|E41L2_HUMAN	Band 4.1-like protein 2 OS=Homo sapiens OX=9606 GN=EPB41L2 PE=1 SV=1	13	12	16	13	546.36	112588
tr|E9PB90|E9PB90_HUMAN	Hexokinase-2 OS=Homo sapiens OX=9606 GN=HK2 PE=1 SV=1	13	11	16	19	431.98	98973
P52789|HXK2_HUMAN	Hexokinase-2 OS=Homo sapiens OX=9606 GN=HK2 PE=1 SV=2	13	11	16	19	431.98	102380
Q08188|TGM3_HUMAN	Protein-glutamine gamma-glutamyltransferase E OS=Homo sapiens OX=9606 GN=TGM3 PE=1 SV=4	13	13	16	26	336.77	76632
Q9NU22|MDN1_HUMAN	Midasin OS=Homo sapiens OX=9606 GN=MDN1 PE=1 SV=2	13	13	15	3	583.61	632827
Q9H3U1|UN45A_HUMAN	Protein unc-45 homolog A OS=Homo sapiens OX=9606 GN=UNC45A PE=1 SV=1	13	13	15	17	928.37	103077
tr|A0A1W2PNX8|A0A1W2PNX8_HUMAN	Protein unc-45 homolog A OS=Homo sapiens OX=9606 GN=UNC45A PE=1 SV=1	13	13	15	14	928.37	118395
Q10567|AP1B1_HUMAN	AP-1 complex subunit beta-1 OS=Homo sapiens OX=9606 GN=AP1B1 PE=1 SV=2	13	5	15	16	305.76	104637
Q86Y56|DAAF5_HUMAN	Dynein assembly factor 5 axonemal OS=Homo sapiens OX=9606 GN=DNAAF5 PE=1 SV=4	13	12	14	19	758.63	93521
P62937|PPIA_HUMAN	Peptidyl-prolyl cis-trans isomerase A OS=Homo sapiens OX=9606 GN=PPIA PE=1 SV=2	12	12	36	62	3132.6	18012
P09651|ROA1_HUMAN	Heterogeneous nuclear ribonucleoprotein A1 OS=Homo sapiens OX=9606 GN=HNRNPA1 PE=1 SV=5	12	11	33	35	2464.6	38747
tr|F8W6I7|F8W6I7_HUMAN	Heterogeneous nuclear ribonucleoprotein A1 OS=Homo sapiens OX=9606 GN=HNRNPA1 PE=1 SV=2	12	11	33	43	2464.6	33155
Q15084|PDIA6_HUMAN	Protein disulfide-isomerase A6 OS=Homo sapiens OX=9606 GN=PDIA6 PE=1 SV=1	12	12	32	34	4035.4	48121
P31943|HNRH1_HUMAN	Heterogeneous nuclear ribonucleoprotein H OS=Homo sapiens OX=9606 GN=HNRNPH1 PE=1 SV=4	12	6	31	35	1013.2	49229
tr|G8JLB6|G8JLB6_HUMAN	Heterogeneous nuclear ribonucleoprotein H OS=Homo sapiens OX=9606 GN=HNRNPH1 PE=1 SV=1	12	6	31	33	1013.2	51230
tr|E9PCY7|E9PCY7_HUMAN	Heterogeneous nuclear ribonucleoprotein H OS=Homo sapiens OX=9606 GN=HNRNPH1 PE=1 SV=1	12	6	31	36	1013.2	47087
P51149|RAB7A_HUMAN	Ras-related protein Rab-7a OS=Homo sapiens OX=9606 GN=RAB7A PE=1 SV=1	12	12	28	63	4624.3	23490
P61981|1433G_HUMAN	14-3-3 protein gamma OS=Homo sapiens OX=9606 GN=YWHAG PE=1 SV=2	12	7	27	58	1112.4	28303
Q9UJZ1|STML2_HUMAN	Stomatin-like protein 2 mitochondrial OS=Homo sapiens OX=9606 GN=STOML2 PE=1 SV=1	12	12	26	37	3015.1	38534
P16403|H12_HUMAN	Histone H1.2 OS=Homo sapiens OX=9606 GN=HIST1H1C PE=1 SV=2	12	2	26	34	146.59	21365
P16402|H13_HUMAN	Histone H1.3 OS=Homo sapiens OX=9606 GN=HIST1H1D PE=1 SV=2	12	2	25	33	15.747	22350
Q8TEX9|IPO4_HUMAN	Importin-4 OS=Homo sapiens OX=9606 GN=IPO4 PE=1 SV=2	12	12	24	12	3453.2	118715
Q9Y262|EIF3L_HUMAN	Eukaryotic translation initiation factor 3 subunit L OS=Homo sapiens OX=9606 GN=EIF3L PE=1 SV=1	12	12	24	22	2160.5	66727
tr|B0QY89|B0QY89_HUMAN	Eukaryotic translation initiation factor 3 subunit L OS=Homo sapiens OX=9606 GN=EIF3L PE=1 SV=1	12	12	24	21	2160.5	70902
Q9NSB2|KRT84_HUMAN	Keratin type II cuticular Hb4 OS=Homo sapiens OX=9606 GN=KRT84 PE=2 SV=2	12	2	24	8	0	64842
tr|A0A2R8Y804|A0A2R8Y804_HUMAN	Catenin beta-1 OS=Homo sapiens OX=9606 GN=CTNNB1 PE=1 SV=1	12	8	23	19	1109.7	77207
tr|A0A2R8Y543|A0A2R8Y543_HUMAN	Catenin beta-1 OS=Homo sapiens OX=9606 GN=CTNNB1 PE=1 SV=1	12	8	23	19	1109.7	78405
tr|A0A2R8Y5C3|A0A2R8Y5C3_HUMAN	Catenin beta-1 OS=Homo sapiens OX=9606 GN=CTNNB1 PE=1 SV=1	12	8	23	18	1109.7	80699
tr|A0A2R8Y750|A0A2R8Y750_HUMAN	Catenin beta-1 OS=Homo sapiens OX=9606 GN=CTNNB1 PE=1 SV=1	12	8	23	18	1109.7	81430
tr|B4DGU4|B4DGU4_HUMAN	Catenin beta-1 OS=Homo sapiens OX=9606 GN=CTNNB1 PE=1 SV=1	12	8	23	18	1109.7	84766
P35222|CTNB1_HUMAN	Catenin beta-1 OS=Homo sapiens OX=9606 GN=CTNNB1 PE=1 SV=1	12	8	23	17	1109.7	85497
tr|A0A2R8YCH5|A0A2R8YCH5_HUMAN	Catenin beta-1 (Fragment) OS=Homo sapiens OX=9606 GN=CTNNB1 PE=1 SV=1	12	8	23	17	1109.7	85268
tr|A0A2R8Y5A3|A0A2R8Y5A3_HUMAN	Catenin beta-1 OS=Homo sapiens OX=9606 GN=CTNNB1 PE=1 SV=1	12	8	23	17	1109.7	85681
P62820|RAB1A_HUMAN	Ras-related protein Rab-1A OS=Homo sapiens OX=9606 GN=RAB1A PE=1 SV=3	12	4	23	60	239.85	22678
P00505|AATM_HUMAN	Aspartate aminotransferase mitochondrial OS=Homo sapiens OX=9606 GN=GOT2 PE=1 SV=3	12	12	23	27	3001.1	47518
P35749|MYH11_HUMAN	Myosin-11 OS=Homo sapiens OX=9606 GN=MYH11 PE=1 SV=3	12	1	20	7	0	227337
O43390|HNRPR_HUMAN	Heterogeneous nuclear ribonucleoprotein R OS=Homo sapiens OX=9606 GN=HNRNPR PE=1 SV=1	12	9	20	18	1044.3	70943
P05556|ITB1_HUMAN	Integrin beta-1 OS=Homo sapiens OX=9606 GN=ITGB1 PE=1 SV=2	12	12	19	26	566.9	88415
tr|B1ANR0|B1ANR0_HUMAN	Polyadenylate-binding protein OS=Homo sapiens OX=9606 GN=PABPC4 PE=1 SV=1	12	4	19	23	228.62	67971
Q13310|PABP4_HUMAN	Polyadenylate-binding protein 4 OS=Homo sapiens OX=9606 GN=PABPC4 PE=1 SV=1	12	4	19	22	228.62	70783
P45974|UBP5_HUMAN	Ubiquitin carboxyl-terminal hydrolase 5 OS=Homo sapiens OX=9606 GN=USP5 PE=1 SV=2	12	12	18	19	816.71	95786
Q8N1G4|LRC47_HUMAN	Leucine-rich repeat-containing protein 47 OS=Homo sapiens OX=9606 GN=LRRC47 PE=1 SV=1	12	12	17	21	1350.1	63473
tr|A0A0C4DGX4|A0A0C4DGX4_HUMAN	Cullin-1 OS=Homo sapiens OX=9606 GN=CUL1 PE=1 SV=1	12	12	17	17	534.67	87388
Q13616|CUL1_HUMAN	Cullin-1 OS=Homo sapiens OX=9606 GN=CUL1 PE=1 SV=2	12	12	17	16	534.67	89678
Q7L576|CYFP1_HUMAN	Cytoplasmic FMR1-interacting protein 1 OS=Homo sapiens OX=9606 GN=CYFIP1 PE=1 SV=1	12	6	16	11	740.54	145182
Q9H223|EHD4_HUMAN	EH domain-containing protein 4 OS=Homo sapiens OX=9606 GN=EHD4 PE=1 SV=1	12	10	16	27	941.27	61175
P11717|MPRI_HUMAN	Cation-independent mannose-6-phosphate receptor OS=Homo sapiens OX=9606 GN=IGF2R PE=1 SV=3	12	12	15	6	352	274373
P61221|ABCE1_HUMAN	ATP-binding cassette sub-family E member 1 OS=Homo sapiens OX=9606 GN=ABCE1 PE=1 SV=1	12	12	15	21	1170.3	67314
P63010|AP2B1_HUMAN	AP-2 complex subunit beta OS=Homo sapiens OX=9606 GN=AP2B1 PE=1 SV=1	12	4	15	14	370.64	104553
Q5T4S7|UBR4_HUMAN	E3 ubiquitin-protein ligase UBR4 OS=Homo sapiens OX=9606 GN=UBR4 PE=1 SV=1	12	12	14	3	681.02	573849
O95757|HS74L_HUMAN	Heat shock 70 kDa protein 4L OS=Homo sapiens OX=9606 GN=HSPA4L PE=1 SV=3	12	7	14	19	328.29	94512
Q96J02|ITCH_HUMAN	E3 ubiquitin-protein ligase Itchy homolog OS=Homo sapiens OX=9606 GN=ITCH PE=1 SV=2	12	11	14	19	193.98	102803
tr|A0A494C1L5|A0A494C1L5_HUMAN	Lipopolysaccharide-responsive and beige-like anchor protein OS=Homo sapiens OX=9606 GN=LRBA PE=1 SV=1	12	12	13	5	408.66	317788
tr|A0A494C0R8|A0A494C0R8_HUMAN	Clustered mitochondria protein homolog OS=Homo sapiens OX=9606 GN=CLUH PE=1 SV=1	12	12	13	9	609.93	150466
tr|K7EJE8|K7EJE8_HUMAN	Lon protease homolog mitochondrial OS=Homo sapiens OX=9606 GN=LONP1 PE=1 SV=1	12	12	12	17	378.9	93297
tr|K7EKE6|K7EKE6_HUMAN	Lon protease homolog mitochondrial OS=Homo sapiens OX=9606 GN=LONP1 PE=1 SV=1	12	12	12	16	378.9	95180
P36776|LONM_HUMAN	Lon protease homolog mitochondrial OS=Homo sapiens OX=9606 GN=LONP1 PE=1 SV=2	12	12	12	14	378.9	106489
P19961|AMY2B_HUMAN	Alpha-amylase 2B OS=Homo sapiens OX=9606 GN=AMY2B PE=1 SV=1	11	11	30	21	5968	57710
P04745|AMY1_HUMAN	Alpha-amylase 1 OS=Homo sapiens OX=9606 GN=AMY1A PE=1 SV=2	11	11	30	21	5968	57768
Q9H0U4|RAB1B_HUMAN	Ras-related protein Rab-1B OS=Homo sapiens OX=9606 GN=RAB1B PE=1 SV=1	11	3	25	64	63.183	22171
P12532|KCRU_HUMAN	Creatine kinase U-type mitochondrial OS=Homo sapiens OX=9606 GN=CKMT1A PE=1 SV=1	11	10	24	29	1632.4	47037
Q96A33|CCD47_HUMAN	Coiled-coil domain-containing protein 47 OS=Homo sapiens OX=9606 GN=CCDC47 PE=1 SV=1	11	11	23	24	880.68	55874
Q13561|DCTN2_HUMAN	Dynactin subunit 2 OS=Homo sapiens OX=9606 GN=DCTN2 PE=1 SV=4	11	11	22	35	1463.5	44231
Q9HAV4|XPO5_HUMAN	Exportin-5 OS=Homo sapiens OX=9606 GN=XPO5 PE=1 SV=1	11	11	21	11	1091	136311
P31689|DNJA1_HUMAN	DnaJ homolog subfamily A member 1 OS=Homo sapiens OX=9606 GN=DNAJA1 PE=1 SV=2	11	11	21	38	2613	44868
Q92973|TNPO1_HUMAN	Transportin-1 OS=Homo sapiens OX=9606 GN=TNPO1 PE=1 SV=2	11	11	21	12	1830	102355
P63092|GNAS2_HUMAN	Guanine nucleotide-binding protein G(s) subunit alpha isoforms short OS=Homo sapiens OX=9606 GN=GNAS PE=1 SV=1	11	9	21	36	1510.4	45665
Q5JWF2|GNAS1_HUMAN	Guanine nucleotide-binding protein G(s) subunit alpha isoforms XLas OS=Homo sapiens OX=9606 GN=GNAS PE=1 SV=2	11	9	21	14	1510.4	111024
[truncated: 3,814 more rows]
