# Supplementary material for: Targeting EGFR-dependent tumors by disrupting an ARF6-mediated sorting system
Source: Nat Commun. 2022 Oct 12;13:6004. doi: 10.1038/s41467-022-33788-7 (PMC9556547; doi:10.1038/s41467-022-33788-7)
Supplement: Supplementary file 6 — Source Data [file 41467_2022_33788_MOESM6_ESM.zip]

Archive with 12 entries (12 files):
- Source Data/Fig.1.xlsx
- Source Data/Fig.2.xlsx
- Source Data/Fig.3.xlsx
- Source Data/Fig.4.xlsx
- Source Data/Fig.5.xlsx
- Source Data/Fig.6.xlsx
- Source Data/Fig.7.xlsx
- Source Data/Supplementary Fig.1.xlsx
- Source Data/Supplementary Fig.2.xlsx
- Source Data/Supplementary Fig.3.xlsx
- Source Data/Supplementary Fig.6.xlsx
- Source Data/Supplementary Fig.7.xlsx
