# Supplementary material for: Targeting EGFR-dependent tumors by disrupting an ARF6-mediated sorting system
Source: Nat Commun. 2022 Oct 12;13:6004. doi: 10.1038/s41467-022-33788-7 (PMC9556547; doi:10.1038/s41467-022-33788-7)
Supplement: Supplementary file 6 — Source Data [file 41467_2022_33788_MOESM6_ESM.zip › Source Data/Fig.1.xlsx]

## Sheet: Fig.1b
Fig.1b

## Sheet: Fig.1c
	Fig.1c
									Scr.	shDHHC13-1	shDHHC13-2			Normalized to 36b4	mRNA Fold
								Palm-EGFR	1	0.29	0.23				Scr.	shDHHC13-1	shDHHC13-2
								Input-EGFR	1	0.68	0.6			Dhhc13	1	0.157127	0.124137
								Palm-EGFR Ratial	1	0.426471	0.383333

## Sheet: Fig. 1e
Fig.1e

## Sheet: Fig.1g
Fig.1g

## Sheet: Fig. 1h
Fig.1h
