# Supplementary material for: Targeting EGFR-dependent tumors by disrupting an ARF6-mediated sorting system
Source: Nat Commun. 2022 Oct 12;13:6004. doi: 10.1038/s41467-022-33788-7 (PMC9556547; doi:10.1038/s41467-022-33788-7)
Supplement: Supplementary file 6 — Source Data [file 41467_2022_33788_MOESM6_ESM.zip › Source Data/Fig.2.xlsx]

## Sheet: Fig.2e
Fig.2e
0 h						0.5 h						1 h
Distance::Distance	EGFR-red	ARF6-green	GM130-blue			Distance::Distance	EGFR-red	ARF6-green	GM130-blue			Distance::Distance	EGFR-red	ARF6-green	GM130-blue
nm						nm						nm
0	62	137	1			0	57	205	35			0	18	62	0
69.3765	52	59	0			69.3771	107	134	68			65.9969	9	63	0
138.753	36	95	0			138.754	99	202	91			131.994	2	38	0
208.129	52	54	0			208.131	12	130	68			197.991	0	48	5
277.506	50	85	0			277.508	80	89	114			263.988	26	36	0
346.882	76	79	3			346.885	26	67	145			329.984	9	36	0
416.259	45	122	0			416.262	15	126	111			395.981	20	22	0
485.635	69	159	0			485.639	31	95	80			461.978	7	14	0
555.012	52	190	0			555.017	30	79	140			527.975	52	15	0
624.388	55	140	0			624.394	21	165	165			593.972	16	35	0
693.765	57	120	4			693.771	43	89	89			659.969	12	25	8
763.141	85	125	0			763.148	31	90	125			725.966	2	47	0
832.518	33	51	0			832.525	27	109	126			791.963	24	30	0
901.894	47	62	0			901.902	18	65	59			857.96	3	25	0
971.271	51	66	1			971.279	32	108	101			923.956	13	64	0
1040.65	72	73	4			1040.66	31	114	73			989.953	13	64	0
1110.02	61	100	0			1110.03	24	133	55			1055.95	2	52	0
1179.4	65	62	0			1179.41	25	118	22			1121.95	0	44	0
1248.78	52	116	8			1248.79	30	111	22			1187.94	5	14	0
1318.15	67	103	2			1318.16	35	50	16			1253.94	0	10	0
1387.53	60	37	2			1387.54	34	81	26			1319.94	13	4	0
1456.91	140	64	0			1456.92	42	144	46			1385.93	16	10	5
1526.28	96	59	0			1526.3	44	111	20			1451.93	8	2	0
1595.66	76	81	0			1595.67	36	72	4			1517.93	3	42	0
1665.04	63	71	0			1665.05	25	118	24			1583.93	5	10	0
1734.41	34	60	0			1734.43	25	74	23			1649.92	9	36	0
1803.79	46	107	0			1803.8	27	115	69			1715.92	17	40	0
1873.16	39	64	0			1873.18	42	133	39			1781.92	9	55	0
1942.54	63	93	0			1942.56	46	84	57			1847.91	0	15	0
2011.92	56	90	0			2011.93	12	46	45			1913.91	1	6	0
2081.29	61	140	1			2081.31	38	44	62			1979.91	6	47	0
2150.67	109	95	9			2150.69	25	98	60			2045.9	7	23	0
2220.05	104	133	12			2220.07	53	59	91			2111.9	11	16	0
2289.42	78	105	5			2289.44	46	39	80			2177.9	10	65	0
2358.8	38	140	33			2358.82	53	98	114			2243.89	21	7	0
2428.18	101	69	49			2428.2	64	148	97			2309.89	3	10	0
2497.55	84	97	5			2497.57	57	178	136			2375.89	0	0	0
2566.93	63	108	49			2566.95	67	220	110			2441.88	11	40	0
2636.31	92	107	23			2636.33	29	141	98			2507.88	18	25	0
2705.68	146	171	60			2705.71	39	172	104			2573.88	14	33	0
2775.06	137	113	17			2775.08	49	150	45			2639.88	6	1	0
2844.44	165	118	50			2844.46	29	126	30			2705.87	0	26	0
2913.81	167	125	13			2913.84	12	159	37			2771.87	6	9	0
2983.19	91	104	13			2983.21	55	157	66			2837.87	38	14	0
3052.56	125	50	18			3052.59	8	108	48			2903.86	6	22	0
3121.94	122	94	14			3121.97	41	99	28			2969.86	34	41	0
3191.32	93	82	21			3191.35	55	171	13			3035.86	16	61	0
3260.69	92	118	11			3260.72	64	199	24			3101.85	56	39	0
3330.07	87	97	18			3330.1	139	225	4			3167.85	64	108	0
3399.45	95	47	16			3399.48	108	211	0			3233.85	75	72	0
3468.82	110	167	28			3468.85	189	204	10			3299.84	179	81	0
3538.2	110	119	21			3538.23	147	232	7			3365.84	169	107	0
3607.58	116	162	32			3607.61	193	250	0			3431.84	117	186	0
3676.95	146	138	69			3676.98	145	255	0			3497.83	164	132	0
3746.33	149	118	50			3746.36	165	255	0			3563.83	178	131	4
3815.71	140	118	51			3815.74	122	230	0			3629.83	199	103	0
3885.08	129	103	91			3885.12	225	219	6			3695.83	189	169	0
3954.46	154	131	57			3954.49	238	214	0			3761.82	132	135	0
4023.84	173	129	52			4023.87	131	175	2			3827.82	61	156	0
4093.21	132	201	45			4093.25	177	226	0			3893.82	78	95	0
4162.59	221	217	64			4162.62	114	225	0			3959.81	100	111	0
4231.96	178	199	55			4232	92	157	1			4025.81	91	134	0
4301.34	123	173	99			4301.38	101	124	0			4091.81	46	62	0
4370.72	179	221	109			4370.76	82	96	0			4157.8	33	61	0
4440.09	229	113	103			4440.13	51	93	3			4223.8	19	102	0
4509.47	215	186	155			4509.51	59	81	0			4289.8	28	114	0
4578.85	157	204	137			4578.89	7	78	0			4355.79	7	112	0
4648.22	176	196	199			4648.26	18	68	0			4421.79	12	69	0
4717.6	193	228	159			4717.64	14	96	5			4487.79	13	56	0
4786.98	198	196	97			4787.02	35	74	0			4553.79	16	58	0
4856.35	160	193	88			4856.39	46	83	0			4619.78	4	25	0
4925.73	225	180	103			4925.77	35	43	0			4685.78	11	65	0
4995.11	185	148	84			4995.15	32	81	0			4751.78	10	61	0
5064.48	97	168	64			5064.53	8	96	0			4817.77	46	56	0
5133.86	114	77	22			5133.9	32	75	0			4883.77	11	28	0
5203.24	84	84	10			5203.28	0	97	0			4949.77	11	28	0
5272.61	106	71	19			5272.66	34	84	6			5015.76	1	41	0
5341.99	79	45	38			5342.03	14	47	5			5081.76	4	20	0
5411.36	51	79	57			5411.41	12	130	0			5147.76	5	14	0
5480.74	58	36	33			5480.79	1	55	0			5213.75	0	40	0
5550.12	63	39	26			5550.17	21	104	0			5279.75	6	26	0
5619.49	63	57	22			5619.54	22	64	0			5345.75	5	55	0
5688.87	85	52	14			5688.92	15	77	0			5411.74	0	12	0
5758.25	140	121	34			5758.3	19	62	0			5477.74	0	23	0
5827.62	94	56	12			5827.67	15	55	0			5543.74	0	7	0
5897	51	130	25			5897.05	21	47	1			5609.74	14	14	0
5966.38	48	132	20			5966.43	31	65	0			5675.73	1	17	0
6035.75	96	121	1			6035.8	42	150	0			5741.73	1	18	0
6105.13	61	109	0			6105.18	37	150	0			5807.73	0	4	0
6174.51	43	70	31			6174.56	42	90	0			5873.72	0	2	0
6243.88	48	87	0			6243.94	59	88	0			5939.72	1	15	0
6313.26	60	74	4			6313.31	7	47	0			6005.72	0	0	0
6382.64	65	72	1			6382.69	33	129	0			6071.71	0	9	0
6452.01	63	83	0			6452.07	47	82	0			6137.71	0	6	0
6521.39	47	117	0			6521.44	112	85	0			6203.71	0	5	0
6590.76	61	109	0			6590.82	73	60	0			6269.7	0	7	0
6660.14	59	58	0			6660.2	43	71	0			6335.7	0	17	0
6729.52	46	82	0			6729.58	94	63	0			6401.7	0	19	0
6798.89	47	64	0			6798.95	119	77	0			6467.69	0	15	0
6868.27	24	76	0			6868.33	38	62	0			6533.69	0	12	0
6937.65	20	59	0			6937.71	64	42	0			6599.69	4	0	0
7007.02	37	69	0			7007.08	44	94	0			6665.69	5	9	0
7076.4	58	120	0			7076.46	34	58	0			6731.68	5	2	0
7145.78	48	69	0			7145.84	23	129	0			6797.68	0	18	0
7215.15	44	102	0			7215.22	26	127	5			6863.68	0	18	0
7284.53	70	111	0			7284.59	20	114	0			6929.67	1	0	0
7353.91	66	88	0			7353.97	23	127	0			6995.67	1	1	0
7423.28	22	129	0			7423.35	54	95	0			7061.67	0	17	0
7492.66	69	34	0			7492.72	32	120	0			7127.66	0	21	0
7562.04	34	71	0			7562.1	78	116	0			7193.66	12	0	0
7631.41	26	32	0			7631.48	88	106	0			7259.66	2	8	0
7700.79	35	93	0			7700.85	80	201	0			7325.65	0	0	0
7770.16	38	21	7			7770.23	110	228	0			7391.65	0	0	0
7839.54	14	22	0			7839.61	117	183	0			7457.65	0	0	0
7908.92	40	55	2			7908.99	108	236	0			7523.64	0	0	0
7978.29	13	26	0			7978.36	90	166	0			7589.64	0	2	0
8047.67	19	24	1			8047.74	53	186	0			7655.64	2	0	0
8117.05	27	80	0			8117.12	82	91	0			7721.64	0	0	0
8186.42	22	61	0			8186.49	33	149	0			7787.63	2	0	0
8255.8	44	48	0			8255.87	65	95	1			7853.63	0	8	0
8325.18	24	52	0			8325.25	50	102	0			7919.63	0	3	0
8394.55	37	25	0			8394.63	10	135	0			7985.62	0	0	0
8463.93	28	26	1			8464	4	121	0			8051.62	0	0	0
8533.31	21	28	0			8533.38	44	94	0			8117.62	0	0	0
8602.68	9	33	1			8602.76	21	107	0			8183.61	0	0	0
8672.06	27	68	1			8672.13	22	128	0			8249.61	0	4	0
8741.44	23	49	0			8741.51	33	64	0			8315.61	8	0	0
8810.81	64	39	0			8810.89	5	77	0			8381.6	0	17	0
8880.19	21	50	0			8880.26	6	87	0			8447.6	0	1	0
8949.56	12	73	0			8949.64	27	51	0			8513.6	3	7	0
9018.94	16	69	0			9019.02	7	30	0			8579.6	0	1	0
9088.32	7	61	0			9088.4	38	28	0			8645.59	0	0	0
9157.69	0	33	0			9157.77	0	16	0			8711.59	0	0	0
9227.07	3	64	0			9227.15	0	33	0			8777.59	0	0	0
9296.45	3	50	0			9296.53	20	33	0			8843.58	0	2	0
9365.82	15	29	0			9365.9	7	61	0			8909.58	0	1	0
9435.2	3	9	0			9435.28	8	16	0			8975.58	0	4	0
9504.58	6	12	0			9504.66	8	61	0			9041.57	0	0	0
9573.95	3	46	3			9574.04	7	73	0			9107.57	0	0	0
9643.33	6	40	0			9643.41	5	27	0			9173.57	0	0	0
9712.71	19	34	0			9712.79	12	46	0			9239.56	0	4	0
9782.08	23	17	0			9782.17	10	41	0			9305.56	0	0	0
9851.46	18	53	0			9851.54	8	45	0			9371.56	0	0	0
9920.84	28	39	0			9920.92	6	65	0			9437.55	0	1	0
9990.21	21	66	0			9990.3	16	51	0			9503.55	0	0	0
10059.6	31	26	0			10059.7	0	34	0			9569.55	0	6	0
												9635.55	0	0	0
												9701.54	0	2	0
												9767.54	0	0	0
												9833.54	0	7	0
												9899.53	0	1	0
												9965.53	0	3	0
												10031.5	2	4	0

## Sheet: Fig.2f
Fig.2f
0 h						1 h
Distance::Distance	Blue-GM130	Red-EGFR 3CS-HA-SBP	Green-ARF6			Distance::Distance	Blue-GM130	Red-EGFR 3CS-HA-SBP	Green-ARF6
nm						nm
0	0	9	1			0	0	25	26
59.4417	0	14	10			133.126	1	29	25
118.883	0	8	0			266.252	6	13	8
178.325	0	11	1			399.379	1	25	38
237.767	0	11	1			532.505	1	25	26
297.209	0	12	0			665.631	8	16	18
356.65	0	18	8			798.757	7	43	14
416.092	0	8	4			931.884	4	23	41
475.534	0	8	5			1065.01	1	32	29
534.975	0	7	22			1198.14	10	25	31
594.417	0	17	31			1331.26	4	18	25
653.859	0	7	5			1464.39	0	31	5
713.3	0	21	5			1597.52	4	15	16
772.742	0	18	1			1730.64	9	7	15
832.184	0	24	17			1863.77	2	16	33
891.625	0	11	12			1996.89	13	8	24
951.067	0	14	0			2130.02	3	22	7
1010.51	0	18	5			2263.15	1	32	4
1069.95	0	18	5			2396.27	4	18	8
1129.39	0	12	4			2529.4	8	23	0
1188.83	0	28	2			2662.52	5	6	29
1248.28	0	20	8			2795.65	0	18	52
1307.72	0	34	0			2928.78	4	56	37
1367.16	0	13	13			3061.9	1	34	19
1426.6	0	24	9			3195.03	5	46	32
1486.04	0	20	1			3328.16	4	68	17
1545.48	0	49	23			3461.28	4	68	17
1604.93	0	46	14			3594.41	4	25	41
1664.37	0	52	24			3727.53	16	49	35
1723.81	0	55	11			3860.66	20	69	37
1783.25	0	44	18			3993.79	25	93	37
1842.69	0	44	18			4126.91	31	122	43
1902.13	0	51	16			4260.04	28	141	48
1961.58	0	96	29			4393.16	45	137	60
2021.02	5	64	18			4526.29	44	136	68
2080.46	8	117	67			4659.42	59	155	35
2139.9	0	61	64			4792.54	106	132	37
2199.34	3	84	40			4925.67	117	149	68
2258.78	18	139	74			5058.8	154	170	87
2318.23	0	67	29			5191.92	145	157	60
2377.67	13	135	31			5325.05	152	194	29
2437.11	10	71	56			5458.18	243	208	49
2496.55	10	113	60			5591.3	231	222	57
2555.99	10	117	40			5724.43	195	240	100
2615.43	33	146	65			5857.55	160	247	44
2674.88	33	146	65			5990.68	118	252	96
2734.32	98	211	65			6123.81	68	180	61
2793.76	180	244	58			6256.93	50	132	47
2853.2	175	220	44			6390.06	70	123	34
2912.64	258	198	36			6523.19	50	117	49
2972.09	195	254	49			6656.31	50	117	49
3031.53	195	223	50			6789.44	30	83	51
3090.97	195	223	50			6922.56	30	113	47
3150.41	153	227	76			7055.69	42	104	42
3209.85	155	220	60			7188.81	36	122	21
3269.29	55	212	37			7321.94	32	98	31
3328.74	58	176	47			7455.07	45	109	55
3388.18	28	178	73			7588.19	69	105	45
3447.62	23	152	87			7721.32	65	78	71
3507.06	40	160	82			7854.45	49	114	85
3566.5	45	139	63			7987.57	52	109	42
3625.94	20	125	92			8120.7	44	82	52
3685.39	20	149	53			8253.83	47	53	52
3744.83	10	121	44			8386.95	115	77	75
3804.27	28	164	79			8520.08	114	64	56
3863.71	0	155	60			8653.2	134	46	44
3923.15	0	155	60			8786.33	109	44	55
3982.59	10	170	44			8919.46	51	77	69
4042.04	5	104	55			9052.58	18	59	29
4101.48	23	189	50			9185.71	7	58	31
4160.92	55	157	56			9318.83	6	45	53
4220.36	128	180	51			9451.96	8	40	54
4279.8	30	135	58			9585.09	4	55	49
4339.24	5	177	80			9718.21	2	43	31
4398.69	3	167	53			9851.34	1	65	52
4458.13	15	208	88			9984.47	5	30	1
4517.57	105	202	58			10117.6	4	37	30
4577.01	25	238	69			4512.09	96	32	63
4636.45	82.5	198	50			4571.46	89	14	74
4695.89	82.5	198	50			4630.83	87	45	78
4755.34	75	204	63			4690.2	89	55	70
4814.78	85	218	41			4749.57	81	56	88
4874.22	100	212	91			4808.93	102	44	113
4933.66	70	222	100			4868.3	98	33	102
4993.1	55	232	81			4927.67	166	51	115
5052.54	110	224	46			4987.04	119	27	122
5111.99	70	222	66			5046.41	116	43	125
5171.43	74	233	65			5105.78	153	28	127
5230.87	45	215	102			5165.15	107	16	119
5290.31	60	243	96			5224.52	108	6	110
5349.75	60	226	49			5283.89	143	50	107
5409.19	15	206	86			5343.26	143	50	107
5468.64	25	200	79			5402.63	92	30	86
5528.08	25	200	79			5462	96	41	92
5587.52	23	205	34			5521.37	60	18	87
5646.96	23	249	107			5580.74	80	11	103
5706.4	10	227	92			5640.11	33	42	93
5765.85	77.5	195	73			5699.48	114	27	78
5825.29	0	154	59			5758.85	76	35	79
5884.73	30	162	49			5818.22	98	27	59
5944.17	50	125	36			5877.59	145	50	90
6003.61	15	176	65			5936.96	135	19	67
6063.05	10	147	40			5996.33	136	21	76
6122.49	5	145	66			6055.7	166	29	61
6181.94	15	132	63			6115.07	115	36	53
6241.38	0	117	60			6174.43	118	35	54
6300.82	0	99	44			6233.8	109	18	50
6360.26	0	90	47			6293.17	81	7	41
6419.7	0	84	82			6352.54	60	19	23
6479.15	0	79	76			6411.91	25	23	44
6538.59	0	78	45			6471.28	43	21	41
6598.03	0	87	98			6530.65	20	16	40
6657.47	0	87	62			6590.02	32	16	39
6716.91	3	104	33			6649.39	32	16	39
6776.35	3	104	33			6708.76	18	19	30
6835.8	0	59	104			6768.13	1	25	17
6895.24	0	54	100			6827.5	0	23	17
6954.68	3	76	56			6886.87	6	33	21
7014.12	0	65	64			6946.24	14	19	11
7073.56	0	70	39			7005.61	0	20	10
7133	0	75	39			7064.98	0	24	11
7192.45	0	79	36			7124.35	5	0	7
7251.89	0	80	46			7183.72	0	4	5
7311.33	0	42	30			7243.09	0	11	3
7370.77	0	75	49			7302.46	2	16	4
7430.21	0	46	17			7361.83	2	3	2
7489.65	0	57	60			7421.2	0	2	2
7549.1	0	64	75			7480.57	2	9	2
7608.54	0	58	70			7539.93	0	1	0
7667.98	0	44	22			7599.3	0	0	3
7727.42	0	47	40			7658.67	0	0	3
7786.86	0	52	44			7718.04	1	11	4
7846.3	0	51	51			7777.41	0	16	2
7905.75	0	37	79			7836.78	3	8	5
7965.19	0	67	45			7896.15	0	9	1
8024.63	3	50	53			7955.52	0	9	1
8084.07	0	40	40			8014.89	0	8	2
8143.51	0	28	61			8074.26	0	10	1
8202.95	0	69	54			8133.63	0	0	1
8262.4	0	39	45			8193	0	6	1
8321.84	0	40	48			8252.37	0	0	0
8381.28	0	40	48			8311.74	0	0	0
8440.72	0	63	58			8371.11	0	4	2
8500.16	0	80	48			8430.48	0	4	2
8559.6	0	52	36			8489.85	0	2	0
8619.05	0	29	40			8549.22	0	11	0
8678.49	0	70	66			8608.59	0	0	0
8737.93	0	52	33			8667.96	0	0	0
8797.37	0	59	32			8727.33	0	3	0
8856.81	0	52	54			8786.7	0	0	2
8916.25	0	62	51			8846.07	0	1	1
8975.7	3	75	60			8905.43	0	8	0
9035.14	0	60	69			8964.8	0	8	0
9094.58	0	60	99			9024.17	0	1	0
9154.02	0	33	108			9083.54	0	3	3
9213.46	0	54	56			9142.91	0	8	0
9272.91	0	76	43			9202.28	0	0	1
9332.35	13	83	59			9261.65	0	0	1
9391.79	0	64	77			9321.02	0	7	1
9451.23	0	80	70			9380.39	0	0	0
9510.67	0	61	71			9439.76	0	3	0
9570.11	0	76	52			9499.13	0	0	1
9629.56	0	76	52			9558.5	0	1	2
9689	0	38	48			9617.87	0	6	0
9748.44	3	51	74			9677.24	0	0	0
9807.88	0	54	44			9736.61	0	0	0
9867.32	0	59	88			9795.98	0	3	0
9926.76	0	40	68			9855.35	0	1	2
9963.83	0	31	40			9914.72	0	11	2
10023.1	0	41	48			9974.09	0	14	0
						10033.5	0	0	2

## Sheet: Fig.2g
Fig.2g
0 h						1 h
Distance::Distance	Red-EGFR	Green-ARF6 G2A	Blue-GM130			Distance::Distance	Red-EGFR	Green-ARF6 G2A	Blue-GM130
nm						nm
0	7	192	12			0	0	95	0
88.6295	26	207	11			66.2721	0	40	0
177.259	16	216	14			132.544	0	90	0
265.889	15	220	3			198.816	0	8	0
354.518	32	190	12			265.088	1	35	3
443.148	29	214	8			331.361	1	57	0
531.777	38	171	12			397.633	0	74	0
620.407	34	147	5			463.905	0	13	0
709.036	16	162	4			530.177	2	82	4
797.666	25	206	7			596.449	4	31	7
886.295	8	184	7			662.721	5	39	19
974.925	17	176	18			728.993	1	119	6
1063.55	21	176	21			795.265	0	94	0
1152.18	22	191	10			861.537	13	52	0
1240.81	12	192	6			927.809	6	92	8
1329.44	13	189	3			994.082	12	79	9
1418.07	14	219	18			1060.35	42	61	6
1506.7	13	210	9			1126.63	50	115	8
1595.33	19	168	20			1192.9	82	43	19
1683.96	14	179	32			1259.17	82	100	36
1772.59	17	166	35			1325.44	62	80	31
1861.22	18	194	36			1391.71	71	55	56
1949.85	30	169	50			1457.99	117	39	63
2038.48	46	152	62			1524.26	116	74	62
2127.11	63	155	67			1590.53	85	66	82
2215.74	97	111	118			1656.8	62	72	85
2304.37	121	131	108			1723.07	90	45	118
2393	192	74	220			1789.35	49	64	95
2481.63	235	91	249			1855.62	71	58	125
2570.26	250	71	252			1921.89	89	62	91
2658.89	251	71	211			1988.16	95	48	107
2747.51	217	93	229			2054.44	90	52	62
2836.14	174	84	177			2120.71	99	69	68
2924.77	175	86	114			2186.98	66	27	55
3013.4	208	68	126			2253.25	78	90	50
3102.03	132	90	151			2319.52	78	90	50
3190.66	147	76	100			2385.8	103	66	87
3279.29	150	91	138			2452.07	105	42	60
3367.92	147	87	148			2518.34	73	31	59
3456.55	118	100	120			2584.61	69	41	101
3545.18	102	117	126			2650.88	80	13	78
3633.81	150	96	160			2717.16	77	83	52
3722.44	153	105	166			2783.43	53	25	75
3811.07	172	58	206			2849.7	87	32	112
3899.7	202	61	234			2915.97	90	87	110
3988.33	208	71	168			2982.24	104	65	96
4076.96	222	53	222			3048.52	111	45	99
4165.59	192	57	229			3114.79	118	93	113
4254.22	192	96	189			3181.06	152	56	124
4342.85	221	96	133			3247.33	145	74	188
4431.48	189	60	138			3313.61	185	54	175
4520.1	223	67	122			3379.88	220	108	202
4608.73	155	103	107			3446.15	208	32	168
4697.36	180	92	140			3512.42	202	49	133
4785.99	222	108	132			3578.69	168	37	171
4874.62	252	69	206			3644.97	177	76	106
4963.25	255	84	184			3711.24	157	47	115
5051.88	242	104	179			3777.51	170	56	163
5140.51	242	104	179			3843.78	148	63	119
5229.14	255	107	242			3910.05	138	27	141
5317.77	229	105	218			3976.33	88	94	147
5406.4	183	103	184			4042.6	50	23	134
5495.03	122	106	147			4108.87	62	62	105
5583.66	93	87	88			4175.14	60	55	60
5672.29	61	99	28			4241.41	49	77	41
5760.92	38	82	9			4307.69	40	94	45
5849.55	42	70	26			4373.96	34	92	5
5938.18	34	103	0			4440.23	37	38	16
6026.81	42	85	0			4506.5	79	13	2
6115.44	39	83	2			4572.78	35	27	5
6204.07	19	75	0			4639.05	48	40	3
6292.7	30	80	1			4705.32	33	48	0
6381.32	35	118	0			4771.59	14	11	0
6469.95	49	81	0			4837.86	20	117	1
6558.58	25	75	1			4904.14	19	50	2
6647.21	34	93	0			4970.41	22	48	5
6735.84	33	126	0			5036.68	14	45	3
6824.47	45	86	0			5102.95	21	88	0
6913.1	45	113	0			5169.22	33	122	2
7001.73	51	102	0			5235.5	26	106	2
7090.36	51	128	0			5301.77	26	106	2
7178.99	51	99	0			5368.04	35	112	7
7267.62	36	88	0			5434.31	55	61	3
7356.25	37	86	0			5500.58	44	154	2
7444.88	29	88	0			5566.86	63	77	0
7533.51	48	145	5			5633.13	59	40	5
7622.14	37	88	1			5699.4	55	65	3
7710.77	24	116	0			5765.67	42	115	0
7799.4	35	105	0			5831.95	58	70	0
7888.03	35	90	0			5898.22	45	66	2
7976.66	15	93	0			5964.49	54	16	0
8065.29	35	94	0			6030.76	53	42	0
8153.91	33	84	0			6097.03	63	78	1
8242.54	30	88	0			6163.31	73	41	0
8331.17	14	81	0			6229.58	52	8	0
8419.8	28	90	0			6295.85	57	52	0
8508.43	15	105	0			6362.12	43	20	0
8597.06	17	91	0			6428.39	44	21	0
8685.69	39	78	3			6494.67	25	74	0
8774.32	29	79	0			6560.94	29	12	0
8862.95	64	94	0			6627.21	16	69	0
8951.58	33	103	0			6693.48	21	0	0
9040.21	38	99	0			6759.75	10	19	0
9128.84	23	93	0			6826.03	10	19	0
9217.47	26	98	0			6892.3	9	15	0
9306.1	25	46	0			6958.57	13	81	0
9394.73	22	78	0			7024.84	17	47	0
9483.36	14	67	0			7091.12	12	36	0
9571.99	10	72	0			7157.39	0	24	0
9660.62	14	82	0			7223.66	2	53	0
9749.25	12	54	0			7289.93	12	40	0
9837.88	9	78	0			7356.2	1	35	0
9926.5	7	43	0			7422.48	5	88	0
10015.1	23	46	0			7488.75	0	59	0
						7555.02	1	32	0
						7621.29	1	7	0
						7687.56	1	72	0
						7753.84	6	44	0
						7820.11	5	30	0
						7886.38	2	81	0
						7952.65	2	31	0
						8018.92	2	32	0
						8085.2	4	26	0
						8151.47	4	40	0
						8217.74	0	29	0
						8284.01	8	57	0
						8350.29	8	57	0
						8416.56	27	84	0
						8482.83	26	55	0
						8549.1	18	24	0
						8615.37	14	86	0
						8681.65	11	77	0
						8747.92	9	48	0
						8814.19	9	18	0
						8880.46	11	74	0
						8946.73	6	20	0
						9013.01	5	31	0
						9079.28	4	49	0
						9145.55	8	11	0
						9211.82	15	53	0
						9278.09	17	39	0
						9344.37	12	15	0
						9410.64	17	41	0
						9476.91	19	126	0
						9543.18	19	89	0
						9609.46	34	81	0
						9675.73	39	62	0
						9742	30	41	0
						9808.27	30	41	0
						9874.54	27	19	0
						9940.82	35	51	0
						10007.1	17	36	0

## Sheet: Fig.2i
Fig.2i
	Fluorescent intensity/Cell (105)
EGFR-HA-SBP	WT	3CS
ARF6-Flag	WT	G2A
1	13.9696	0.86731
2	15.4932	1.07564
3	8.51363	0.38742
4	9.30074	0.59236
5	2.48423	0.64058
6	2.92717	0.71756
7	4.07103	0.81794
8	4.67832	0.9959
9	6.63491	1.51596
10	10.2464	0.81119
11	8.33962	1.16905
12	5.94477	0.29896
13	6.28351	0.58245
14	3.06643	0.89785
15	6.82643	0.48581
16	9.57651	1.12668
17	4.12064	1.75883
18	6.60269	0.34046
19	3.60368	2.19315
20	1.34799	1.51734
21	2.80306	1.10075
22	1.17896	4.22689
23	2.17721	1.15788
24	3.62159	1.30058
25	6.6889
26	7.08707
27	3.02716
28	3.06464
mean	5.84572	1.10744
SEM	0.678125	0.165159
F test	4.19275e-10
T test (P value)	1.52837e-07

## Sheet: Fig.2j
	Fig.2j

## Sheet: Fig.2k
	Fig.2k
