# Supplementary material for: Targeting EGFR-dependent tumors by disrupting an ARF6-mediated sorting system
Source: Nat Commun. 2022 Oct 12;13:6004. doi: 10.1038/s41467-022-33788-7 (PMC9556547; doi:10.1038/s41467-022-33788-7)
Supplement: Supplementary file 6 — Source Data [file 41467_2022_33788_MOESM6_ESM.zip › Source Data/Fig.3.xlsx]

## Sheet: Fig.3a
Fig.3a
Distance	EGFR-Red	ARF6-Green	GM130-Blue		Distance	EGFR-Red	ARF5-green	GM130-blue		Distance	EGFR red	ARF6 N5R6 green	GM130 blue		Distance	EGFR red	ARF6 N6C5 Green	GM130-blue
0	0	0	0		nm					nm					nm
59.9134	0	0	0		0	0	27	0		0	9	33	1		0	0	0	0
119.827	0	0	0		65.9887	0	18	0		77.7025	16	16	0		77.7624	0	0	0
179.74	0	10	0		131.977	0	18	0		155.405	0	12	0		155.525	0	0	0
239.654	0	0	0		197.966	0	36	0		233.107	22	3	0		233.287	0	0	0
299.567	0	0	0		263.955	0	60	0		310.81	0	5	0		311.05	0	0	0
359.48	0	0	0		329.944	0	35	0		388.512	12	32	6		388.812	0	0	0
419.394	0	0	0		395.932	0	60	9		466.215	8	54	4		466.575	2	0	0
479.307	0	0	0		461.921	9	62	1		543.917	0	21	3		544.337	0	0	0
539.221	0	0	0		527.91	0	19	0		621.62	24	18	4		622.1	0	0	0
599.134	0	0	0		593.898	3	24	0		699.322	3	53	3		699.862	0	0	0
659.047	0	0	0		659.887	0	28	0		777.025	24	54	0		777.624	0	0	0
718.961	0	0	0		725.876	0	28	0		854.727	0	1	0		855.387	0	0	0
778.874	0	0	0		791.864	0	44	0		932.43	58	52	4		933.149	0	0	0
838.788	0	0	0		857.853	0	41	0		1010.13	15	6	2		1010.91	0	0	0
898.701	0	0	0		923.842	4	38	0		1087.83	11	35	11		1088.67	0	0	0
958.614	0	8	0		989.831	5	20	1		1165.54	11	45	16		1166.44	0	0	0
1018.53	0	0	0		1055.82	0	57	2		1243.24	35	14	41		1244.2	0	0	0
1078.44	0	0	0		1121.81	8	27	0		1320.94	11	26	11		1321.96	0	0	0
1138.35	0	0	0		1187.8	24	16	0		1398.64	22	55	4		1399.72	4	0	0
1198.27	0	1	0		1253.79	24	16	0		1476.35	9	36	28		1477.49	0	0	0
1258.18	0	3	0		1319.77	0	29	0		1554.05	38	67	20		1555.25	0	0	0
1318.09	10	0	0		1385.76	0	41	2		1631.75	39	79	38		1633.01	0	0	0
1378.01	0	4	0		1451.75	0	40	0		1709.45	34	81	53		1710.77	2	0	0
1437.92	0	8	0		1517.74	0	66	0		1787.16	90	61	101		1788.54	0	0	0
1497.84	0	0	0		1583.73	0	70	0		1864.86	105	19	39		1866.3	0	0	0
1557.75	0	0	0		1649.72	0	32	0		1942.56	100	27	32		1944.06	0	0	0
1617.66	0	2	0		1715.71	12	43	0		2020.26	85	59	81		2021.82	0	0	0
1677.58	4	6	0		1781.7	4	63	0		2097.97	108	54	37		2099.59	0	0	0
1737.49	1	7	0		1847.68	0	32	1		2175.67	89	75	35		2177.35	0	0	0
1797.4	0	10	0		1913.67	0	36	12		2253.37	76	37	53		2255.11	0	0	0
1857.32	0	2	0		1979.66	0	10	0		2331.07	54	34	28		2332.87	0	0	0
1917.23	0	5	0		2045.65	0	10	0		2408.78	19	59	32		2410.64	0	0	0
1977.14	0	0	0		2111.64	0	53	4		2486.48	28	21	18		2488.4	0	0	0
2037.06	0	1	0		2177.63	12	39	0		2564.18	51	55	43		2566.16	0	0	0
2096.97	0	7	0		2243.62	0	27	0		2641.88	123	89	35		2643.92	0	0	0
2156.88	0	8	0		2309.6	8	25	1		2719.59	34	114	12		2721.69	0	0	0
2216.8	2	0	0		2375.59	1	57	3		2797.29	70	35	22		2799.45	0	0	0
2276.71	4	0	0		2441.58	14	64	1		2874.99	63	78	71		2877.21	0	0	0
2336.62	3	0	0		2507.57	0	41	7		2952.69	54	31	47		2954.97	6	0	0
2396.54	0	12	0		2573.56	1	28	3		3030.4	72	107	98		3032.74	0	20	0
2456.45	0	0	0		2639.55	1	87	7		3108.1	85	75	96		3110.5	0	0	0
2516.36	0	0	0		2705.54	3	26	20		3185.8	80	75	111		3188.26	0	0	0
2576.28	0	6	0		2771.53	21	38	0		3263.5	115	64	141		3266.02	2	4	0
2636.19	5	10	0		2837.51	21	38	0		3341.21	66	101	62		3343.79	3	0	0
2696.1	6	0	0		2903.5	0	61	11		3418.91	160	107	105		3421.55	0	0	0
2756.02	0	10	0		2969.49	0	40	45		3496.61	115	58	106		3499.31	7	0	0
2815.93	13	4	0		3035.48	11	61	21		3574.31	105	108	97		3577.07	0	0	0
2875.84	1	0	0		3101.47	33	61	4		3652.02	74	93	146		3654.83	21	0	0
2935.76	0	22	0		3167.46	1	82	2		3729.72	81	111	115		3732.6	1	7	2
2995.67	13	0	0		3233.45	10	66	8		3807.42	119	147	122		3810.36	2	1	0
3055.58	12	35	0		3299.44	13	86	10		3885.12	127	224	132		3888.12	19	10	0
3115.5	1	0	0		3365.42	13	86	10		3962.83	188	166	172		3965.88	52	11	2
3175.41	21	37	0		3431.41	14	47	19		4040.53	167	158	133		4043.65	93	51	3
3235.32	27	9	0		3497.4	13	111	49		4118.23	165	157	137		4121.41	48	147	2
3295.24	3	0	0		3563.39	46	96	31		4195.93	143	188	113		4199.17	127	174	24
3355.15	16	0	0		3629.38	53	92	67		4273.64	212	113	94		4276.93	163	141	8
3415.06	4	13	0		3695.37	30	94	31		4351.34	84	170	85		4354.7	145	161	26
3474.98	21	11	0		3761.36	23	152	131		4429.04	149	169	69		4432.46	208	247	12
3534.89	21	11	0		3827.35	55	124	169		4506.74	103	122	42		4510.22	199	255	5
3594.8	0	12	0		3893.33	95	152	155		4584.45	85	154	57		4587.98	243	235	33
3654.72	3	17	0		3959.32	95	152	155		4662.15	18.9	88	18		4665.75	174	196	12
3714.63	8	7	0		4025.31	172	200	221		4739.85	93	57	32		4743.51	154	159	21
3774.54	4	40	0		4091.3	159	146	214		4817.55	122	58	38		4821.27	136	148	9
3834.46	9	0	0		4157.29	198	150	237		4895.26	116	84	41		4899.03	73	63	9
3894.37	11	35	0		4223.28	225	162	249		4972.96	103	131	64		4976.8	107	89	7
3954.28	13	28	0		4289.27	190	166	222		5050.66	95	119	56		5054.56	77	54	5
4014.2	28	26	0		4355.25	44	199	199		5128.36	138	103	104		5132.32	77	77	8
4074.11	30	37	0		4421.24	74	197	136		5206.07	167	69	89		5210.08	66	37	2
4134.02	0	3	0		4487.23	38	151	141		5283.77	184	105	137		5287.85	77	61	1
4193.94	0	20	0		4553.22	61	136	107		5361.47	173	114	163		5365.61	71	51	0
4253.85	18	28	0		4619.21	81	199	90		5439.17	198	91	144		5443.37	75	11	0
4313.77	21	37	0		4685.2	35	145	129		5516.88	157	78	53		5521.13	99	54	12
4373.68	30	46	0		4751.19	35	145	129		5594.58	66	115	106		5598.9	33	32	0
4433.59	54	41	0		4817.18	120	139	41		5672.28	81	78	44		5676.66	33	32	0
4493.51	51	82	0		4883.16	124	123	73		5749.98	132	41	42		5754.42	75	29	8
4553.42	89	95	0		4949.15	161	135	114		5827.69	66	44	31		5832.18	54	77	0
4613.33	104	98	0		5015.14	64	107	50		5905.39	57	31	19		5909.95	58	28	0
4673.25	75	168	4		5081.13	94	128	27		5983.09	70	23	36		5987.71	88	51	0
4733.16	146	69	1		5147.12	129	98	42		6060.79	57	45	36		6065.47	36	31	4
4793.07	28	42	0		5213.11	59	144	57		6138.5	80	50	25		6143.23	39	34	13
4852.99	35	56	0		5279.1	59	144	57		6216.2	38	71	3		6221	51	27	6
4912.9	43	50	0		5345.09	33	93	35		6293.9	95	20	18		6298.76	68	37	11
4972.81	7	52	0		5411.07	39	75	31		6371.6	55	78	0		6376.52	59	95	0
5032.73	17	30	0		5477.06	29	101	72		6449.3	65	37	11		6454.28	55	38	4
5092.64	32	32	0		5543.05	33	84	13		6527.01	42	33	6		6532.05	45	18	8
5152.55	39	47	0		5609.04	42	112	22		6604.71	13.5	33	4		6609.81	61	55	1
5212.47	14	10	3		5675.03	70	145	97		6682.41	34	41	7		6687.57	29	50	10
5272.38	25	49	0		5741.02	81	164	44		6760.11	39	21	0		6765.33	33	39	0
5332.29	3	21	0		5807.01	62	136	72		6837.82	18	21	4		6843.1	51	69	0
5392.21	12	10	4		5872.99	87	115	48		6915.52	19	13	0		6920.86	51	69	0
5452.12	1	48	0		5938.98	81	170	45		6993.22	4	89	0		6998.62	64	65	12
5512.03	1	48	0		6004.97	22	99	88		7070.92	15	32	10		7076.38	51	26	2
5571.95	4	2	2		6070.96	22	99	88		7148.63	16	34	0		7154.14	37	11	4
5631.86	16	38	9		6136.95	87	146	111		7226.33	22	7	0		7231.91	34	24	0
5691.77	7	39	0		6202.94	78	188	89		7304.03	26	25	0		7309.67	25	27	0
5751.69	6	71	0		6268.93	60	164	64		7381.73	0	51	0		7387.43	23	12	0
5811.6	11	54	0		6334.92	111	227	108		7459.44	22	8	0		7465.19	28	69	0
5871.51	11	32	0		6400.9	111	172	162		7537.14	5	53	2		7542.96	21	35	5
5931.43	21	84	0		6466.89	57	164	145		7614.84	0	35	0		7620.72	23	19	0
5991.34	37	96	0		6532.88	56	162	98		7692.54	7	20	0		7698.48	45	8	5
6051.25	2	29	0		6598.87	113	173	114		7770.25	0	58	0		7776.24	18	18	0
6111.17	24	28	0		6664.86	88	182	144		7847.95	23	8	0		7854.01	44	13	0
6171.08	5	10	0		6730.85	60	128	34		7925.65	9	56	0		7931.77	25	8	0
6230.99	11	21	0		6796.84	96	129	22		8003.35	11	40	1		8009.53	34	31	0
6290.91	4	34	0		6862.83	96	129	22		8081.06	12	22	0		8087.29	23	30	0
6350.82	3	5	0		6928.81	52	84	5		8158.76	0	18	0		8165.06	23	30	0
6410.73	9	32	0		6994.8	8	78	0		8236.46	20	35	0		8242.82	15	21	0
6470.65	28	55	0		7060.79	17	55	4		8314.16	9	18	0		8320.58	12	45	0
6530.56	28	55	0		7126.78	1	46	8		8391.87	11	58	0		8398.34	15	45	0
6590.47	0	11	0		7192.77	21	36	0		8469.57	1	77	0		8476.11	20	7	2
6650.39	1	6	0		7258.76	8	89	0		8547.27	0	21	0		8553.87	31	6	0
6710.3	7	17	0		7324.75	0	62	6		8624.97	4	7	0		8631.63	8	12	9
6770.21	3	7	0		7390.74	0	2	0		8702.68	30	23	7		8709.39	7	7	0
6830.13	1	43	0		7456.72	0	15	0		8780.38	8	9	0		8787.16	20	31	2
6890.04	0	22	0		7522.71	0	61	4		8858.08	9	3	0		8864.92	12	22	0
6949.95	0	1	0		7588.7	0	26	0		8935.78	8	58	0		8942.68	3	6	0
7009.87	2	44	0		7654.69	17	53	2		9013.49	14	28	0		9020.44	2	8	1
7069.78	8	15	0		7720.68	8	92	1		9091.19	41	34	0		9098.21	2	16	0
7129.7	0	0	0		7786.67	14	94	0		9168.89	4	13	0		9175.97	9	14	9
7189.61	4	7	0		7852.66	0	58	0		9246.59	45	2	0		9253.73	31	29	0
7249.52	16	33	0		7918.64	30	27	0		9324.3	70	28	0		9331.49	17	25	2
7309.44	2	10	0		7984.63	30	27	0		9402	1	28	0		9409.26	17	25	2
7369.35	11	20	0		8050.62	91	46	0		9479.7	0	21	0		9487.02	57	45	0
7429.26	0	47	0		8116.61	77	72	0		9557.4	41	29	0		9564.78	19	5	0
7489.18	1	12	0		8182.6	14	32	0		9635.11	22	22	0		9642.54	7	15	0
7549.09	0	17	0		8248.59	12	38	0		9712.81	9	15	0		9720.31	5	16	6
7609	0	19	0		8314.58	3	49	0		9790.51	7	28	0		9798.07	15	62	0
7668.92	0	0	0		8380.57	9	39	0		9868.21	14	45	0		9875.83	4	7	0
7728.83	0	14	0		8446.55	0	47	0		9945.92	20	83	0		9953.59	9	20	3
7788.74	0	0	2		8512.54	5	65	0		10023.6	4	16	0		10031.4	43	1	8
7848.66	20	28	0		8578.53	3	24	0
7908.57	5	10	0		8644.52	0	44	0
7968.48	2	14	0		8710.51	3	12	0
8028.4	0	6	0		8776.5	3	12	0
8088.31	9	5	0		8842.49	5	44	0
8148.22	8	20	0		8908.48	0	106	3
8208.14	11	15	0		8974.46	0	24	0
8268.05	6	41	0		9040.45	0	82	0
8327.96	6	16	0		9106.44	1	31	0
8387.88	7	11	0		9172.43	0	48	0
8447.79	10	38	0		9238.42	0	47	0
8507.7	10	38	0		9304.41	0	85	0
8567.62	26	26	0		9370.4	0	50	0
8627.53	2	5	1		9436.39	0	116	0
8687.44	0	23	2		9502.37	0	12	0
8747.36	1	6	4		9568.36	8	14	0
8807.27	30	23	0		9634.35	10	55	0
8867.18	16	5	0		9700.34	21	67	0
8927.1	9	0	0		9766.33	0	71	0
8987.01	28	36	4		9832.32	5	63	0
9046.92	11	29	0		9898.31	25	38	0
9106.84	10	21	0		9964.29	22	44	0
9166.75	4	23	0		10030.3	1	47	0
9226.66	15	56	0
9286.58	10	33	0
9346.49	40	17	0
9406.4	11	72	0
9466.32	7	24	0
9526.23	7	24	0
9586.14	3	14	3
9646.06	2	42	0
9705.97	12	69	0
9765.88	23	44	7
9825.8	0	43	0
9885.71	18	36	0
9945.63	17	49	0
10005.5	9	109	0

## Sheet: Fig.3b
Fig.3b
Distance	EGFR-Red	ARF6 WT-green	GM130-Blue		Distance	EGFR-Red	ARF6 G2A-green	GM130-Blue		Distance	EGFR-Red	ARF6-K3A-Green	GM130-Blue
nm					nm					nm
0	0	0	0		0	70	0	0		0	0	0	0
59.9279	0	0	0		63.0683	123	7	0		73.3566	1	0	0
119.856	0	0	0		126.137	54	0	0		146.713	0	0	0
179.784	0	0	0		189.205	109	9	0		220.07	0	3	0
239.712	0	0	0		252.273	136	0	0		293.426	0	0	0
299.64	0	0	0		315.341	104	0	0		366.783	0	1	0
359.567	0	0	0		378.41	130	4	0		440.139	0	0	0
419.495	0	0	0		441.478	130	4	0		513.496	0	2	0
479.423	2	0	0		504.546	44	13	2		586.853	0	0	0
539.351	2	0	0		567.615	55	5	0		660.209	0	0	0
599.279	0	0	0		630.683	163	14	0		733.566	3	0	0
659.207	0	0	0		693.751	132	2	0		806.922	0	0	0
719.135	0	0	0		756.82	135	8	0		880.279	0	0	0
779.063	0	0	0		819.888	134	15	0		953.636	0	0	0
838.991	0	0	0		882.956	124	24	10		1026.99	0	0	0
898.919	0	0	0		946.024	59	9	0		1100.35	18	0	0
958.847	0	0	0		1009.09	59	9	0		1173.71	0	0	0
1018.77	0	0	0		1072.16	72	20	5		1247.06	0	0	0
1078.7	0	0	0		1135.23	120	22	0		1320.42	10	0	0
1138.63	0	0	0		1198.3	115	28	0		1393.78	3	0	0
1198.56	0	0	0		1261.37	127	24	6		1467.13	3	0	0
1258.49	0	0	0		1324.43	111	56	0		1540.49	0	0	0
1318.41	0	0	0		1387.5	122	35	0		1613.84	6	0	0
1378.34	0	0	0		1450.57	98	16	3		1687.2	0	0	0
1438.27	0	0	0		1513.64	98	16	3		1760.56	0	0	0
1498.2	0	0	0		1576.71	116	18	0		1833.91	0	0	0
1558.13	0	0	0		1639.78	140	12	0		1907.27	6	0	0
1618.05	0	0	0		1702.84	94	15	0		1980.63	0	1	0
1677.98	0	0	0		1765.91	79	6	0		2053.98	0	0	0
1737.91	0	0	0		1828.98	96	8	0		2127.34	0	0	0
1797.84	0	0	0		1892.05	58	2	0		2200.7	0	2	0
1857.77	0	0	0		1955.12	82	1	0		2274.05	0	0	0
1917.69	0	0	0		2018.19	90	11	0		2347.41	0	1	0
1977.62	0	0	0		2081.25	97	26	1		2420.77	12	15	1
2037.55	0	0	0		2144.32	98	6	2		2494.12	0	0	0
2097.48	0	0	0		2207.39	73	39	1		2567.48	4	0	0
2157.4	0	0	0		2270.46	78	12	0		2640.84	10	8	0
2217.33	0	0	0		2333.53	66	1	0		2714.19	4	12	0
2277.26	0	0	0		2396.6	41	16	0		2787.55	32	7	0
2337.19	0	0	0		2459.66	78	0	0		2860.91	10	13	0
2397.12	0	0	0		2522.73	71	0	0		2934.26	10	16	0
2457.04	0	0	0		2585.8	158	3	0		3007.62	42	37	0
2516.97	0	0	0		2648.87	93	6	0		3080.98	6	31	0
2576.9	0	0	0		2711.94	84	5	0		3154.33	12	20	0
2636.83	0	0	0		2775.01	116	9	0		3227.69	0	21	0
2696.76	0	0	0		2838.07	72	2	0		3301.05	0	0	0
2756.68	0	0	0		2901.14	72	2	0		3374.4	17	21	0
2816.61	0	0	0		2964.21	92	27	0		3447.76	0	11	0
2876.54	0	0	0		3027.28	115	25	0		3521.12	0	12	0
2936.47	0	0	0		3090.35	91	1	0		3594.47	12	12	0
2996.4	0	0	0		3153.41	59	3	0		3667.83	9	1	0
3056.32	0	6	0		3216.48	75	12	0		3741.19	9	1	0
3116.25	0	0	0		3279.55	114	17	0		3814.54	3	0	0
3176.18	0	0	0		3342.62	43	4	0		3887.9	4	0	0
3236.11	0	0	0		3405.69	70	15	0		3961.26	36	0	0
3296.03	0	0	0		3468.76	70	4	0		4034.61	7	2	0
3355.96	0	0	0		3531.82	41	63	0		4107.97	6	0	0
3415.89	0	0	0		3594.89	44	20	0		4181.33	0	0	0
3475.82	7	0	0		3657.96	68	30	9		4254.68	0	0	0
3535.75	0	0	0		3721.03	40	31	0		4328.04	17	3	0
3595.67	0	0	0		3784.1	77	39	0		4401.39	3	0	0
3655.6	1	0	0		3847.17	60	18	0		4474.75	17	0	0
3715.53	0	0	0		3910.23	74	56	13		4548.11	0	0	7
3775.46	0	5	0		3973.3	74	56	13		4621.46	0	1	0
3835.39	2	1	0		4036.37	59	3	15		4694.82	13	13	0
3895.31	0	0	0		4099.44	123	65	11		4768.18	0	28	0
3955.24	1	3	0		4162.51	40	26	0		4841.53	40	0	0
4015.17	6	19	0		4225.58	63	40	0		4914.89	26	6	0
4075.1	6	3	0		4288.64	63	40	0		4988.25	13	7	0
4135.03	0	6	0		4351.71	78	23	0		5061.6	4	33	9
4194.95	5	5	0		4414.78	33	22	0		5134.96	29	9	9
4254.88	5	0	0		4477.85	41	30	0		5208.32	7	13	0
4314.81	0	0	0		4540.92	50	86	6		5281.67	12	16	0
4374.74	0	8	0		4603.99	61	71	19		5355.03	3	19	6
4434.67	11	3	0		4667.05	53	121	76		5428.39	29	15	0
4494.59	3	80	0		4730.12	102	153	76		5501.74	23	21	17
4554.52	4	67	0		4793.19	92	159	64		5575.1	3	23	23
4614.45	16	34	0		4856.26	92	159	64		5648.46	52	14	115
4674.38	10	23	0		4919.33	108	201	140		5721.81	57	38	33
4734.3	13	28	0		4982.4	97	212	187		5795.17	102	72	151
4794.23	15	40	0		5045.46	129	250	165		5868.53	170	127	141
4854.16	48	11	0		5108.53	127	250	203		5941.88	175	188	184
4914.09	51	3	0		5171.6	80	255	218		6015.24	162	174	162
4974.02	29	10	0		5234.67	126	229	243		6088.6	132	116	173
5033.94	33	30	0		5297.74	86	180	193		6161.95	102	101	173
5093.87	73	78	0		5360.81	86	180	193		6235.31	102	101	173
5153.8	62	24	0		5423.87	87	193	167		6308.67	67	116	97
5213.73	95	30	0		5486.94	73	151	126		6382.02	87	102	54
5273.66	53	61	0		5550.01	65	118	129		6455.38	46	79	61
5333.58	100	61	0		5613.08	21	106	93		6528.74	9	62	28
5393.51	179	155	0		5676.15	21	106	93		6602.09	25	47	19
5453.44	131	90	0		5739.22	73	48	64		6675.45	42	26	13
5513.37	137	174	0		5802.28	79	79	97		6748.81	26	77	58
5573.3	140	170	0		5865.35	88	107	88		6822.16	44	19	30
5633.22	121	118	0		5928.42	73	44	86		6895.52	46	62	16
5693.15	98	81	0		5991.49	57	64	40		6968.88	29	22	39
5753.08	125	131	0		6054.56	95	104	27		7042.23	42	37	13
5813.01	89	57	0		6117.62	100	21	21		7115.59	13	44	20
5872.93	53	79	0		6180.69	47	57	87		7188.94	71	23	39
5932.86	84	11	0		6243.76	65	56	10		7262.3	67	8	23
5992.79	53	15	0		6306.83	37	166	105		7335.66	41	18	23
6052.72	10	33	0		6369.9	103	109	26		7409.01	32	26	10
6112.65	22	23	0		6432.97	94	97	72		7482.37	1	23	13
6172.57	7	13	0		6496.03	99	100	56		7555.73	38	2	0
6232.5	7	17	0		6559.1	101	52	11		7629.08	6	8	3
6292.43	12	23	0		6622.17	134	83	49		7702.44	16	2	12
6352.36	11	9	0		6685.24	93	50	90		7775.8	3	1	1
6412.29	21	29	0		6748.31	93	50	90		7849.15	16	0	0
6472.21	15	11	0		6811.38	108	92	80		7922.51	13	8	12
6532.14	8	10	0		6874.44	145	88	40		7995.87	28	0	13
6592.07	5	25	0		6937.51	60	151	84		8069.22	7	0	0
6652	0	18	0		7000.58	77	143	70		8142.58	9	0	0
6711.93	6	25	0		7063.65	115	154	122		8215.94	3	0	0
6771.85	0	16	0		7126.72	156	175	74		8289.29	0	0	0
6831.78	2	33	0		7189.79	115	125	117		8362.65	0	4	0
6891.71	0	21	0		7252.85	62	86	117		8436.01	13	3	0
6951.64	7	45	0		7315.92	101	117	60		8509.36	0	12	0
7011.57	0	56	0		7378.99	77	100	60		8582.72	0	5	0
7071.49	0	16	0		7442.06	47	116	107		8656.08	0	2	0
7131.42	21	2	0		7505.13	70	121	31		8729.43	0	6	0
7191.35	3	6	0		7568.2	39	103	138		8802.79	9	14	0
7251.28	0	22	0		7631.26	51	120	68		8876.15	26	4	0
7311.2	0	1	0		7694.33	50	40	65		8949.5	0	0	0
7371.13	0	24	0		7757.4	100	95	32		9022.86	0	3	0
7431.06	2	6	0		7820.47	100	95	32		9096.22	0	11	4
7490.99	0	22	0		7883.54	87	37	29		9169.57	0	2	0
7550.92	0	5	0		7946.61	40	62	11		9242.93	0	0	0
7610.84	0	0	0		8009.67	70	49	38		9316.29	7	2	0
7670.77	6	7	0		8072.74	113	59	14		9389.64	13	4	4
7730.7	8	20	0		8135.81	113	59	14		9463	0	9	0
7790.63	0	6	0		8198.88	64	86	10		9536.36	12	0	0
7850.56	0	5	0		8261.95	67	8	5		9609.71	13	0	0
7910.48	0	7	0		8325.02	62	31	45		9683.07	0	5	0
7970.41	8	0	0		8388.08	36	46	21		9756.43	0	0	0
8030.34	2	4	0		8451.15	42	20	9		9829.78	15	0	0
8090.27	0	46	0		8514.22	43	30	2		9903.14	0	0	0
8150.2	0	17	0		8577.29	66	7	0		9976.49	4	0	7
8210.12	0	17	0		8640.36	66	7	0		10049.9	10	6	0
8270.05	1	11	0		8703.43	33	13	0
8329.98	0	22	0		8766.49	48	4	6
8389.91	0	56	0		8829.56	87	32	24
8449.83	8	32	0		8892.63	61	30	0
8509.76	12	39	0		8955.7	56	35	34
8569.69	0	14	0		9018.77	76	42	0
8629.62	0	14	0		9081.83	80	29	0
8689.55	1	10	0		9144.9	53	58	0
8749.47	4	13	0		9207.97	53	58	0
8809.4	1	69	0		9271.04	72	28	0
8869.33	9	24	0		9334.11	27	9	4
8929.26	2	49	3		9397.18	51	22	1
8989.19	2	52	0		9460.24	42	6	8
9049.11	9	6	0		9523.31	59	7	13
9109.04	13	26	0		9586.38	87	3	0
9168.97	19	78	0		9649.45	6	4	0
9228.9	19	78	0		9712.52	47	11	1
9288.83	17	17	0		9775.59	68	0	36
9348.75	20	68	0		9838.65	28	30	0
9408.68	0	62	0		9901.72	66	16	0
9468.61	0	34	0		9964.79	82	0	0
9528.54	18	13	0		10027.9	82	0	0
9588.47	14	18	4
9648.39	14	18	4
9708.32	3	55	0
9768.25	5	17	0
9828.18	5	17	0
9888.1	5	6	0
9948.03	4	28	0
10008	0	14	0

## Sheet: Fig.3d
Fig.3d
