# Supplementary material for: Targeting EGFR-dependent tumors by disrupting an ARF6-mediated sorting system
Source: Nat Commun. 2022 Oct 12;13:6004. doi: 10.1038/s41467-022-33788-7 (PMC9556547; doi:10.1038/s41467-022-33788-7)
Supplement: Supplementary file 6 — Source Data [file 41467_2022_33788_MOESM6_ESM.zip › Source Data/Fig.4.xlsx]

## Sheet: Fig.4c
Fig.4c

## Sheet: Fig. 4d
Fig.4d

## Sheet: Fig.4e
Fig.4e

## Sheet: Fig.4f
Fig.4f
