# Supplementary material for: Targeting EGFR-dependent tumors by disrupting an ARF6-mediated sorting system
Source: Nat Commun. 2022 Oct 12;13:6004. doi: 10.1038/s41467-022-33788-7 (PMC9556547; doi:10.1038/s41467-022-33788-7)
Supplement: Supplementary file 6 — Source Data [file 41467_2022_33788_MOESM6_ESM.zip › Source Data/Fig.5.xlsx]

## Sheet: Fig.5a
Fig.5a
Distance	EGFR red	ARF6 WT Green	GM130 blue			Distance	EGFR Red	ARF6 T27N Green	GM130 Blue			Distance	EGFR Red	ARF6-Q67L Green	GM130 Blue
nm						nm						nm
0	0	0	0			0	63	74	0			0	0	0	0
78.0921	0	0	0			82.5363	140	28	0			77.639	0	0	0
156.184	0	0	0			165.073	107	26	0			155.278	0	0	0
234.276	0	0	0			247.609	107	23	0			232.917	0	0	0
312.368	0	0	0			330.145	39	23	0			310.556	0	0	0
390.461	0	0	0			412.681	86	51	11			388.195	0	0	0
468.553	0	0	0			495.218	86	51	11			465.834	0	0	0
546.645	0	0	0			577.754	50	14	0			543.473	0	0	0
624.737	0	0	0			660.29	42	7	0			621.112	0	0	0
702.829	0	0	0			742.826	29	23	0			698.751	0	0	0
780.921	0	0	0			825.363	66	36	0			776.39	0	0	0
859.013	0	0	0			907.899	37	17	0			854.029	0	0	0
937.105	0	0	0			990.435	33	59	0			931.668	0	0	0
1015.2	0	0	0			1072.97	33	29	0			1009.31	3	0	0
1093.29	0	0	0			1155.51	44	31	0			1086.95	0	0	0
1171.38	0	0	0			1238.04	39	63	0			1164.58	0	0	0
1249.47	0	0	0			1320.58	15	56	0			1242.22	0	0	0
1327.57	0	0	0			1403.12	69	56	0			1319.86	0	5	0
1405.66	0	0	0			1485.65	69	56	0			1397.5	0	12	0
1483.75	0	0	0			1568.19	26	39	0			1475.14	0	0	0
1561.84	0	0	0			1650.73	32	53	0			1552.78	0	0	0
1639.93	0	0	0			1733.26	40	122	0			1630.42	0	0	0
1718.03	0	0	0			1815.8	49	147	0			1708.06	0	0	0
1796.12	0	0	0			1898.33	61	176	0			1785.7	0	0	0
1874.21	0	1	0			1980.87	75	186	0			1863.34	0	0	0
1952.3	0	0	0			2063.41	50	177	0			1940.97	0	0	0
2030.39	0	0	0			2145.94	38	91	0			2018.61	0	0	0
2108.49	0	0	0			2228.48	45	160	0			2096.25	0	0	0
2186.58	0	0	0			2311.02	30	159	0			2173.89	0	0	0
2264.67	0	0	0			2393.55	90	166	0			2251.53	0	0	0
2342.76	0	0	0			2476.09	90	166	0			2329.17	1	0	0
2420.86	0	0	0			2558.62	88	151	0			2406.81	0	0	0
2498.95	0	0	0			2641.16	105	68	0			2484.45	0	0	0
2577.04	0	0	0			2723.7	83	58	0			2562.09	1	4	0
2655.13	0	0	1			2806.23	63	40	0			2639.72	0	0	0
2733.22	0	0	0			2888.77	62	40	0			2717.36	0	0	0
2811.32	0	4	0			2971.31	49	63	0			2795	5	0	0
2889.41	0	0	0			3053.84	51	36	10			2872.64	0	0	0
2967.5	0	7	0			3136.38	99	100	5			2950.28	0	0	0
3045.59	0	0	0			3218.91	87	46	0			3027.92	6	10	0
3123.68	0	0	0			3301.45	47	30	4			3105.56	7	7	0
3201.78	0	0	0			3383.99	13	42	1			3183.2	0	0	0
3279.87	0	0	2			3466.52	38	53	0			3260.84	16	2	0
3357.96	0	2	1			3549.06	26	35	0			3338.48	24	0	0
3436.05	0	0	0			3631.6	31	67	0			3416.11	5	0	0
3514.15	0	0	0			3714.13	35	61	0			3493.75	14	4	0
3592.24	0	0	0			3796.67	75	77	0			3571.39	17	8	0
3670.33	8	0	0			3879.2	50	58	0			3649.03	28	0	3
3748.42	0	0	0			3961.74	72	27	0			3726.67	18	21	0
3826.51	0	0	0			4044.28	55	67	0			3804.31	32	19	0
3904.61	9	0	0			4126.81	91	85	0			3881.95	31	29	0
3982.7	4	0	0			4209.35	72	78	0			3959.59	39	25	0
4060.79	1	0	0			4291.89	90	96	0			4037.23	50	35	0
4138.88	25	10	0			4374.42	130	57	8			4114.87	30	34	0
4216.97	13	5	0			4456.96	106	83	2			4192.5	86	66	0
4295.07	9	15	0			4539.49	127	114	0			4270.14	56	43	11
4373.16	29	22	0			4622.03	152	186	5			4347.78	58	18	5
4451.25	35	43	0			4704.57	238	187	0			4425.42	42	108	5
4529.34	43	26	0			4787.1	255	222	0			4503.06	110	84	5
4607.43	38	17	0			4869.64	248	226	0			4580.7	100	107	16
4685.53	102	24	1			4952.18	245	191	0			4658.34	106	103	8
4763.62	58	19	0			5034.71	194	153	0			4735.98	128	123	3
4841.71	104	121	1			5117.25	121	155	0			4813.62	97	112	11
4919.8	78	119	0			5199.78	183	102	0			4891.25	79	90	4
4997.9	160	123	0			5282.32	166	192	0			4968.89	47	58	0
5075.99	114	145	2			5364.86	219	186	0			5046.53	47	58	0
5154.08	203	94	5			5447.39	219	186	0			5124.17	29	38	4
5232.17	185	193	2			5529.93	223	160	0			5201.81	42	31	7
5310.26	171	150	0			5612.47	206	201	0			5279.45	18	31	0
5388.36	137	143	14			5695	92	68	9			5357.09	48	20	0
5466.45	100	77	2			5777.54	98	89	0			5434.73	29	11	0
5544.54	76	98	0			5860.07	155	47	5			5512.37	44	19	1
5622.63	63	71	8			5942.61	93	54	0			5590.01	27	17	0
5700.72	36	40	0			6025.15	82	35	0			5667.64	42	7	0
5778.82	23	58	0			6107.68	48	16	0			5745.28	31	39	1
5856.91	40	32	3			6190.22	56	51	0			5822.92	27	32	3
5935	51	39	0			6272.76	65	29	0			5900.56	32	14	0
6013.09	50	13	0			6355.29	82	2	17			5978.2	58	9	0
6091.18	41	23	4			6437.83	82	2	17			6055.84	29	27	0
6169.28	37	30	0			6520.36	82	12	0			6133.48	41	3	12
6247.37	48	8	0			6602.9	35	18	0			6211.12	35	16	0
6325.46	27	51	4			6685.44	37	34	24			6288.76	37	12	1
6403.55	31	45	2			6767.97	63	25	0			6366.4	48	6	0
6481.65	26	44	3			6850.51	77	22	0			6444.03	17	17	0
6559.74	54	23	3			6933.05	50	26	37			6521.67	36	18	0
6637.83	25	14	0			7015.58	94	22	15			6599.31	33	20	5
6715.92	39	15	0			7098.12	59	25	20			6676.95	21	12	0
6794.01	67	18	0			7180.65	92	15	36			6754.59	26	21	0
6872.11	9	35	0			7263.19	53	34	6			6832.23	26	6	5
6950.2	68	34	0			7345.73	76	83	12			6909.87	44	23	0
7028.29	58	67	6			7428.26	76	83	12			6987.51	22	36	0
7106.38	58	67	6			7510.8	112	68	25			7065.15	22	36	0
7184.47	31	15	0			7593.34	40	111	43			7142.78	22	13	0
7262.57	42	23	0			7675.87	118	69	93			7220.42	54	11	3
7340.66	61	24	0			7758.41	183	62	79			7298.06	33	12	4
7418.75	17	27	2			7840.94	106	62	52			7375.7	36	18	0
7496.84	21	13	0			7923.48	85	67	90			7453.34	17	15	4
7574.93	27	4	0			8006.02	147	7	100			7530.98	26	11	3
7653.03	30	7	4			8088.55	98	43	88			7608.62	10	33	0
7731.12	39	19	0			8171.09	65	28	95			7686.26	26	21	15
7809.21	25	12	7			8253.63	78	21	207			7763.9	67	41	4
7887.3	14	58	0			8336.16	84	34	238			7841.54	27	46	7
7965.4	16	2	0			8418.7	130	62	177			7919.17	60	7	0
8043.49	26	11	3			8501.23	88	34	211			7996.81	45	52	4
8121.58	10	21	0			8583.77	141	60	155			8074.45	30	45	8
8199.67	19	4	0			8666.31	99	35	168			8152.09	43	42	3
8277.76	18	17	2			8748.84	156	34	146			8229.73	40	25	0
8355.86	9	2	0			8831.38	105	54	220			8307.37	35	17	0
8433.95	20	6	0			8913.92	172	49	130			8385.01	11	14	4
8512.04	6	0	3			8996.45	109	33	123			8462.65	38	7	0
8590.13	35	13	0			9078.99	142	42	133			8540.29	27	24	0
8668.22	6	25	0			9161.52	165	79	103			8617.93	50	7	3
8746.32	8	13	3			9244.06	136	48	105			8695.56	32	16	0
8824.41	22	9	0			9326.6	191	37	132			8773.2	23	2	0
8902.5	12	9	0			9409.13	225	34	80			8850.84	32	5	14
8980.59	11	14	0			9491.67	236	40	225			8928.48	62	0	0
9058.69	6	3	11			9574.21	255	91	203			9006.12	55	3	1
9136.78	24	2	0			9656.74	255	66	238			9083.76	55	3	1
9214.87	24	4	0			9739.28	255	81	255			9161.4	63	14	0
9292.96	17	2	0			9821.81	253	66	249			9239.04	73	33	3
9371.05	9	0	0			9904.35	255	85	255			9316.68	35	5	1
9449.15	5	11	0			9986.89	255	60	255			9394.31	22	8	0
9527.24	26	18	0			10069.4	249	66	255			9471.95	37	14	0
9605.33	6	0	0									9549.59	18	0	1
9683.42	14	9	0									9627.23	13	6	1
9761.51	7	10	0									9704.87	38	20	1
9839.61	34	2	2									9782.51	28	6	0
9917.7	6	10	2									9860.15	45	28	0
9995.79	35	12	0									9937.79	25	37	0
10073.9	20	5	0									10015.4	5	25	0

## Sheet: Fig.5b
Fig.5b

## Sheet: Fig.5d
Fig.5c	Fig.5d
0 h							1 h
Distance	EGFR Red	EFA6B Green	GM130 blue				Distance	EGFR red	EFA6B Green	GM130 blue
nm							nm
0	1	6	6				0	32	8	0
77.7644	1	6	4				109.878	40	29	1
155.529	1	6	4				219.757	68	26	1
233.293	0	0	7				329.635	56	30	0
311.057	1	17	3				439.513	51	37	5
388.822	4	3	2				549.391	23	42	0
466.586	4	3	2				659.27	23	40	2
544.35	4	18	0				769.148	20	29	3
622.115	4	6	2				879.026	29	33	2
699.879	4	6	2				988.904	23	37	4
777.644	11	7	3				1098.78	43	38	0
855.408	0	8	0				1208.66	40	56	2
933.172	7	7	1				1318.54	71	73	1
1010.94	8	15	2				1428.42	109	93	0
1088.7	7	7	6				1538.3	146	142	2
1166.47	17	13	1				1648.17	131	178	3
1244.23	17	13	1				1758.05	139	129	1
1321.99	3	10	0				1867.93	177	137	0
1399.76	4	11	3				1977.81	161	151	0
1477.52	6	7	2				2087.69	130	178	2
1555.29	13	8	1				2197.57	92	153	3
1633.05	0	1	1				2307.44	102	113	0
1710.82	1	13	1				2417.32	118	74	3
1788.58	6	3	3				2527.2	131	60	1
1866.34	0	15	7				2637.08	139	64	2
1944.11	1	6	2				2746.96	138	105	3
2021.87	1	6	2				2856.83	82	86	0
2099.64	1	18	6				2966.71	95	100	1
2177.4	0	10	7				3076.59	59	63	2
2255.17	0	10	4				3186.47	43	30	0
2332.93	7	3	9				3296.35	44	36	0
2410.69	0	17	3				3406.23	31	49	0
2488.46	3	8	2				3516.1	52	70	0
2566.22	3	8	2				3625.98	63	139	3
2643.99	15	11	9				3735.86	94	161	0
2721.75	4	17	7				3845.74	71	137	3
2799.52	0	22	6				3955.62	117	135	1
2877.28	10	43	14				4065.5	110	148	3
2955.05	17	25	11				4175.37	88	188	0
3032.81	3	18	15				4285.25	57	117	0
3110.57	6	17	22				4395.13	67	66	0
3188.34	13	22	25				4505.01	55	68	0
3266.1	3	44.8	48				4614.89	56	45	0
3343.87	21	35	72				4724.77	56	24	2
3421.63	33	29	73				4834.64	17	29	0
3499.4	95	92.4	98				4944.52	7	22	0
3577.16	98	44	110				5054.4	23	17	0
3654.92	84	46	98				5164.28	12	13	0
3732.69	97	49	97				5274.16	25	16	1
3810.45	146	24	100				5384.04	20	18	2
3888.22	104	10	116				5493.91	23	12	0
3965.98	63	66	103				5603.79	27	16	0
4043.75	49	34	119				5713.67	31	20	1
4121.51	67	32	92				5823.55	21	11	1
4199.27	36	27	79				5933.43	36	12	0
4277.04	95	62	81				6043.3	24	17	1
4354.8	36	27	77				6153.18	47	21	0
4432.57	55	43	98				6263.06	20	7	0
4510.33	55	38	101				6372.94	25	21	1
4588.1	94	32	154				6482.82	39	15	6
4665.86	143	27	191				6592.7	46	27	1
4743.63	144	38	191				6702.57	62	34	0
4821.39	160	27	156				6812.45	56	20	0
4899.15	183	18	194				6922.33	51	39	5
4976.92	137	14	180				7032.21	27	19	3
5054.68	146	20	158				7142.09	30	8	16
5132.45	77	22	150				7251.97	35	31	38
5210.21	97	36	129				7361.84	43	17	61
5287.98	92	18	140				7471.72	52	15	61
5365.74	127	38	154				7581.6	56	20	72
5443.5	113	62	123				7691.48	66	9	91
5521.27	178	27	185				7801.36	51	15	110
5599.03	134	20	168				7911.24	60	28	110
5676.8	130	14	133				8021.11	71	16	160
5754.56	118	22	131				8130.99	71	25	171
5832.33	95	29	127				8240.87	74	28	167
5910.09	106	52	114				8350.75	101	36	176
5987.86	78	42	87				8460.63	91	25	164
6065.62	25	95	62				8570.5	94	25	160
6143.38	18	130	45				8680.38	96	25	147
6221.15	14	150	30				8790.26	87	34	137
6298.91	18	111	29				8900.14	50	50	132
6376.68	1	134	11				9010.02	83	47	106
6454.44	13	182	11				9119.9	44	33	76
6532.21	4	126	6				9229.77	58	16	77
6609.97	1	109	8				9339.65	54	16	53
6687.73	14	79	2				9449.53	51	14	63
6765.5	14	57	1				9559.41	47	7	54
6843.26	17	73	12				9669.29	50	16	48
6921.03	3	45	6				9779.17	74	11	28
6998.79	7	69	10				9889.04	48	15	32
7076.56	4	77	11				9998.92	24	24	16
7154.32	20	59	15				10108.8	36	22	24
7232.08	3	71	19				10218.7	48	29	11
7309.85	8	56	21				10328.6	43	28	6
7387.61	17	62	9				10438.4	43	18	3
7465.38	0	45	11
7543.14	6	64	6
7620.91	22	38	12
7698.67	1	24	9
7776.44	11	32	9
7854.2	25	35	4
7931.96	4	34	10
8009.73	4	34	10
8087.49	0	36	10
8165.26	1	25	8
8243.02	1	4	6
8320.79	6	17	7
8398.55	3	8	3
8476.31	11	17	4
8554.08	0	25	0
8631.84	4	31	0
8709.61	13	14	1
8787.37	13	14	1
8865.14	0	34	2
8942.9	11	24	2
9020.66	1	50	3
9098.43	7	28	2
9176.19	1	106	2
9253.96	1	60	1
9331.72	1	60	1
9409.49	4	109	4
9487.25	10	83	6
9565.02	10	83	6
9642.78	7	53	1
9720.54	20	34	3
9798.31	0	63	2
9876.07	0	63	2
9953.84	16	83	3
10031.6	6	39	4
