# Supplementary material for: Targeting EGFR-dependent tumors by disrupting an ARF6-mediated sorting system
Source: Nat Commun. 2022 Oct 12;13:6004. doi: 10.1038/s41467-022-33788-7 (PMC9556547; doi:10.1038/s41467-022-33788-7)
Supplement: Supplementary file 6 — Source Data [file 41467_2022_33788_MOESM6_ESM.zip › Source Data/Fig.6.xlsx]

## Sheet: Fig.6b
Fig.6b

## Sheet: Fig.6c
Fig.6c
								Quantification
								Time (h)	Scrambled			shARF6
								0	1	1	1	1	1	1
								12	0.840747	0.794748	1.05228	0.718345	0.629905	0.532283
								24	0.452	0.541715	0.743901	0.172232	0.342527	0.201214
								mean			1			1		T test
											0.895924			0.626844		P=0.048359
											0.579205			0.238657		P=0.028076
								SEM			0			0
											0.0792963			0.0537332
											0.0863244			0.0526042
																						EGFR
					EGFR
					ARF6
																						GAPDH

## Sheet: Fig.6d
Fig.6d

## Sheet: Fig.6e
Fig.6e
	Cell Number (103)											P value
	Day	Scrambled			shARF6-1			shARF6-2				Scr.VS 6-1	Scr.VS 6-2
	0	12.5	15	12.5	12.5	10	10	10	10	15		0.101192	0.421648
	1	20	20	20	12.5	15	15	20	12.5	15		0.00219213	0.131778
	2	70	80	65	20	20	25	22.5	30	32.5		0.000447238	0.00125035
	3	115	107.5	120	32.5	30	25	45	40	47.5		3.6855e-05	7.95036e-05
	Mean			13.3333			10.8333			11.6667
				20			14.1667			15.8333
				71.6667			21.6667			28.3333
				114.167			29.1667			44.1667
	SEM			0.833333			0.833333			1.66667
				0			0.833333			2.20479
				4.40959			1.66667			3.00463
				3.63242			2.20479			2.20479

## Sheet: Fig.6f
Fig.6f
						Cell number 103
						day	Scrambled			shARF6			shEGFR			shARF6 +shEGFR
						0	10	10	10	10	10	10	10	10	10	10	10	10
						1	16.75	15.125	18.5	14.25	12	14.25	8.75	8.75	13.5	9	7.75	9.25
						2	53.25	53.25	63.75	18.75	24.375	18	23.25	15	15	16.5	10.5	17.25
						3	111.25	120	168.75	38.75	55	41.25	38.75	35	41.25	28.75	43.75	22.5
						F test (VS Scr.)				0.743972			0.549473			0.369598
										0.496644			0.763407			0.542751
										0.147739			0.0204082			0.221042
						T test (VS Scr.) P value				0.0554119			0.0254969			0.00166732
										0.000840045			0.000935337			0.000512054
										0.00895534			0.0325472			0.00584486
							Mean						SEM
						day	Scramled	shARF6	shEGFR	shARF6 +shEGFR		day	Scramled	shARF6	shEGFR	shARF6 +shEGFR
						0	10	10	10	10		0	0	0	0	0
						1	16.7917	13.5	10.3333	8.66667		1	0.974501	0.75	1.58333	0.46398
						2	56.75	20.375	17.75	14.75		2	3.5	2.01168	2.75	2.136
						3	133.333	45	38.3333	31.6667		3	17.8876	5.05181	1.81621	6.30531

## Sheet: Fig.6g
Fig.6g
	Tumor Volume (mm3)		n=9
	Day	Scrambled									shARF6										F test	T test (p value)
	24	33.2517	26.8465	26.6221	35.2406	22.4237	47.724	64.7022	29.0023	47.7042	26.5787	34.7347	24.3027	39.69	11.5888	20.1916	24.27	4.0401	52.9112		0.854867	0.133074
	27	91.8455	49.5379	46.3013	32.7919	107.907	56.6766	30.2197	79.0353	40.46	31.3496	51.7979	32.3041	10.7479	76.7352	36.4621	20.7291	37.0646	23.2562		0.343088	0.0486293
	30	79.5	44.3102	39.9784	118.565	25.039	104.802	80.761	43.2344	94.8784	27.2745	18.4832	15.2039	38.9275	24.3542	30.8339	31.0983	4	36.75		0.0058829	0.00321896
	33	80.6013	66.7341	68.1255	149.766	60.6735	127.927	142.316	56.2273	177.727	29.2896	26.3048	25.2252	45.9095	47.1226	32.4145	56.7248	4	92.1879		0.10175	0.00222243
	35	78.4106	87.6061	71.6306	192.566	115.526	204.607	121.337	80.4253	238.906	34.0743	28.2706	31.4162	66.4497	43.2061	52.8195	51.2815	21.297	119.307		0.0466725	0.00433553
	37	83.9032	110.747	120.269	212.396	102.88	227.435	162.74	125.962	254.532	38.2202	39.5218	26.0694	80.7929	54.3351	48.5061	108.999	12.5752	132.246		0.232675	0.0012272
	39	187.416	144.959	144.36	303.8	134.574	376.662	263.259	149.866	457.151	40.554	46.7386	31.7474	110.345	70.3872	75.3755	132.19	16.8644	149.729		0.0168233	0.00262813
	41	115.924	150.113	181.95	342.678	210.211	402.606	335.094	171.395	686.768	19.8033	63.5713	33.0081	105.573	58.6167	99.5884	200.371	17.3415	179.294		0.0112225	0.00974285
	43	117.785	210.83	235.578	507.735	229.31	565.84	469.274	256.256	803.973	66.8097	56.7866	15.6846	114.178	112.484	119.964	232.14	20.8674	177.546		0.00417749	0.0056453
	45	154.863	177.231	272.697	697.384	324.341	659.206	357.547	325.105	1021.88	58.6608	48.5448	43.2817	181.111	134.914	111.586	223.165	31.1877	255.984		0.00208137	0.00995167
	Mean						SEM
Day	Scambled	shARF6				Day	Scambled	shARF6
24	37.0575	26.4787				24	4.56639	4.88155
27	59.4194	35.6052				27	9.11776	6.43065
30	70.1187	25.214				30	10.9885	3.70411
33	103.344	39.9088				33	15.3431	8.30243
35	132.335	49.7913				35	21.0489	9.87729
37	155.651	60.1406				37	20.5084	13.1818
39	240.227	74.8811				39	39.1978	15.5284
41	288.527	86.3519				41	59.73	22.2074
43	377.398	101.829				43	74.0465	23.7287
45	443.362	120.937				45	96.0687	27.8378

## Sheet: Fig.6h
Fig.6h
	Tumor mass (g)
	Scrambled	shARF6
	0.08	0.017
	0.083	0.045
	0.109	0.017
	0.201	0.072
	0.094	0.053
	0.301	0.062
	0.19	0.114
	0.142	0.005
	0.402	0.063
Mean	0.178	0.0497778
SEM	0.0368405	0.0112605
	F test	T test (P value)
	0.00301892	0.00820959
