# Supplementary material for: Targeting EGFR-dependent tumors by disrupting an ARF6-mediated sorting system
Source: Nat Commun. 2022 Oct 12;13:6004. doi: 10.1038/s41467-022-33788-7 (PMC9556547; doi:10.1038/s41467-022-33788-7)
Supplement: Supplementary file 6 — Source Data [file 41467_2022_33788_MOESM6_ESM.zip › Source Data/Fig.7.xlsx]

## Sheet: Fig.7b
Fig.7b

## Sheet: Fig.7c
Fig.7c
A549		Cell viability (%)
	μM	GKVL-TAT			Myr-GKVL-TAT
	0.01	108.448	93.6625	101.701	89.4401	97.2127	105.427
	0.1	100.517	120.182	94.4879	91.9818	110.474	99.0177
	1	88.8179	105.9	89.0332	87.7456	123.367	123.367
	3	88.4591	93.519	89.105	114.379	53.9293	76.584
	10	83.7221	99.5837	77.9803	65.3119	67.8905	50.835
	30	89.3921	115.194	103.926	54.3345	46.4514	36.4686
	50	92.8013	107.55	101.163	43.6886	41.9204	36.4686
	100	91.7247	120.182	109.488	13.5928	16.2451	17.166
		Mean				SEM
	μM	GKVL-TAT	Myr-GKVL-TAT		μM	GKVL-TAT	Myr-GKVL-TAT
	0.01	101.27	97.36		0.01	4.27351	4.6157
	0.1	105.062	100.491		0.1	7.75772	5.38883
	1	94.5836	111.493		1	5.65838	11.8738
	3	90.361	81.6307		3	1.58996	17.6317
	10	87.0954	61.3458		10	6.46042	5.30786
	30	102.837	45.7515		30	7.46826	5.1693
	50	100.505	40.6925		50	4.2704	2.17279
	100	107.132	15.668		100	8.29908	1.07109
	μM	F test			μM	T test
	0.01	0.923123			0.01	0.567847
	0.1	0.650951			0.1	0.653729
	1	0.370134			1	0.267966
	3	0.0161321			3	0.647754
	10	0.805985			10	0.0369445
	30	0.647826			30	0.00327303
	50	0.411286			50	0.000236853
	100	0.0327678			100	0.000397895

## Sheet: Fig.7d
Fig.7d
	Day	Vehicle							Myr-GKVL-TAT							GKVL-TAT
	24	140.186	95.8828	82.8965	96.1883	84.1458	66.4381	169.026	64.5	94.6242	56.3421	78.1809	162.577	111.777	36.7589	79.0364	119.508	148.14	175.718	90.6505	69.5604	94.3696
	26	291.276	226.918	52.6406	218.755	168.763	126.904	402.638	109.425	146.154	113.467	125.648	122.073	146.976	54.9453	105.942	214.192	252.673	202.397	101.743	108.019	196.704
	28	364.11	355.783	123.822	267.307	160.832	181.558	418.976	85.7295	138.971	71.5084	158.052	205.259	162.954	78.4933	132.84	393.348	274.25	391.347	140.371	166.554	199.934
	30	518.68	377.196	227.183	450.794	164.713	217.521	496.137	157.471	159.926	123.085	173.247	147.679	148.153	112.306	217.327	323.347	347.094	589.317	280.574	228.103	306.499
	32	584.776	477.17	271.029	467.888	300.253	305.984	522.298	195.822	216.961	169.25	223.351	226.679	220.517	153.336	236.9	413.582	360.901	570.85	365.652	315.307	392.177
	34	803.2	601.693	348.868	492.057	392.971	385.753	677.658	241.212	300.407	213.202	281.14	273.58	258.881	194.487	259.585	557.74	383.68	649.77	378.421	500.64	479.371
		Mean
	Day	Vehicle	Myr-GKVL-TAT	GKVL-TAT
	24	104.966	86.3942	110.998
	26	212.557	116.955	168.81
	28	267.484	128.71	242.663
	30	350.318	145.981	327.466
	32	418.485	200.845	379.338
	34	528.886	251.844	458.458
		F test
	Day	Vehicle vs Myr-GKVL	Myr-GKVL vs GKVL
	24	0.745484	0.869691
	26	0.00600156	0.115141
	28	0.0684171	0.0758084
	30	0.000178878	0.000438597
	32	0.00262113	0.00751175
	34	0.00192289	0.0088316
		T test (P)
	Day	Vehicle vs Myr-GKVL	Myr-GKVL vs GKVL
	24	0.391577	0.275787
	26	0.0694036	0.071564
	28	0.0129343	0.0311481
	30	0.00974146	0.00816712
	32	0.00313289	0.00306178
	34	0.00469972	0.00478148

## Sheet: Fig.7e
Fig.7e
Tumor mass (g)		No.	Vehicle	Myr-GKVL-TAT	GKVL-TAT
		1	0.43	0.14	0.52
		2	0.5	0.14	0.31
		3	0.77	0.2	0.38
		4	0.5	0.28	0.33
		5	0.5	0.18	0.43
		6	0.37	0.14	0.22
		7	0.27	0.09	0.23
		Mean	0.477143	0.167143	0.345714
		SEM	0.0585424	0.0229611	0.0406411
			Vehicle vs Myr-GKVL	Myr-GKVL vs GKVL
		F test	0.0384224	0.190438
		T test (P value)	0.00123661	0.00241507
