# Supplementary material for: Targeting EGFR-dependent tumors by disrupting an ARF6-mediated sorting system
Source: Nat Commun. 2022 Oct 12;13:6004. doi: 10.1038/s41467-022-33788-7 (PMC9556547; doi:10.1038/s41467-022-33788-7)
Supplement: Supplementary file 6 — Source Data [file 41467_2022_33788_MOESM6_ESM.zip › Source Data/Supplementary Fig.1.xlsx]

## Sheet: Supplementary Fig. 1b
Supplementary Fig.1b

## Sheet: Supplementary Fig. 1c
Supplementary Fig.1c
		Scrambled	shDHHC
	DHHC2	1	0.0827556
	DHHC3	1	0.132586
	DHHC7	1	0.203768
	DHHC8	1	0.190782
	DHHC9	1	0.0189062
	DHHC12	1	0.00938778
	DHHC13	1	0.114229
	DHHC16	1	0.0583146
	DHHC17	1	0.0595399

## Sheet: Supplementary Fig. 1e
Supplementary Fig.1e
								Scr.	shDHHC17			mRNA Fold
							Palm-EGFR	1	0.4643			Scr.	shDHHC17
							Input-EGFR	1	0.492924		Dhhc17	1	0.0886952
							Palm-EGFR Ratial	1	0.94193

## Sheet: Supplementary Fig. 1i
Supplementary Fig.1i
