# Supplementary material for: Targeting EGFR-dependent tumors by disrupting an ARF6-mediated sorting system
Source: Nat Commun. 2022 Oct 12;13:6004. doi: 10.1038/s41467-022-33788-7 (PMC9556547; doi:10.1038/s41467-022-33788-7)
Supplement: Supplementary file 6 — Source Data [file 41467_2022_33788_MOESM6_ESM.zip › Source Data/Supplementary Fig.2.xlsx]

## Sheet: Supplementary Fig. 2b
Supplementary Fig. 2b

## Sheet: Supplementary Fig. 2c
Supplementary Fig. 2c
