# Supplementary material for: Targeting EGFR-dependent tumors by disrupting an ARF6-mediated sorting system
Source: Nat Commun. 2022 Oct 12;13:6004. doi: 10.1038/s41467-022-33788-7 (PMC9556547; doi:10.1038/s41467-022-33788-7)
Supplement: Supplementary file 6 — Source Data [file 41467_2022_33788_MOESM6_ESM.zip › Source Data/Supplementary Fig.3.xlsx]

## Sheet: Supplementary Fig. 3c
Supplementary Fig. 3c

## Sheet: Supplementary Fig. 3e
Supplementary Fig. 3e
	Mander's Coefficient
	ARF6 colocalized with EGFR
No.	EGFR-WT	3CS
1	0.581	0.572
2	0.28	0.339
3	0.929	0.354
4	0.767	0.169
5	0.199	0.141
6	0.274	0.236
7	0.916	0.001
8	0.867	0.354
Mean	0.601625	0.27075
SEM	0.109959	0.0613001
F test	0.145967
T test (P value)	0.0198538
