# Supplementary material for: Targeting EGFR-dependent tumors by disrupting an ARF6-mediated sorting system
Source: Nat Commun. 2022 Oct 12;13:6004. doi: 10.1038/s41467-022-33788-7 (PMC9556547; doi:10.1038/s41467-022-33788-7)
Supplement: Supplementary file 6 — Source Data [file 41467_2022_33788_MOESM6_ESM.zip › Source Data/Supplementary Fig.6.xlsx]

## Sheet: Supplementary Fig. 6b
Supplementary Fig.6b
			PC9							H1975

## Sheet: Supplementary Fig,6c
Supplementary Fig.6c
MDA-MB-231
		Cell Number 103
	Day	Scrambled			shARF6-1			shARF6-2
	0	40	40	40	40	40	40	40	40	40
	1	113.75	65	81.25	60	60	45	61.25	43.75	52.5
	2	227.5	260	243.75	130	97.5	130	113.75	162.5	178.75
	3	562.5	675	562.5	150	131.25	150	281.25	225	206.25
	4	825	750	843.75	225	225	206.25	281.25	337.5	300
		Mean				T test (P value)
	Day	Scrambeld	shARF6-1	shARF6-2	Day	Scr.VS shARF6-1	Scr.VS shARF6-2
	0	40	40	40	0
	1	86.6667	55	52.5	1	0.105269	0.0877934
	2	243.75	119.167	151.667	2	0.000963969	0.0131581
	3	600	143.75	237.5	3	0.000276327	0.00115823
	4	806.25	218.75	306.25	4	3.65856e-05	0.000111569
		SEM
	Day	Scrambled	shARF6-1	shARF6-2
	0	0	0	0
	2	14.3312	5	5.05181
	4	9.38194	10.8333	19.5301
	6	37.5	6.25	22.5347

## Sheet: Supplementary Fig.6d
Supplementary Fig. 6d
PC9		Cell Number 103
	Day	Scrambled			shARF6-1			shARF6-2
	0	9	9	12	6	10.5	12	22.5	25.5	37.5
	2	52	65.5	50	31	37.5	29	42	42.5	35.5
	4	238	200	182	106	130	114	100	96	82
	6	596.25	536.25	502.5	191.25	240	225	112.5	150	90
		Mean					T test (P value)
	Day	Scrambled	shARF6-1	shARF6-2		Day	Scr. Vs shARF6-1	Scr. Vs shARF6-2
	0	10	9.5	28.5		0	0.820294	0.0168999
	2	55.8333	32.5	40		2	0.0132585	0.0419065
	4	206.667	116.667	92.6667		4	0.00741787	0.00279695
	6	545	218.75	117.5		6	0.000459484	0.000193486
		SEM
	Day	Scrambled	shARF6-1	shARF6-2
	0	1	1.80278	4.58258
	2	4.86769	2.5658	2.25462
	4	16.5059	7.05534	5.4569
	6	27.4146	14.4157	17.5

## Sheet: Supplementary Fig,6e
Supplementary Fig.6e
H1975		Cell Number 103
	Day	Scrambled			shARF6-1			shARF6-2
	0	22.5	25	27.5	8.75	7.5	11.25	16.25	18.75	26.25
	2	85	77.5	122.5	11.25	10	11.25	27.5	35	66.25
	4	200	206.25	127.5	16.25	22.5	17.5	32.5	30	31.25
	6	306.25	326.25	350	30	37.5	30	36.25	30	61.25
		Mean					T test (P value)
	Day	Scrambled	shARF6-1	shARF6-2		Day	Scr. Vs shARF6-1	Scr. Vs shARF6-2
	0	25	9.16667	20.4167		0	0.00095358	0.241122
	2	95	10.8333	42.9167		2	0.0261879	0.0465116
	4	177.917	18.75	31.25		4	0.023759	0.0283477
	6	327.5	32.5	42.5		6	2.15941e-05	5.61523e-05
		SEM
	Day	Scrambled	shARF6-1	shARF6-2
	0	1.44338	1.1024	3.00463
	2	13.9194	0.416667	11.8659
	4	25.2728	1.90941	0.721688
	6	12.645	2.5	9.54703

## Sheet: Supplementary Fig.6f
Supplementary Fig.6f
					MDA-MB-231		Cell number 103
							day	Scrambled			shARF6			shEGFR			shARF6 +shEGFR
							0	10	10	10	10	10	10	10	10	10	10	10	10
							1	17.25	19	28.25	18.5	22	14.75	18.75	12.5	16	14.5	14.25	22
							2	67.5	46.5	66.75	47.25	42.75	45	24	32.25	30	37.5	39	36
							3	158.75	113.75	135	78.75	60	90	50	57.5	72.5	66.25	82.5	81.25
						day	F test ( VS Scr.)				shARF6 VS Scrambled			shEGFR VS Scrambled			shARF6 + shEGFR VS Scrambled
						1					0.546794			0.438547			0.713957
						2					0.0688776			0.227166			0.0312094
						3					0.623762			0.411429			0.277876
						day	T test (VS Scr.) (P Value)
						1					0.484165			0.210775			0.342108
						2					0.0948959			0.0125299			0.0782991
						3					0.0190566			0.0141573			0.0134318
								Mean						SEM
							day	Scambeld	shARF6	shEGFR	shARF6+shEGFR		day	Scambeld	shARF6	shEGFR	shARF6+shEGFR
							0	10	10	10	10		0	0	0	0	0
							1	21.5	18.4167	15.75	16.9167		1	3.4126	2.09331	1.80854	2.54269
							2	60.25	45	28.75	37.5		2	6.87841	1.29904	2.46221	0.866025
							3	135.833	76.25	60	76.6667		3	12.9971	8.75	6.61438	5.22082

## Sheet: Supplementary Fig.6g
Supplementary Fig. 6g
MDA-MB-231 xenograft
	Day	Scrambled					shARF6
	7	52.8231	31.1688	25.1181	60.988	34.5744	25.5594	37.6637	31.225	12.2358	7.11492
	9	41.3446	51.1707	33.9609	82.6244	46.469	29.5833	51.1845	36.8501	11.2394	7.35306
	11	100.037	100.611	71.0101	53.2173	44.0725	21.4888	50.9961	47.9683	23.3457	7.29316
	13	73.0445	105.871	77.1874	118.677	48.023	18.7555	45.2091	68.144	22.559	11.4635
	15	227.246	180.091	119.144	237.44	58.1223	45.9891	99.6665	92.306	25.7951	29.5628
	17	223.832	275.397	139.266	302.026	116.072	62.2407	111.937	93.6462	76.4832	41.0313
	19	303.255	461.147	206.267	291.338	90.3213	69.9311	120.263	109.354	90.145	26.7517
	21	312.556	363.644	344.98	342.876	82.3468	72.4131	157.829	116.873	82.4008	53.8045
	23	620.106	603.505	334.928	354.144	183.793	115.086	184.944	120.902	76.5464	58.9256
	25	630.382	845.248	452.121	507.615	177.623	115.976	197.09	153.325	93.6809	60.3449
	27	949.981	813.608	610.34	586.824	267.056	195.892	280.679	199.804	123.167	75.4524
		Mean		T test (P value)			SEM
	Day	Scrambled	shARF6			Day	Scrambled	shARF6
	7	40.9345	22.7598	0.0756086		7	6.81711	5.7321
	9	51.1139	27.2421	0.075156		9	8.37899	8.13232
	11	73.7895	30.2184	0.0161506		11	11.6669	8.35398
	13	84.5606	33.2262	0.013526		13	12.53	10.3914
	15	164.409	58.6639	0.0218928		15	33.8184	15.6539
	17	211.319	77.0677	0.00831855		17	36.5746	12.2669
	19	270.466	83.289	0.0350285		19	61.0097	16.5354
	21	289.281	96.6639	0.00845003		21	52.3775	18.4092
	23	419.295	111.281	0.0193002		23	83.9886	21.7726
	25	522.598	124.083	0.0203836		25	109.526	23.7041
	27	645.562	174.999	0.0129061		27	115.946	35.2251

## Sheet: Supplemwntary Fig. 6h
Supplementary Fig. 6h
	Tumor mass (g)
	No.	scrambled	shARF6
	1	0.84	0.13
	2	0.51	0.2
	3	0.89	0.21
	4	0.48	0.12
	5	0.35	0.1
	Mean	0.614	0.152
	SEM	0.106236	0.0222261
	F test		0.0102565
	T test (P value)		0.0109237
