# Supplementary material for: Targeting EGFR-dependent tumors by disrupting an ARF6-mediated sorting system
Source: Nat Commun. 2022 Oct 12;13:6004. doi: 10.1038/s41467-022-33788-7 (PMC9556547; doi:10.1038/s41467-022-33788-7)
Supplement: Supplementary file 6 — Source Data [file 41467_2022_33788_MOESM6_ESM.zip › Source Data/Supplementary Fig.7.xlsx]

## Sheet: Suppementary Fig. 7b
Supplementary Fig.7b

## Sheet: Supplementary Fig,7c
Supplementary Fig.7c
MDA-MB-231		Cell viability (%)
	μM	GKVL			Myr-GKVL
	0	112.28	80.04	76.17	108.31	106.52	85.17
	0.01	113.04	94.93	96.63	93.96	103.15	103.22
	0.1	117.97	98.27	122.3	102.75	107.65	99.65
	1	101.38	86.61	139.65	106.46	108.7	98.33
	3	117.15	101.55	112.1	103.28	107.91	99.78
	10	113.57	123.01	89.48	87.09	61.9	72.94
	30	108.65	111.75	94.34	97.86	38.5	29.65
	50	102.02	117.38	132.39	5.85	12.13	7.3
	75	113.34	129.69	122.19	3.6	16.62	1.62
	100	107.42	112.46	115.91	1.49	1.22	1.55
		Mean				SEM
	μM	GKVL	Myr-GKVL		μM	GKVL	Myr-GKVL
	0	89.4967	100		0	11.4463	7.43298
	0.01	101.533	100.11		0.01	5.77423	3.07507
	0.1	112.847	103.35		0.1	7.39474	2.32881
	1	109.213	104.497		1	15.8043	3.15041
	3	110.267	103.657		3	4.59568	2.35447
	10	108.687	73.9767		10	9.98249	7.29018
	30	104.913	55.3367		30	5.36187	21.4146
	50	117.263	8.42667		50	8.76726	1.89839
	75	121.74	7.28		75	4.7252	4.70485
	100	111.93	1.42		100	2.46514	0.101489

## Sheet: Supplementary Fig.7d
Supplementary Fig.7d
	Day	Vehicle								Myr-GKVL-TAT								GKVL-TAT
	11	72.0446	109.933	95.9567	96.0269	52.9355	88.8668	100.297	80.6118	92.7644	51.3256	75.263	82.8287	93.561	55.9605	63.5945	66.9325	81.7228	76.8514	78.9398	116.835	72.0958	101.153	90.5286	49.3616
	13	86.9472	90.8928	95.4885	175.68	85.0237	196.245	153.381	93.3933	147.145	74.1934	67.3922	108.898	60.9157	151.738	108.04	83.4813	142.302	168.461	141.766	101.95	113.935	81.216	122.497	90.6796
	15	117.597	96.5261	126.694	142.494	151.09	203.84	136.5	100.065	156.079	126.033	83.4929	139.681	86.9667	65.3177	106.105	94.6135	197.911	220.935	102.775	99.4882	99.667	130.524	180.811	106.049
	17	148.639	204.873	149.724	181.085	176.183	250.333	216.689	175.54	202.691	75.4197	143.216	100.497	119.838	94.7072	128.564	146.738	203.978	232.65	160.712	192.909	215.183	153.339	148.731	136.068
	19	188.415	219.791	169.417	176.358	234.538	247.637	250.729	201.57	209.741	155.797	203.893	182.058	149.589	116.043	163.072	177.148	243.638	311.118	207.885	240.232	220.167	224.128	227.038	233.593
	21	239.7	225.645	247.142	231.693	325.468	270.057	311.452	305.935	286.934	235.406	188.167	169.924	124.321	142.328	193.494	308.263	285.219	449.445	268.664	269.854	311.152	245.407	248.425	277.701
	23	438.512	292.724	287.293	363.031	407.791	347.459	351.413	295.241	262.967	170.857	281.244	232.932	203.189	216.049	193.612	248.734	320.858	318.077	460.786	475.743	466.578	322.536	286.049	333.166
	25	433.304	458.245	489.956	385.628	550.584	426.035	565.978	452.323	367.307	279.976	386.019	379.966	390.086	317.658	233.8	350.154	483.829	623.601	463.053	570.971	473.812	372.724	392.497	551.364
		Mean					SEM					F test				T test (P value)
	Day	Vehicle	Myr-GKVL	GKVL		Day	Vehicle	Myr-GKVL	GKVL		Day	Vehicle vs Myr-GKVL	Myr-GKVL vs GKVL		Day	Vehicle vs Myr-GKVL	Myr-GKVL vs GKVL
	11	87.0841	72.7788	83.436		11	6.39859	5.66966	7.11618		11	0.757741	0.563381		11	0.116452	0.261029
	13	122.131	100.225	120.351		13	16.0709	12.3727	10.3951		13	0.506616	0.657351		13	0.298365	0.233432
	15	134.351	107.286	142.27		15	12.0456	10.925	17.6395		15	0.803267	0.229441		15	0.118268	0.113928
	17	187.883	126.459	180.446		17	12.2111	13.9122	12.4932		17	0.73947	0.783758		17	0.00507464	0.0119385
	19	211.057	169.668	238.475		19	11.2442	10.7749	11.1308		19	0.913331	0.933868		19	0.0187447	0.00055838
	21	269.636	206.105	294.484		21	13.9902	23.2894	23.3229		21	0.202093	0.997074		21	0.0347192	0.0178961
	23	347.933	226.198	372.974		23	19.6075	13.1557	28.1731		23	0.314262	0.0623151		23	0.000145979	0.000328229
	25	470.257	338.121	491.481		25	21.9382	20.011	30.6012		25	0.81452	0.284881		25	0.000549464	0.000900321

## Sheet: Supplementary Fig. 7f
Supplementary Fig.7f

## Sheet: Supplementary Fig. 7g
Supplementary Fig.7g
